# Supplementary material for: Na+/K+-ATPase α1 Identified as an Abundant Protein in the Blood-Labyrinth Barrier That Plays an Essential Role in the Barrier Integrity
Source: PLoS One. 2011 Jan 31;6(1):e16547. doi: 10.1371/journal.pone.0016547 (PMC3031570; doi:10.1371/journal.pone.0016547)
Supplement: Dataset S1 — Summary of the 652 proteins identified in stria vascularis capillaries. Common contaminant, sequence-reversed decoys, and proteins with insufficient unique peptide evidence are not listed. (XLS) [file pone.0016547.s006.xls]

## Sheet: Peptide_Data_S1
Supplemental Peptide Dataset S1. List of all peptides associated with proteins identified in stria vascularis capillaries. The spectrum with the highest XCorr for each peptide form (in a given charge state) is listed.
Column key:
Col. A.	"ProtGroup"	Arbitrary protein grouping number.
Col. B.	"Accession"	UniProt protein accession number.
Col. C.	"Sequence"	Peptide sequence with bounding residues.
Col. D.	"Begin"	Beginning residue number of peptide sequence.
Col. E.	"End"	Ending residue number of peptide sequence.
Col. F.	"Unique"	Designates whether peptide is unique (TRUE) or shared (FALSE).
Col. G.	"TotCount"	Total spectral count.
Col. H.	"NTT"	Nuber of tryptic termini (2 for full, 1 for semi, 0 for none).
Col. I.	"XCorr"	SEQUEST cross-correlation score.
Col. J.	"DeltaCN"	SEQUEST delta cross-correlation score.
Col. K.	"SpRank"	SEQUEST preliminary scoring rank.
Col. L.	"Z"	Peptide charge state.
Col. M.	"Delta_Mass"	Difference between measured and calculated peptide masses (Da).
Col N.	"Exp_Mass"	Measured peptide MH+ mass (Da).
Col. O.	"Calc_Mass"	Calculated peptide MH+ mass (Da).
Col. P.	DTA_Filename"	MS2 spectrum file name.
Peptides are grouped by protein accession number (accessions listed alphabetically).
For redundant protein groups, the first accession number is used to represent the group and italicized.
ProtGroup	Accession	Sequence	Begin	End	Unique	TotCount	NTT	XCorr	DeltaCN	SpRank	Z	Delta_Mass	Exp_Mass	Calc_Mass	DTA_Filename
1	1433B_MOUSE	K.LAEQAER.Y	14	20	FALSE	1	2	2.2172	0.035	13	2	-0.335025	816.549	816.884	NUTT603_25mM_20090526_LT_filtered.344.344.2
1	1433B_MOUSE	K.AVTEQGHELSNEER.N	30	43	TRUE	2	2	2.4624	0.079	113	3	-0.335125	1599.31	1599.65	NUTT603_100mM_20090526_LT_filtered.2499.2499.3
1	1433B_MOUSE	K.YLILNATQAESK.V	106	117	TRUE	2	2	3.3771	0.1926	2	2	-0.336025	1351.2	1351.54	NUTT603_25mM_20090526_LT_filtered.12228.12228.2
1	1433B_MOUSE	K.DSTLIMQLLR.D	215	224	FALSE	6	2	2.9759	0.0847	7	2	-0.079125	1190.36	1190.44	NUTT603_50mM_20090526_LT_filtered.29773.29773.2
2	1433E_MOUSE	K.LAEQAER.Y	13	19	FALSE	1	2	2.2172	0.035	13	2	-0.335025	816.549	816.884	NUTT603_25mM_20090526_LT_filtered.344.344.2
2	1433E_MOUSE	K.LICCDILDVLDK.H	95	106	TRUE	5	2	3.7235	0.3238	2	2	0.567075	1478.27	1477.7	NUTT603_25mM_20090526_LT_filtered.26914.26914.2
2	1433E_MOUSE	K.EAAENSLVAYK.A	143	153	TRUE	1	2	2.2441	0.0842	53	2	0.532675	1195.84	1195.31	NUTT603_25mM_20090526_LT_filtered.5421.5421.2
2	1433E_MOUSE	K.AAFDDAIAELDTLSEESYK.D	197	215	TRUE	3	2	4.683	0.3955	1	2	-1.22073	2087.99	2089.21	NUTT603_25mM_20090526_LT_filtered.28634.28634.2
2	1433E_MOUSE	K.AAFDDAIAELDTLSEESYK.D	197	215	TRUE	1	2	3.4978	0.2475	3	3	0.722075	2089.93	2089.21	NUTT603_25mM_20090526_LT_filtered.28618.28618.3
2	1433E_MOUSE	K.DSTLIMQLLR.D	216	225	FALSE	6	2	2.9759	0.0847	7	2	-0.079125	1190.36	1190.44	NUTT603_50mM_20090526_LT_filtered.29773.29773.2
2	1433E_MOUSE	R.DNLTLWTSDMQGDGEEQNKEALQDVEDENQ.-	226	255	TRUE	1	2	3.9295	0.2066	1	3	-1.54792	3451.99	3453.53	NUTT603_25mM_20090526_LT_filtered.20954.20954.3
3	1433F_MOUSE	R.LAEQAER.Y	13	19	FALSE	1	2	2.2172	0.035	13	2	-0.335025	816.549	816.884	NUTT603_25mM_20090526_LT_filtered.344.344.2
3	1433F_MOUSE	K.AVTELNEPLSNEDR.N	29	42	TRUE	2	2	5.1069	0.3559	1	2	0.460775	1588.14	1587.68	NUTT603_25mM_20090526_LT_filtered.8708.8708.2
3	1433F_MOUSE	K.ELETVCNDVLALLDK.F	92	106	TRUE	1	2	3.0969	0.1787	3	2	0.954575	1733.9	1732.95	NUTT603_25mM_20090526_LT_filtered.29441.29441.2
3	1433F_MOUSE	K.NSVVEASEAAYK.E	144	155	TRUE	1	2	3.1795	0.2238	1	2	-0.038725	1268.32	1268.36	NUTT603_25mM_20090526_LT_filtered.5340.5340.2
3	1433F_MOUSE	K.DSTLIMQLLR.D	218	227	FALSE	6	2	2.9759	0.0847	7	2	-0.079125	1190.36	1190.44	NUTT603_50mM_20090526_LT_filtered.29773.29773.2
4	1433G_MOUSE	R.LAEQAER.Y	13	19	FALSE	1	2	2.2172	0.035	13	2	-0.335025	816.549	816.884	NUTT603_25mM_20090526_LT_filtered.344.344.2
4	1433G_MOUSE	K.NVTELNEPLSNEER.N	29	42	TRUE	1	2	3.8623	0.2876	1	2	-0.256125	1644.47	1644.73	NUTT603_25mM_20090526_LT_filtered.8902.8902.2
4	1433G_MOUSE	R.YLAEVATGEK.R	133	142	TRUE	1	2	2.4011	0.1049	1	2	-0.364525	1080.84	1081.21	NUTT603_25mM_20090526_LT_filtered.4952.4952.2
4	1433G_MOUSE	R.ATVVESSEK.A	144	152	TRUE	1	2	2.2499	0.1173	12	2	0.195575	950.224	950.028	NUTT603_25mM_20090526_LT_filtered.513.513.2
4	1433G_MOUSE	K.DSTLIMQLLR.D	218	227	FALSE	6	2	2.9759	0.0847	7	2	-0.079125	1190.36	1190.44	NUTT603_50mM_20090526_LT_filtered.29773.29773.2
5	1433T_MOUSE	K.LAEQAER.Y	12	18	FALSE	1	2	2.2172	0.035	13	2	-0.335025	816.549	816.884	NUTT603_25mM_20090526_LT_filtered.344.344.2
5	1433T_MOUSE	K.AVTEQGAELSNEER.N	28	41	TRUE	3	2	4.7569	0.3835	1	2	-0.663625	1532.92	1533.59	NUTT603_25mM_20090526_LT_filtered.3138.3138.2
5	1433T_MOUSE	K.TAFDEAIAELDTLNEDSYK.D	194	212	TRUE	1	2	3.2215	0.1891	1	2	-0.598625	2145.66	2146.26	NUTT603_25mM_20090526_LT_filtered.28181.28181.2
5	1433T_MOUSE	K.DSTLIMQLLR.D	213	222	FALSE	6	2	2.9759	0.0847	7	2	-0.079125	1190.36	1190.44	NUTT603_50mM_20090526_LT_filtered.29773.29773.2
6	1433Z_MOUSE	K.LAEQAER.Y	12	18	FALSE	1	2	2.2172	0.035	13	2	-0.335025	816.549	816.884	NUTT603_25mM_20090526_LT_filtered.344.344.2
6	1433Z_MOUSE	K.SVTEQGAELSNEER.N	28	41	TRUE	3	2	4.5057	0.1876	1	2	-0.192025	1549.39	1549.59	NUTT603_25mM_20090526_LT_filtered.3297.3297.2
6	1433Z_MOUSE	R.DICNDVLSLLEK.F	92	103	TRUE	1	2	3.58	0.0689	1	2	0.420375	1420.02	1419.6	NUTT603_25mM_20090526_LT_filtered.29476.29476.2
6	1433Z_MOUSE	K.FLIPNASQPESK.V	104	115	TRUE	2	2	3.736	0.1767	5	2	-0.308925	1331.2	1331.51	NUTT603_25mM_20090526_LT_filtered.11636.11636.2
6	1433Z_MOUSE	K.GIVDQSQQAYQEAFEISK.K	140	157	TRUE	3	2	5.8969	0.4631	1	2	-0.918225	2041.29	2042.2	NUTT603_25mM_20090526_LT_filtered.19510.19510.2
6	1433Z_MOUSE	K.GIVDQSQQAYQEAFEISK.K	140	157	TRUE	1	2	2.8413	0.1517	1	3	0.337175	2042.54	2042.2	NUTT603_25mM_20090526_LT_filtered.19389.19389.3
6	1433Z_MOUSE	K.TAFDEAIAELDTLSEESYK.D	194	212	TRUE	1	2	3.4169	0.2073	1	2	-0.858925	2132.41	2133.26	NUTT603_25mM_20090526_LT_filtered.30966.30966.2
6	1433Z_MOUSE	K.DSTLIMQLLR.D	213	222	FALSE	6	2	2.9759	0.0847	7	2	-0.079125	1190.36	1190.44	NUTT603_50mM_20090526_LT_filtered.29773.29773.2
6	1433Z_MOUSE	R.DNLTLWTSDTQGDEAEAGEGGEN.-	223	245	TRUE	1	2	5.3023	0.5	1	2	-0.327625	2410.05	2410.37	NUTT603_inject_20090526_LT_filtered.15963.15963.2
7	3HIDH_MOUSE	K.TPVGFIGLGNMGNPMAK.N	39	55	TRUE	4	2	3.7842	0.2658	1	2	0.978375	1706.02	1705.04	NUTT603_25mM_20090526_LT_filtered.23861.23861.2
7	3HIDH_MOUSE	K.EAGEQVASSPAEVAEK.A	79	94	TRUE	5	2	5.0903	0.4371	1	2	-0.377025	1602.31	1602.69	NUTT603_25mM_20090526_LT_filtered.4256.4256.2
7	3HIDH_MOUSE	R.IITMLPSSMNAVEVYSGANGILK.K	98	120	TRUE	2	2	4.225	0.4014	1	2	-1.15623	2408.7	2409.86	NUTT603_25mM_20090526_LT_filtered.28478.28478.2
7	3HIDH_MOUSE	R.IITMLPSSMNAVEVYSGANGILK.K	98	120	TRUE	2	2	4.2356	0.2791	1	3	0.998275	2410.85	2409.86	NUTT603_25mM_20090526_LT_filtered.28489.28489.3
7	3HIDH_MOUSE	K.GSLLIDSSTIDPSVSK.E	125	140	TRUE	5	2	5.3587	0.3487	1	2	0.331975	1620.14	1619.8	NUTT603_25mM_20090526_LT_filtered.16848.16848.2
7	3HIDH_MOUSE	K.MGAVFMDAPVSGGVGAAR.S	149	166	TRUE	7	2	5.6995	0.4584	1	2	1.33478	1695.31	1693.97	NUTT603_25mM_20090526_LT_filtered.17857.17857.2
7	3HIDH_MOUSE	K.ILNMSSGR.C	242	249	TRUE	1	2	1.8141	0.0385	6	2	-0.370825	877.658	878.029	NUTT603_50mM_20090526_LT_filtered.4405.4405.2
7	3HIDH_MOUSE	K.DLGLAQDSATSTK.T	284	296	TRUE	6	2	3.9848	0.4232	1	2	-0.339725	1307.06	1307.39	NUTT603_25mM_20090526_LT_filtered.5272.5272.2
7	3HIDH_MOUSE	K.TPILLGSLAHQIYR.M	297	310	TRUE	6	2	3.4497	0.2383	1	3	-0.867825	1582.01	1582.88	NUTT603_300mM_20090526_LT_filtered.33269.33269.3
7	3HIDH_MOUSE	K.DFSSVFQYLR.E	321	330	TRUE	4	2	2.7165	0.2337	1	2	0.171775	1262.57	1262.4	NUTT603_50mM_20090526_LT_filtered.29257.29257.2
8	4F2_MOUSE	K.VAEDETEAGVK.F	43	53	TRUE	2	2	3.2315	0.2634	1	2	1.11318	1149.32	1148.21	NUTT603_25mM_20090526_LT_filtered.977.977.2
8	4F2_MOUSE	K.QINPTLGSQEDFKDLLQSAK.K	172	191	TRUE	1	2	2.6241	0.1064	37	3	1.77008	2235.25	2233.48	NUTT603_75mM_20090526_LT_filtered.28144.28144.3
8	4F2_MOUSE	K.EALSSWLQDGVDGFQFR.D	226	242	TRUE	3	2	4.6007	0.3591	1	2	0.154775	1956.27	1956.12	NUTT603_50mM_20090526_LT_filtered.31552.31552.2
8	4F2_MOUSE	R.TESLVTR.F	309	315	TRUE	1	2	2.0774	0.082	122	2	0.030775	805.932	805.901	NUTT603_25mM_20090526_LT_filtered.1816.1816.2
8	4F2_MOUSE	K.GQNEDPGSLLTQFR.R	404	417	TRUE	7	2	3.2071	0.2479	1	2	0.810175	1563.48	1562.67	NUTT603_50mM_20090526_LT_filtered.21327.21327.2
8	4F2_MOUSE	R.LGASNLPAGISLPASAK.L	471	487	TRUE	6	2	3.8442	0.338	1	2	0.348675	1568.17	1567.82	NUTT603_25mM_20090526_LT_filtered.17916.17916.2
8	4F2_MOUSE	K.LLLSTDSAR.Q	488	496	TRUE	4	2	2.5688	0.1748	1	2	-0.274425	975.838	976.112	NUTT603_25mM_20090526_LT_filtered.7098.7098.2
9	6PGD_MOUSE	K.AGQAVDDFIEK.L	77	87	TRUE	1	2	2.5468	0.1437	5	2	-0.127425	1193.17	1193.29	NUTT603_25mM_20090526_LT_filtered.9525.9525.2
9	6PGD_MOUSE	K.LVPLLDTGDIIIDGGNSEYR.D	88	107	TRUE	1	2	3.7058	0.2855	1	2	-0.328125	2161.08	2161.41	NUTT603_25mM_20090526_LT_filtered.27940.27940.2
10	AATC_MOUSE	M.APPSVFAQVPQAPPVLVFK.L	2	20	TRUE	3	1	5.7995	0.5042	1	2	-0.925425	1992.47	1993.39	NUTT603_25mM_20090526_LT_filtered.28428.28428.2
10	AATC_MOUSE	M.APPSVFAQVPQAPPVLVFK.L	2	20	TRUE	2	1	4.4031	0.2605	3	3	-1.00402	1992.39	1993.39	NUTT603_25mM_20090526_LT_filtered.28380.28380.3
10	AATC_MOUSE	R.LVLGDNSPAIR.E	87	97	TRUE	2	2	2.5445	0.1891	1	2	-0.474125	1154.86	1155.33	NUTT603_25mM_20090526_LT_filtered.10497.10497.2
10	AATC_MOUSE	R.VGGVQSLGGTGALR.I	101	114	TRUE	2	2	3.3382	0.4113	1	2	-0.330625	1272.11	1272.44	NUTT603_25mM_20090526_LT_filtered.9377.9377.2
10	AATC_MOUSE	R.IGADFLGR.W	115	122	TRUE	1	2	1.8916	0.0731	2	2	0.036075	849.008	848.972	NUTT603_50mM_20090526_LT_filtered.13733.13733.2
10	AATC_MOUSE	R.VGNLTVVGK.E	268	276	TRUE	3	2	2.6399	0.194	1	2	-0.045825	887.016	887.062	NUTT603_25mM_20090526_LT_filtered.5309.5309.2
10	AATC_MOUSE	R.IVAATLSDPELFK.E	306	318	TRUE	2	2	3.2462	0.2919	1	2	-1.42302	1403.22	1404.64	NUTT603_25mM_20090526_LT_filtered.19848.19848.2
11	AATM_MOUSE	K.NLDKEYLPIGGLAEFCK.A	91	107	TRUE	3	2	3.153	0.1966	12	3	0.890675	1969.13	1968.24	NUTT603_300mM_20090526_LT_filtered.29603.29603.3
11	AATM_MOUSE	K.EYLPIGGLAEFCK.A	95	107	TRUE	1	2	2.8538	0.2364	3	2	1.07517	1498.79	1497.71	NUTT603_50mM_20090526_LT_filtered.26117.26117.2
11	AATM_MOUSE	K.ASAELALGENNEVLK.S	108	122	TRUE	17	2	4.8015	0.2657	1	2	0.627675	1559.35	1558.72	NUTT603_25mM_20090526_LT_filtered.14276.14276.2
11	AATM_MOUSE	K.ASAELALGENNEVLK.S	108	122	TRUE	3	2	3.4448	0.1138	3	3	-0.119425	1558.6	1558.72	NUTT603_25mM_20090526_LT_filtered.13860.13860.3
11	AATM_MOUSE	R.FVTVQTISGTGALR.V	126	139	TRUE	36	2	4.7873	0.3577	1	2	-0.225725	1450.45	1450.67	NUTT603_25mM_20090526_LT_filtered.16104.16104.2
11	AATM_MOUSE	R.VGASFLQR.F	140	147	TRUE	18	2	2.9635	0.011	1	2	1.77648	879.79	878.014	NUTT603_50mM_20090526_LT_filtered.10207.10207.2
11	AATM_MOUSE	R.DAGMQLQGYR.Y	171	180	TRUE	9	2	3.3887	0.2275	1	2	-0.154925	1139.11	1139.27	NUTT603_50mM_20090526_LT_filtered.7295.7295.2
11	AATM_MOUSE	K.TCGFDFSGALEDISK.I	186	200	TRUE	14	2	4.4732	0.4185	1	2	0.722475	1648.48	1647.76	NUTT603_50mM_20090526_LT_filtered.26185.26185.2
11	AATM_MOUSE	K.EIASVVK.K	228	234	TRUE	1	2	1.4928	0.0737	60	1	-0.451425	745.438	745.889	NUTT603_25mM_20090526_LT_filtered.3070.3070.1
11	AATM_MOUSE	K.NMGLYGER.V	280	287	TRUE	11	2	2.6976	0.0845	1	2	-0.076425	939.98	940.056	NUTT603_75mM_20090526_LT_filtered.6334.6334.2
11	AATM_MOUSE	R.VGAFTVVCK.D	288	296	TRUE	23	2	3.2268	0.265	1	2	0.661075	981.822	981.161	NUTT603_25mM_20090526_LT_filtered.8996.8996.2
11	AATM_MOUSE	K.ILIRPLYSNPPLNGAR.I	310	325	TRUE	1	2	2.7311	0.1403	15	2	0.443575	1795.58	1795.13	NUTT603_100mM_20090526_LT_filtered.25130.25130.2
11	AATM_MOUSE	K.ILIRPLYSNPPLNGAR.I	310	325	TRUE	21	2	4.1834	0.1422	102	3	1.26198	1796.39	1795.13	NUTT603_100mM_20090526_LT_filtered.25716.25716.3
11	AATM_MOUSE	R.IAATILTSPDLR.K	326	337	TRUE	5	2	3.8695	0.357	1	2	-0.269225	1271.22	1271.49	NUTT603_25mM_20090526_LT_filtered.16832.16832.2
11	AATM_MOUSE	R.ISVAGVTSGNVGYLAH.A	408	423	TRUE	1	1	3.6029	0.4424	1	2	-0.296125	1545.43	1545.73	NUTT603_25mM_20090526_LT_filtered.16721.16721.2
12	ABCB7_MOUSE	K.VAIVGGSGSGK.S	501	511	TRUE	1	2	2.3615	0.1362	32	2	0.250675	932.31	932.059	NUTT603_25mM_20090526_LT_filtered.1952.1952.2
12	ABCB7_MOUSE	K.ESLSKEEERKK.L	725	735	TRUE	1	2	2.7291	0.0009	31	2	0.458575	1363.96	1363.51	NUTT603_25mM_20090526_LT_filtered.16332.16332.2
12	ABCB7_MOUSE	K.LQEEIVNSVK.G	736	745	TRUE	1	2	2.3588	0.057	23	2	-0.284625	1159.04	1159.32	NUTT603_25mM_20090526_LT_filtered.7474.7474.2
13	ABCD3_MOUSE	R.AVVDKVFLSRLSQILK.I	57	72	TRUE	1	2	3.2902	0.072	350	2	-0.938025	1816.28	1817.22	NUTT603_25mM_20090526_LT_filtered.31544.31544.2
13	ABCD3_MOUSE	K.GIEGAQASPLVPGAGEIINTDNIIK.F	417	441	TRUE	1	2	4.3769	0.1427	1	3	1.72828	2480.53	2478.8	NUTT603_25mM_20090526_LT_filtered.25102.25102.3
14	ABHEB_MOUSE	R.FSSETWQNLGTLQR.L	43	56	TRUE	2	2	2.9969	0.2509	51	2	-0.343125	1667.47	1667.81	NUTT603_50mM_20090526_LT_filtered.19575.19575.2
14	ABHEB_MOUSE	R.AVAIDLPGLGR.S	64	74	TRUE	4	2	2.8942	0.1121	68	2	0.741175	1083.02	1082.28	NUTT603_25mM_20090526_LT_filtered.19568.19568.2
15	ABLM1_MOUSE	R.TLSPTPSAEGYQDVR.D	473	487	TRUE	1	2	2.986	0.1518	3	2	-0.020825	1621.72	1621.74	NUTT603_25mM_20090526_LT_filtered.7993.7993.2
15	ABLM1_MOUSE	K.IFPYEMLMVTNR.G	798	809	TRUE	2	2	2.6448	0.035	1	2	0.233375	1515.07	1514.84	NUTT603_50mM_20090526_LT_filtered.29413.29413.2
16	ACAD8_MOUSE	R.TDVGGSGLSR.L	91	100	TRUE	2	2	2.6671	0.1606	1	2	-0.300125	948.703	949.003	NUTT603_50mM_20090526_LT_filtered.1409.1409.2
16	ACAD8_MOUSE	K.FASYCLTEPGSGSDAASLLTSAK.Q	153	175	TRUE	1	2	4.3463	0.3241	1	2	-0.832525	2333.69	2334.52	NUTT603_25mM_20090526_LT_filtered.21022.21022.2
16	ACAD8_MOUSE	K.FASYCLTEPGSGSDAASLLTSAK.Q	153	175	TRUE	1	2	3.0537	0.0926	4	3	0.920875	2335.44	2334.52	NUTT603_25mM_20090526_LT_filtered.21001.21001.3
16	ACAD8_MOUSE	R.AVIFEDCAVPVANR.I	243	256	TRUE	1	2	2.6827	0.0987	77	2	0.231075	1561.99	1561.76	NUTT603_25mM_20090526_LT_filtered.15549.15549.2
17	ACAD9_MOUSE	R.VPVENVLGEVGGGFK.V	284	298	TRUE	2	2	3.6891	0.3447	1	2	0.590575	1502.31	1501.72	NUTT603_25mM_20090526_LT_filtered.21698.21698.2
17	ACAD9_MOUSE	K.SGNVTTVMETIGR.K	461	473	TRUE	1	2	2.6399	0.1804	1	2	-0.104125	1365.43	1365.54	NUTT603_25mM_20090526_LT_filtered.15137.15137.2
18	ACADL_MOUSE	K.QGLLGINIAEK.H	96	106	TRUE	1	2	2.4134	0.0508	114	2	-0.053125	1156.31	1156.36	NUTT603_25mM_20090526_LT_filtered.18570.18570.2
18	ACADL_MOUSE	K.CIGAIAMTEPGAGSDLQGVR.T	166	185	TRUE	2	2	6.0332	0.3263	1	2	-0.155325	2004.09	2004.25	NUTT603_25mM_20090526_LT_filtered.16893.16893.2
18	ACADL_MOUSE	K.CIGAIAMTEPGAGSDLQGVR.T	166	185	TRUE	1	2	2.6536	0.1977	1	3	-0.382425	2003.86	2004.25	NUTT603_25mM_20090526_LT_filtered.16820.16820.3
18	ACADL_MOUSE	K.AQDTAELFFEDVR.L	255	267	TRUE	8	2	4.5127	0.4036	1	2	-0.054125	1541.6	1541.65	NUTT603_50mM_20090526_LT_filtered.24568.24568.2
18	ACADL_MOUSE	K.RLDSGSASMAK.Y	359	369	TRUE	1	2	2.1343	0.1108	44	2	-1.02713	1122.24	1123.26	NUTT603_300mM_20090526_LT_filtered.1792.1792.2
18	ACADL_MOUSE	R.LDSGSASMAK.Y	360	369	TRUE	1	2	2.33	0.1751	20	2	1.01537	968.092	967.077	NUTT603_25mM_20090526_LT_filtered.892.892.2
18	ACADL_MOUSE	R.VQPIYGGTNEIMK.E	407	419	TRUE	4	2	3.2266	0.3067	1	2	-0.682525	1450.01	1450.69	NUTT603_25mM_20090526_LT_filtered.12112.12112.2
19	ACADM_MOUSE	R.EEIIPVAPEYDK.S	58	69	TRUE	3	2	3.0934	0.2542	3	2	-0.435625	1403.13	1403.57	NUTT603_25mM_20090526_LT_filtered.14476.14476.2
19	ACADM_MOUSE	K.SGEYPFPLIK.R	70	79	TRUE	1	2	1.9999	0.0687	4	2	0.873675	1152.22	1151.34	NUTT603_50mM_20090526_LT_filtered.22992.22992.2
19	ACADM_MOUSE	R.MTEQPMMCAYCVTEPSAGSDVAAIK.T	149	173	TRUE	1	2	4.434	0.1192	1	3	0.006475	2749.11	2749.11	NUTT603_12mM_20090526_LT_filtered.28084.28084.3
19	ACADM_MOUSE	K.ANWYFLLAR.S	198	206	TRUE	4	2	3.22	0.3164	5	2	0.660675	1155.01	1154.35	NUTT603_75mM_20090526_LT_filtered.28352.28352.2
19	ACADM_MOUSE	K.ENVLIGEGAGFK.I	260	271	TRUE	1	2	1.9396	0.0294	1	2	-0.228225	1234.16	1234.39	NUTT603_25mM_20090526_LT_filtered.13474.13474.2
19	ACADM_MOUSE	K.IYQIYEGTAQIQR.L	396	408	TRUE	2	2	2.8272	0.1165	4	2	1.39508	1585.17	1583.78	NUTT603_50mM_20090526_LT_filtered.16244.16244.2
20	ACADS_MOUSE	K.GISAFLVPMPTPGLTLGK.K	209	226	TRUE	5	2	3.7211	0.2961	1	2	0.309675	1800.51	1800.2	NUTT603_25mM_20090526_LT_filtered.30776.30776.2
20	ACADS_MOUSE	R.IGIASQALGIAQASLDCAVK.Y	273	292	TRUE	1	2	2.3378	0.2484	40	2	-0.891525	1986.39	1987.28	NUTT603_25mM_20090526_LT_filtered.28477.28477.2
20	ACADS_MOUSE	K.LADMALALESAR.L	314	325	TRUE	6	2	3.1023	0.2513	1	2	0.341375	1261.82	1261.47	NUTT603_25mM_20090526_LT_filtered.17866.17866.2
20	ACADS_MOUSE	R.ITEIYEGTSEIQR.L	387	399	TRUE	2	2	3.7645	0.285	1	2	-0.775025	1538.9	1539.68	NUTT603_25mM_20090526_LT_filtered.9730.9730.2
21	ACADV_MOUSE	R.EATQAVLDKPETLSSDASTR.E	44	63	TRUE	20	2	4.7003	0.4622	1	3	-0.389925	2119.88	2120.27	NUTT603_75mM_20090526_LT_filtered.13303.13303.3
21	ACADV_MOUSE	K.SFAVGMFK.G	73	80	TRUE	3	2	2.306	0.2264	3	2	1.47778	888.557	887.079	NUTT603_50mM_20090526_LT_filtered.18857.18857.2
21	ACADV_MOUSE	K.GQLTIDQVFPYPSVLSEEQAQFLK.E	81	104	TRUE	1	2	3.7778	0.2755	1	2	-1.27392	2737.82	2739.09	NUTT603_25mM_20090526_LT_filtered.32090.32090.2
21	ACADV_MOUSE	K.GQLTIDQVFPYPSVLSEEQAQFLK.E	81	104	TRUE	7	2	5.7587	0.4617	1	3	0.695875	2739.79	2739.09	NUTT603_25mM_20090526_LT_filtered.32120.32120.3
21	ACADV_MOUSE	K.ELVGPVAR.F	105	112	TRUE	1	2	1.8372	0.1671	318	2	-0.045825	840.947	840.993	NUTT603_25mM_20090526_LT_filtered.5000.5000.2
21	ACADV_MOUSE	K.ELGAFGLQVPSELGGLGLSNTQYAR.L	139	163	TRUE	1	2	3.976	0.2393	1	2	-0.380025	2578.5	2578.88	NUTT603_25mM_20090526_LT_filtered.29645.29645.2
21	ACADV_MOUSE	K.ELGAFGLQVPSELGGLGLSNTQYAR.L	139	163	TRUE	6	2	5.2939	0.4259	1	3	-0.341225	2578.54	2578.88	NUTT603_25mM_20090526_LT_filtered.29605.29605.3
21	ACADV_MOUSE	R.VASGQALAAFCLTEPSSGSDVASIR.S	206	230	TRUE	1	2	3.8765	0.4011	1	2	-1.17352	2494.56	2495.73	NUTT603_25mM_20090526_LT_filtered.22413.22413.2
21	ACADV_MOUSE	K.ASNTSEVYFDGVK.V	305	317	TRUE	2	2	3.4443	0.073	1	2	-0.372825	1417.14	1417.51	NUTT603_25mM_20090526_LT_filtered.9632.9632.2
21	ACADV_MOUSE	K.VPSENVLGEVGDGFK.V	318	332	TRUE	5	2	4.6856	0.4546	1	2	0.568275	1548.27	1547.7	NUTT603_25mM_20090526_LT_filtered.18442.18442.2
21	ACADV_MOUSE	R.IFEGANDILR.L	461	470	TRUE	5	2	2.7528	0.0494	19	2	-0.028725	1148.27	1148.3	NUTT603_50mM_20090526_LT_filtered.17924.17924.2
21	ACADV_MOUSE	K.NPFGNVGLLMGEAGK.Q	494	508	TRUE	12	2	3.8303	0.3733	1	2	0.510275	1505.25	1504.74	NUTT603_50mM_20090526_LT_filtered.25961.25961.2
21	ACADV_MOUSE	R.TGIGSGLSLSGIVHPELSR.S	514	532	TRUE	1	2	2.4599	0.0695	63	3	0.337675	1881.47	1881.13	NUTT603_75mM_20090526_LT_filtered.29680.29680.3
21	ACADV_MOUSE	K.GIVNEQFLLQR.L	558	568	TRUE	5	2	3.2418	0.048	4	2	0.282675	1317.81	1317.53	NUTT603_50mM_20090526_LT_filtered.20728.20728.2
21	ACADV_MOUSE	K.AMVENGGLVTGNPLGI.-	641	656	TRUE	4	2	2.832	0.118	5	2	0.755875	1543.54	1542.79	NUTT603_inject_20090526_LT_filtered.24810.24810.2
22	ACLY_MOUSE	K.LGLVGVNLSLDGVK.S	69	82	TRUE	3	2	2.9585	0.3228	1	2	1.68837	1386.34	1384.65	NUTT603_25mM_20090526_LT_filtered.25098.25098.2
22	ACLY_MOUSE	K.IGNTGGMLDNILASK.L	626	640	TRUE	2	2	2.7395	0.0329	50	2	-0.639125	1504.1	1504.74	NUTT603_25mM_20090526_LT_filtered.20708.20708.2
23	ACON_MOUSE	K.VAMSHFEPSEYIR.Y	32	44	TRUE	18	2	3.0099	0.0646	1	3	0.055875	1566.82	1566.77	NUTT603_300mM_20090526_LT_filtered.22427.22427.3
23	ACON_MOUSE	R.LNRPLTLSEK.I	59	68	TRUE	22	2	3.2914	0.2445	2	3	-0.207925	1171.17	1171.38	NUTT603_100mM_20090526_LT_filtered.11996.11996.3
23	ACON_MOUSE	K.IVYGHLDDPANQEIER.G	69	84	TRUE	48	2	5.5281	0.34	1	3	-0.131925	1869.89	1870.02	NUTT603_100mM_20090526_LT_filtered.14520.14520.3
23	ACON_MOUSE	R.VAMQDATAQMAMLQFISSGLPK.V	96	117	TRUE	1	2	7.0049	0.1156	1	2	0.087875	2339.87	2339.78	NUTT603_25mM_20090526_LT_filtered.32557.32557.2
23	ACON_MOUSE	R.VAMQDATAQMAMLQFISSGLPK.V	96	117	TRUE	1	2	5.0965	0.0572	11	3	0.082375	2339.87	2339.78	NUTT603_25mM_20090526_LT_filtered.32552.32552.3
23	ACON_MOUSE	K.DINQEVYNFLATAGAK.Y	145	160	TRUE	13	2	5.9108	0.4841	1	2	0.429275	1755.36	1754.93	NUTT603_25mM_20090526_LT_filtered.28260.28260.2
23	ACON_MOUSE	K.DINQEVYNFLATAGAK.Y	145	160	TRUE	4	2	5.3313	0.3148	1	3	-0.232825	1754.7	1754.93	NUTT603_25mM_20090526_LT_filtered.28292.28292.3
23	ACON_MOUSE	K.LTGSLSGWTSPK.D	234	245	TRUE	17	2	3.4007	0.2689	1	2	-0.298225	1234.09	1234.39	NUTT603_50mM_20090526_LT_filtered.14001.14001.2
23	ACON_MOUSE	K.VAGILTVK.G	251	258	TRUE	1	2	2.1744	0.0761	2	2	0.123275	801.135	801.012	NUTT603_25mM_20090526_LT_filtered.9240.9240.2
23	ACON_MOUSE	K.EGWPLDIR.V	371	378	TRUE	7	2	2.0607	0.1651	7	2	-0.200025	985.91	986.11	NUTT603_75mM_20090526_LT_filtered.19833.19833.2
23	ACON_MOUSE	R.VGLIGSCTNSSYEDMGR.S	379	395	TRUE	11	2	5.3545	0.5222	1	2	-0.830425	1846.16	1846.99	NUTT603_25mM_20090526_LT_filtered.12900.12900.2
23	ACON_MOUSE	K.SQFTITPGSEQIR.A	412	424	TRUE	23	2	3.9587	0.2721	1	2	-0.561825	1464.05	1464.61	NUTT603_50mM_20090526_LT_filtered.13623.13623.2
23	ACON_MOUSE	R.DGYAQILR.D	430	437	TRUE	17	2	2.7485	0.1173	1	2	-0.540125	935.51	936.05	NUTT603_50mM_20090526_LT_filtered.11495.11495.2
23	ACON_MOUSE	R.DVGGIVLANACGPCIGQWDR.K	438	457	TRUE	3	2	5.2782	0.4803	1	2	0.662875	2160.04	2159.37	NUTT603_25mM_20090526_LT_filtered.22878.22878.2
23	ACON_MOUSE	R.DVGGIVLANACGPCIGQWDR.K	438	457	TRUE	1	2	4.0338	0.2848	1	3	0.285275	2159.66	2159.37	NUTT603_50mM_20090526_LT_filtered.24805.24805.3
23	ACON_MOUSE	R.DVGGIVLANACGPCIGQWDRK.D	438	458	TRUE	2	2	4.0357	0.2974	3	3	-0.352925	2287.19	2287.55	NUTT603_100mM_20090526_LT_filtered.25194.25194.3
23	ACON_MOUSE	K.NTIVTSYNR.N	466	474	TRUE	5	2	2.6065	0.0835	78	2	-0.138325	1068.03	1068.17	NUTT603_50mM_20090526_LT_filtered.3855.3855.2
23	ACON_MOUSE	K.FNPETDFLTGK.D	507	517	TRUE	7	2	2.3264	0.113	7	2	-0.218225	1269.17	1269.39	NUTT603_50mM_20090526_LT_filtered.19421.19421.2
23	ACON_MOUSE	K.FKLEAPDADELPR.S	522	534	TRUE	2	2	3.0031	0.2797	1	2	-0.577025	1501.1	1501.67	NUTT603_100mM_20090526_LT_filtered.23106.23106.2
23	ACON_MOUSE	K.FKLEAPDADELPR.S	522	534	TRUE	28	2	4.6556	0.2704	3	3	0.760875	1502.43	1501.67	NUTT603_100mM_20090526_LT_filtered.23917.23917.3
23	ACON_MOUSE	K.LEAPDADELPR.S	524	534	TRUE	4	2	3.5079	0.3172	3	2	-0.353325	1225.97	1226.32	NUTT603_25mM_20090526_LT_filtered.10169.10169.2
23	ACON_MOUSE	R.SDFDPGQDTYQHPPK.D	535	549	TRUE	1	2	2.5345	0.1435	3	3	-1.07472	1731.72	1732.8	NUTT603_100mM_20090526_LT_filtered.7180.7180.3
23	ACON_MOUSE	R.VDVSPTSQR.L	556	564	TRUE	4	2	2.5653	0.1708	24	2	-0.559025	988.509	989.068	NUTT603_25mM_20090526_LT_filtered.1264.1264.2
23	ACON_MOUSE	Q.ILIKVK.G	584	589	FALSE	1	1	1.4692	0	42	2	-0.398825	713.578	713.977	NUTT603_inject_20090526_LT_filtered.14652.14652.2
23	ACON_MOUSE	R.NAVTQEFGPVPDTAR.Y	634	648	TRUE	14	2	4.5468	0.4431	1	2	1.68518	1604.42	1602.74	NUTT603_25mM_20090526_LT_filtered.12028.12028.2
23	ACON_MOUSE	R.WVVIGDENYGEGSSR.E	657	671	TRUE	15	2	5.0905	0.4277	1	2	0.052375	1668.81	1668.75	NUTT603_50mM_20090526_LT_filtered.16535.16535.2
23	ACON_MOUSE	R.EHAALEPR.H	672	679	TRUE	7	2	2.1736	0.2675	5	2	-0.869125	922.142	923.011	NUTT603_300mM_20090526_LT_filtered.2100.2100.2
23	ACON_MOUSE	K.KQGLLPLTFADPSDYNK.I	701	717	TRUE	1	2	3.0778	0.0259	10	3	0.883975	1909.04	1908.16	NUTT603_100mM_20090526_LT_filtered.31612.31612.3
23	ACON_MOUSE	K.QGLLPLTFADPSDYNK.I	702	717	TRUE	9	2	4.7951	0.4117	1	2	-0.647825	1779.33	1779.98	NUTT603_25mM_20090526_LT_filtered.25416.25416.2
23	ACON_MOUSE	K.LTIQGLK.D	724	730	TRUE	6	2	2.1397	0.1273	57	2	-0.318825	772.639	772.958	NUTT603_25mM_20090526_LT_filtered.9016.9016.2
24	ACSF2_MOUSE	R.GGVIAGSPAPPELIR.A	379	393	TRUE	3	2	3.3216	0.3482	1	2	-0.031225	1434.64	1434.67	NUTT603_25mM_20090526_LT_filtered.16308.16308.2
24	ACSF2_MOUSE	K.ELVVVYGTTENSPVTFMNFPEDTLEQK.A	403	429	TRUE	1	2	3.1464	0.1647	1	3	-1.19033	3088.25	3089.44	NUTT603_25mM_20090526_LT_filtered.30026.30026.3
24	ACSF2_MOUSE	R.GGENIYPAELEDFFLK.H	516	531	TRUE	1	2	2.4551	0.1538	3	2	-0.544525	1842.49	1843.04	NUTT603_50mM_20090526_LT_filtered.33521.33521.2
24	ACSF2_MOUSE	K.SGETTTAEEIK.A	560	570	TRUE	2	2	2.9557	0.0112	4	2	0.834975	1167.06	1166.22	NUTT603_25mM_20090526_LT_filtered.1473.1473.2
24	ACSF2_MOUSE	R.YIVFVEGYPLTISGK.I	585	599	TRUE	5	2	3.7567	0.0068	1	2	-0.049225	1686.93	1686.98	NUTT603_50mM_20090526_LT_filtered.28535.28535.2
25	ACSL1_MOUSE	K.VLQPTIFPVVPR.L	358	369	TRUE	1	2	2.8629	0.1112	2	2	1.41657	1368.1	1366.68	NUTT603_25mM_20090526_LT_filtered.23317.23317.2
25	ACSL1_MOUSE	K.LVDVEEMNYLASK.G	492	504	TRUE	6	2	4.0315	0.4001	1	2	1.51307	1513.24	1511.72	NUTT603_25mM_20090526_LT_filtered.17956.17956.2
25	ACSL1_MOUSE	K.LAQGEYIAPEK.I	563	573	TRUE	2	2	2.9225	0.2225	2	2	-0.280625	1219.09	1219.37	NUTT603_25mM_20090526_LT_filtered.5030.5030.2
26	ACTA_MOUSE	K.AGFAGDDAPR.A	21	30	FALSE	34	2	3.2746	0.3082	1	2	-0.226025	976.79	977.016	NUTT603_75mM_20090526_LT_filtered.2889.2889.2
26	ACTA_MOUSE	R.AVFPSIVGR.P	31	39	FALSE	12	2	2.2406	0.1483	5	2	-0.346125	945.786	946.132	NUTT603_50mM_20090526_LT_filtered.17827.17827.2
26	ACTA_MOUSE	R.AVFPSIVGRPR.H	31	41	FALSE	18	2	2.4582	0.191	26	2	-0.017325	1199.42	1199.44	NUTT603_300mM_20090526_LT_filtered.24007.24007.2
26	ACTA_MOUSE	R.HQGVMVGMGQK.D	42	52	FALSE	64	2	2.8925	0.2345	1	2	-0.356525	1172.04	1172.4	NUTT603_300mM_20090526_LT_filtered.5275.5275.2
26	ACTA_MOUSE	R.HQGVMVGMGQK.D	42	52	FALSE	19	2	3.2279	0.1889	8	3	-0.582125	1171.82	1172.4	NUTT603_300mM_20090526_LT_filtered.5299.5299.3
26	ACTA_MOUSE	K.DSYVGDEAQSK.R	53	63	FALSE	2	2	2.3865	0.1223	3	1	-0.703925	1198.51	1199.21	NUTT603_25mM_20090526_LT_filtered.1114.1114.1
26	ACTA_MOUSE	K.DSYVGDEAQSK.R	53	63	FALSE	17	2	3.4782	0.3226	1	2	0.686975	1199.9	1199.21	NUTT603_25mM_20090526_LT_filtered.1400.1400.2
26	ACTA_MOUSE	K.DSYVGDEAQSKR.G	53	64	FALSE	23	2	3.6457	0.3268	1	2	0.497475	1355.9	1355.4	NUTT603_100mM_20090526_LT_filtered.1827.1827.2
26	ACTA_MOUSE	K.DSYVGDEAQSKR.G	53	64	FALSE	15	2	2.5549	0.1788	9	3	0.049875	1355.45	1355.4	NUTT603_100mM_20090526_LT_filtered.1646.1646.3
26	ACTA_MOUSE	K.YPIEHGIITNWDDMEK.I	71	86	FALSE	19	2	4.2715	0.3144	1	2	-0.759725	1961.42	1962.18	NUTT603_100mM_20090526_LT_filtered.26101.26101.2
26	ACTA_MOUSE	K.YPIEHGIITNWDDMEK.I	71	86	FALSE	161	2	4.9154	0.1921	3	3	0.063275	1962.24	1962.18	NUTT603_100mM_20090526_LT_filtered.25908.25908.3
26	ACTA_MOUSE	R.VAPEEHPTLLTEAPLNPK.A	98	115	FALSE	1	2	2.4898	0.0235	2	2	1.04228	1958.27	1957.23	NUTT603_75mM_20090526_LT_filtered.24423.24423.2
26	ACTA_MOUSE	R.VAPEEHPTLLTEAPLNPK.A	98	115	FALSE	1	2	3.188	0.0564	128	3	-0.920825	1956.31	1957.23	NUTT603_75mM_20090526_LT_filtered.20467.20467.3
26	ACTA_MOUSE	R.DLTDYLMK.I	186	193	FALSE	2	2	2.1592	0.082	6	1	1.20598	1000.37	999.162	NUTT603_25mM_20090526_LT_filtered.17242.17242.1
26	ACTA_MOUSE	R.DLTDYLMK.I	186	193	FALSE	10	2	2.5894	0.0425	2	2	-0.667625	998.494	999.162	NUTT603_25mM_20090526_LT_filtered.17336.17336.2
26	ACTA_MOUSE	R.GYSFVTTAER.E	199	208	FALSE	1	2	2.5329	0.113	1	2	0.111875	1131.34	1131.23	NUTT603_50mM_20090526_LT_filtered.10296.10296.2
26	ACTA_MOUSE	K.SYELPDGQVITIGNER.F	241	256	FALSE	49	2	5.154	0.3733	1	2	0.353975	1792.3	1791.95	NUTT603_50mM_20090526_LT_filtered.22379.22379.2
26	ACTA_MOUSE	K.SYELPDGQVITIGNER.F	241	256	FALSE	25	2	4.7748	0.3664	1	3	0.523375	1792.47	1791.95	NUTT603_50mM_20090526_LT_filtered.21664.21664.3
26	ACTA_MOUSE	K.DLYANNVLSGGTTMYPGIADR.M	294	314	TRUE	1	2	4.1122	0.3502	1	2	2.36008	2231.82	2229.46	NUTT603_25mM_20090526_LT_filtered.21561.21561.2
26	ACTA_MOUSE	K.EITALAPSTMK.I	318	328	FALSE	4	2	2.572	0.2308	1	1	-0.940525	1161.44	1162.38	NUTT603_25mM_20090526_LT_filtered.10116.10116.1
26	ACTA_MOUSE	K.EITALAPSTMK.I	318	328	FALSE	20	2	3.0493	0.3134	1	2	0.714475	1163.1	1162.38	NUTT603_25mM_20090526_LT_filtered.10488.10488.2
26	ACTA_MOUSE	K.IIAPPERK.Y	331	338	FALSE	8	2	2.05	0.0801	1	2	-0.793925	923.332	924.126	NUTT603_100mM_20090526_LT_filtered.3654.3654.2
27	ACTBL_MOUSE	R.HQGVMVGMGQK.D	41	51	FALSE	64	2	2.8925	0.2345	1	2	-0.356525	1172.04	1172.4	NUTT603_300mM_20090526_LT_filtered.5275.5275.2
27	ACTBL_MOUSE	R.HQGVMVGMGQK.D	41	51	FALSE	19	2	3.2279	0.1889	8	3	-0.582125	1171.82	1172.4	NUTT603_300mM_20090526_LT_filtered.5299.5299.3
27	ACTBL_MOUSE	R.VAPDEHPILLTEAPLNPK.I	97	114	TRUE	8	2	3.5049	0.0089	17	3	1.90377	1957.16	1955.26	NUTT603_75mM_20090526_LT_filtered.25672.25672.3
27	ACTBL_MOUSE	R.TTGIVMDSGDGVTHTVPIYEGY.A	149	170	FALSE	2	1	3.6708	0.4592	1	2	-0.186725	2313.35	2313.54	NUTT603_25mM_20090526_LT_filtered.21010.21010.2
27	ACTBL_MOUSE	R.TTGIVMDSGDGVTHTVPIYEGYALPH.A	149	174	FALSE	12	1	5.0555	0.3654	1	3	-1.29173	2730.74	2732.03	NUTT603_75mM_20090526_LT_filtered.24996.24996.3
27	ACTBL_MOUSE	R.DLTDYLMK.I	185	192	FALSE	2	2	2.1592	0.082	6	1	1.20598	1000.37	999.162	NUTT603_25mM_20090526_LT_filtered.17242.17242.1
27	ACTBL_MOUSE	R.DLTDYLMK.I	185	192	FALSE	10	2	2.5894	0.0425	2	2	-0.667625	998.494	999.162	NUTT603_25mM_20090526_LT_filtered.17336.17336.2
27	ACTBL_MOUSE	R.SYELPDGQVITIGNER.F	240	255	FALSE	49	2	5.154	0.3733	1	2	0.353975	1792.3	1791.95	NUTT603_50mM_20090526_LT_filtered.22379.22379.2
27	ACTBL_MOUSE	R.SYELPDGQVITIGNER.F	240	255	FALSE	25	2	4.7748	0.3664	1	3	0.523375	1792.47	1791.95	NUTT603_50mM_20090526_LT_filtered.21664.21664.3
27	ACTBL_MOUSE	K.IIAPPERK.Y	330	337	FALSE	8	2	2.05	0.0801	1	2	-0.793925	923.332	924.126	NUTT603_100mM_20090526_LT_filtered.3654.3654.2
28	ACTB_MOUSE	K.AGFAGDDAPR.A	19	28	FALSE	34	2	3.2746	0.3082	1	2	-0.226025	976.79	977.016	NUTT603_75mM_20090526_LT_filtered.2889.2889.2
28	ACTB_MOUSE	R.AVFPSIVGR.P	29	37	FALSE	12	2	2.2406	0.1483	5	2	-0.346125	945.786	946.132	NUTT603_50mM_20090526_LT_filtered.17827.17827.2
28	ACTB_MOUSE	R.AVFPSIVGRPR.H	29	39	FALSE	18	2	2.4582	0.191	26	2	-0.017325	1199.42	1199.44	NUTT603_300mM_20090526_LT_filtered.24007.24007.2
28	ACTB_MOUSE	R.HQGVMVGMGQK.D	40	50	FALSE	64	2	2.8925	0.2345	1	2	-0.356525	1172.04	1172.4	NUTT603_300mM_20090526_LT_filtered.5275.5275.2
28	ACTB_MOUSE	R.HQGVMVGMGQK.D	40	50	FALSE	19	2	3.2279	0.1889	8	3	-0.582125	1171.82	1172.4	NUTT603_300mM_20090526_LT_filtered.5299.5299.3
28	ACTB_MOUSE	K.DSYVGDEAQSK.R	51	61	FALSE	2	2	2.3865	0.1223	3	1	-0.703925	1198.51	1199.21	NUTT603_25mM_20090526_LT_filtered.1114.1114.1
28	ACTB_MOUSE	K.DSYVGDEAQSK.R	51	61	FALSE	17	2	3.4782	0.3226	1	2	0.686975	1199.9	1199.21	NUTT603_25mM_20090526_LT_filtered.1400.1400.2
28	ACTB_MOUSE	K.DSYVGDEAQSKR.G	51	62	FALSE	23	2	3.6457	0.3268	1	2	0.497475	1355.9	1355.4	NUTT603_100mM_20090526_LT_filtered.1827.1827.2
28	ACTB_MOUSE	K.DSYVGDEAQSKR.G	51	62	FALSE	15	2	2.5549	0.1788	9	3	0.049875	1355.45	1355.4	NUTT603_100mM_20090526_LT_filtered.1646.1646.3
28	ACTB_MOUSE	R.VAPEEHPVLLTEAPLNPK.A	96	113	TRUE	58	2	4.8661	0.3172	1	2	0.079775	1955.34	1955.26	NUTT603_75mM_20090526_LT_filtered.22511.22511.2
28	ACTB_MOUSE	R.VAPEEHPVLLTEAPLNPK.A	96	113	TRUE	89	2	4.4358	0.0489	38	3	0.136775	1955.39	1955.26	NUTT603_75mM_20090526_LT_filtered.23023.23023.3
28	ACTB_MOUSE	A.PEEHPVLLTEAPLNPK.A	98	113	TRUE	2	1	2.923	0.2044	3	2	-0.674825	1784.37	1785.04	NUTT603_75mM_20090526_LT_filtered.21645.21645.2
28	ACTB_MOUSE	H.PVLLTEAPLNPK.A	102	113	TRUE	4	1	3.5302	0.2916	1	2	0.501975	1293.06	1292.56	NUTT603_25mM_20090526_LT_filtered.16158.16158.2
28	ACTB_MOUSE	R.TTGIVMDSGDGVTHTVPIYEGY.A	148	169	FALSE	2	1	3.6708	0.4592	1	2	-0.186725	2313.35	2313.54	NUTT603_25mM_20090526_LT_filtered.21010.21010.2
28	ACTB_MOUSE	R.TTGIVMDSGDGVTHTVPIYEGYALPH.A	148	173	FALSE	12	1	5.0555	0.3654	1	3	-1.29173	2730.74	2732.03	NUTT603_75mM_20090526_LT_filtered.24996.24996.3
28	ACTB_MOUSE	R.DLTDYLMK.I	184	191	FALSE	2	2	2.1592	0.082	6	1	1.20598	1000.37	999.162	NUTT603_25mM_20090526_LT_filtered.17242.17242.1
28	ACTB_MOUSE	R.DLTDYLMK.I	184	191	FALSE	10	2	2.5894	0.0425	2	2	-0.667625	998.494	999.162	NUTT603_25mM_20090526_LT_filtered.17336.17336.2
28	ACTB_MOUSE	R.GYSFTTTAER.E	197	206	TRUE	48	2	3.4283	0.41	1	2	-0.355625	1132.84	1133.2	NUTT603_50mM_20090526_LT_filtered.7383.7383.2
28	ACTB_MOUSE	K.LCYVALDFEQEMATAASSSSLEK.S	216	238	TRUE	12	2	5.908	0.485	1	2	-0.400625	2551.41	2551.81	NUTT603_25mM_20090526_LT_filtered.32365.32365.2
28	ACTB_MOUSE	K.LCYVALDFEQEMATAASSSSLEK.S	216	238	TRUE	53	2	5.1103	0.4198	1	3	-0.173325	2551.63	2551.81	NUTT603_25mM_20090526_LT_filtered.31432.31432.3
28	ACTB_MOUSE	L.DFEQEMATAASSSSLEK.S	222	238	TRUE	1	1	3.6415	0.0396	1	2	0.054375	1831.99	1831.94	NUTT603_25mM_20090526_LT_filtered.16994.16994.2
28	ACTB_MOUSE	K.SYELPDGQVITIGNER.F	239	254	FALSE	49	2	5.154	0.3733	1	2	0.353975	1792.3	1791.95	NUTT603_50mM_20090526_LT_filtered.22379.22379.2
28	ACTB_MOUSE	K.SYELPDGQVITIGNER.F	239	254	FALSE	25	2	4.7748	0.3664	1	3	0.523375	1792.47	1791.95	NUTT603_50mM_20090526_LT_filtered.21664.21664.3
28	ACTB_MOUSE	R.CPEALFQPSFLGMESCGIHETTFNSIMK.C	257	284	TRUE	5	2	4.784	0.3893	1	3	1.06177	3234.71	3233.65	NUTT603_100mM_20090526_LT_filtered.32540.32540.3
28	ACTB_MOUSE	R.KDLYANTVLSGGTTMYPGIADR.M	291	312	TRUE	1	2	3.0929	0.2242	3	2	2.34167	2346.98	2344.64	NUTT603_100mM_20090526_LT_filtered.29381.29381.2
28	ACTB_MOUSE	R.KDLYANTVLSGGTTMYPGIADR.M	291	312	TRUE	88	2	5.9271	0.4575	1	3	0.919975	2345.56	2344.64	NUTT603_100mM_20090526_LT_filtered.29744.29744.3
28	ACTB_MOUSE	K.DLYANTVLSGGTTMYPGIADR.M	292	312	TRUE	45	2	5.8194	0.5235	1	2	0.859775	2217.32	2216.47	NUTT603_25mM_20090526_LT_filtered.23357.23357.2
28	ACTB_MOUSE	K.DLYANTVLSGGTTMYPGIADR.M	292	312	TRUE	9	2	6.0411	0.4534	1	3	0.041575	2216.51	2216.47	NUTT603_25mM_20090526_LT_filtered.22408.22408.3
28	ACTB_MOUSE	N.TVLSGGTTMYPGIADR.M	297	312	TRUE	4	1	5.0829	0.474	1	2	-0.715625	1639.14	1639.86	NUTT603_25mM_20090526_LT_filtered.14664.14664.2
28	ACTB_MOUSE	K.EITALAPSTMK.I	316	326	FALSE	4	2	2.572	0.2308	1	1	-0.940525	1161.44	1162.38	NUTT603_25mM_20090526_LT_filtered.10116.10116.1
28	ACTB_MOUSE	K.EITALAPSTMK.I	316	326	FALSE	20	2	3.0493	0.3134	1	2	0.714475	1163.1	1162.38	NUTT603_25mM_20090526_LT_filtered.10488.10488.2
28	ACTB_MOUSE	K.IIAPPERK.Y	329	336	FALSE	8	2	2.05	0.0801	1	2	-0.793925	923.332	924.126	NUTT603_100mM_20090526_LT_filtered.3654.3654.2
28	ACTB_MOUSE	K.QEYDESGPSIVHR.K	360	372	TRUE	22	2	3.0952	0.3526	1	2	-0.353725	1517.24	1517.59	NUTT603_100mM_20090526_LT_filtered.6488.6488.2
28	ACTB_MOUSE	K.QEYDESGPSIVHR.K	360	372	TRUE	23	2	3.3998	0.251	1	3	1.70378	1519.29	1517.59	NUTT603_100mM_20090526_LT_filtered.6751.6751.3
29	ACTN1_MOUSE	K.ALDFIASK.G	96	103	FALSE	6	2	2.5323	0.1989	1	2	0.299275	865.311	865.012	NUTT603_25mM_20090526_LT_filtered.11037.11037.2
29	ACTN1_MOUSE	R.FAIQDISVEETSAK.E	134	147	FALSE	7	2	4.6093	0.3294	1	2	2.44667	1541.14	1538.69	NUTT603_25mM_20090526_LT_filtered.16050.16050.2
29	ACTN1_MOUSE	K.EGLLLWCQR.K	148	156	FALSE	9	2	3.0235	0.2086	1	2	-0.561625	1174.79	1175.35	NUTT603_75mM_20090526_LT_filtered.21649.21649.2
29	ACTN1_MOUSE	R.KDDPLTNLNTAFDVAER.F	198	214	TRUE	1	2	3.1342	0.1753	19	3	1.93718	1922.02	1920.08	NUTT603_100mM_20090526_LT_filtered.30746.30746.3
29	ACTN1_MOUSE	K.DDPLTNLNTAFDVAER.F	199	214	TRUE	3	2	5.1921	0.4921	1	2	-0.868725	1791.04	1791.91	NUTT603_25mM_20090526_LT_filtered.23676.23676.2
29	ACTN1_MOUSE	R.FLDIPK.M	215	220	TRUE	1	2	2.019	0.0504	21	2	0.027375	732.92	732.893	NUTT603_50mM_20090526_LT_filtered.14545.14545.2
29	ACTN1_MOUSE	K.MLDAEDIVGTARPDEK.A	221	236	TRUE	2	2	3.8715	0.2888	6	3	-0.011125	1760.94	1760.95	NUTT603_75mM_20090526_LT_filtered.19067.19067.3
29	ACTN1_MOUSE	K.VLAVNQENEQLMEDYEK.L	265	281	TRUE	5	2	5.9735	0.3787	1	2	-0.077925	2053.16	2053.24	NUTT603_25mM_20090526_LT_filtered.15148.15148.2
29	ACTN1_MOUSE	K.LASDLLEWIR.R	282	291	FALSE	14	2	3.7541	0.1515	1	2	0.560775	1216.98	1216.42	NUTT603_50mM_20090526_LT_filtered.29991.29991.2
29	ACTN1_MOUSE	K.CQLEINFNTLQTK.L	332	344	FALSE	1	2	3.2816	0.2043	4	2	-1.19023	1608.61	1609.8	NUTT603_50mM_20090526_LT_filtered.21349.21349.2
29	ACTN1_MOUSE	R.MVSDINNAWGCLEQAEK.G	360	376	TRUE	3	2	4.4181	0.2479	1	2	0.909475	1967.06	1966.15	NUTT603_50mM_20090526_LT_filtered.21577.21577.2
29	ACTN1_MOUSE	K.GYEEWLLNEIR.R	377	387	FALSE	11	2	3.6732	0.2377	1	2	0.361075	1422.94	1422.57	NUTT603_75mM_20090526_LT_filtered.26641.26641.2
29	ACTN1_MOUSE	K.DYETATLSEIK.A	421	431	TRUE	1	2	3.0347	0.2468	1	2	0.848475	1271.22	1270.37	NUTT603_25mM_20090526_LT_filtered.12101.12101.2
29	ACTN1_MOUSE	R.VEQIAAIAQELNELDYYDSPSVNAR.C	451	475	TRUE	2	2	5.7943	0.5009	1	3	-1.27862	2808.76	2810.04	NUTT603_25mM_20090526_LT_filtered.29198.29198.3
29	ACTN1_MOUSE	K.ICDQWDNLGALTQK.R	479	492	TRUE	3	2	4.6856	0.2918	1	2	0.191675	1663.01	1662.82	NUTT603_50mM_20090526_LT_filtered.20413.20413.2
29	ACTN1_MOUSE	K.LLETIDQLYLEYAK.R	503	516	TRUE	13	2	4.3167	0.4006	1	2	0.631875	1713.61	1712.98	NUTT603_50mM_20090526_LT_filtered.30272.30272.2
29	ACTN1_MOUSE	R.LAILGIHNEVSK.I	566	577	TRUE	3	2	2.5004	0.0661	58	3	0.006375	1294.54	1294.53	NUTT603_100mM_20090526_LT_filtered.23985.23985.3
29	ACTN1_MOUSE	R.VGWEQLLTTIAR.T	715	726	FALSE	23	2	4.4105	0.2998	1	2	1.17657	1388.79	1387.62	NUTT603_50mM_20090526_LT_filtered.33215.33215.2
29	ACTN1_MOUSE	R.TINEVENQILTR.D	727	738	FALSE	6	2	4.2514	0.233	1	2	1.78238	1432.38	1430.6	NUTT603_25mM_20090526_LT_filtered.13896.13896.2
29	ACTN1_MOUSE	R.ETADTDTADQVMASFK.I	819	834	TRUE	4	2	4.8232	0.4969	1	2	-0.772625	1730.06	1730.84	NUTT603_25mM_20090526_LT_filtered.15872.15872.2
29	ACTN1_MOUSE	K.ILAGDKNYITEDELR.R	835	849	TRUE	4	2	3.4377	0.1668	211	3	1.31008	1752.25	1750.94	NUTT603_100mM_20090526_LT_filtered.18710.18710.3
29	ACTN1_MOUSE	R.ELPPDQAEYCIAR.M	851	863	FALSE	10	2	2.8341	0.2433	1	2	-0.123225	1562.58	1562.7	NUTT603_25mM_20090526_LT_filtered.10318.10318.2
30	ACTN4_MOUSE	K.ALDFIASK.G	116	123	FALSE	6	2	2.5323	0.1989	1	2	0.299275	865.311	865.012	NUTT603_25mM_20090526_LT_filtered.11037.11037.2
30	ACTN4_MOUSE	R.FAIQDISVEETSAK.E	154	167	FALSE	7	2	4.6093	0.3294	1	2	2.44667	1541.14	1538.69	NUTT603_25mM_20090526_LT_filtered.16050.16050.2
30	ACTN4_MOUSE	K.EGLLLWCQR.K	168	176	FALSE	9	2	3.0235	0.2086	1	2	-0.561625	1174.79	1175.35	NUTT603_75mM_20090526_LT_filtered.21649.21649.2
30	ACTN4_MOUSE	K.MLDAEDIVNTARPDEK.A	241	256	TRUE	3	2	2.9884	0.1964	11	3	0.199475	1818.2	1818	NUTT603_75mM_20090526_LT_filtered.19680.19680.3
30	ACTN4_MOUSE	R.LASDLLEWIR.R	302	311	FALSE	14	2	3.7541	0.1515	1	2	0.560775	1216.98	1216.42	NUTT603_50mM_20090526_LT_filtered.29991.29991.2
30	ACTN4_MOUSE	K.TIQEMQQK.L	325	332	TRUE	1	2	1.9101	0.0813	26	2	-0.464625	1005.69	1006.16	NUTT603_25mM_20090526_LT_filtered.970.970.2
30	ACTN4_MOUSE	K.CQLEINFNTLQTK.L	352	364	FALSE	1	2	3.2816	0.2043	4	2	-1.19023	1608.61	1609.8	NUTT603_50mM_20090526_LT_filtered.21349.21349.2
30	ACTN4_MOUSE	K.GYEEWLLNEIR.R	397	407	FALSE	11	2	3.6732	0.2377	1	2	0.361075	1422.94	1422.57	NUTT603_75mM_20090526_LT_filtered.26641.26641.2
30	ACTN4_MOUSE	R.DYETATLSDIK.A	441	451	TRUE	2	2	3.4597	0.2719	1	2	0.437375	1256.78	1256.35	NUTT603_25mM_20090526_LT_filtered.11049.11049.2
30	ACTN4_MOUSE	K.LSGSNPYTTVTPQIINSK.W	606	623	TRUE	1	2	2.8104	0.3253	1	2	-0.829225	1920.32	1921.15	NUTT603_12mM_20090526_LT_filtered.22764.22764.2
30	ACTN4_MOUSE	K.LSGSNPYTTVTPQIINSK.W	606	623	TRUE	1	2	2.9654	0.0259	13	3	0.310675	1921.46	1921.15	NUTT603_25mM_20090526_LT_filtered.15333.15333.3
30	ACTN4_MOUSE	R.VGWEQLLTTIAR.T	735	746	FALSE	23	2	4.4105	0.2998	1	2	1.17657	1388.79	1387.62	NUTT603_50mM_20090526_LT_filtered.33215.33215.2
30	ACTN4_MOUSE	R.TINEVENQILTR.D	747	758	FALSE	6	2	4.2514	0.233	1	2	1.78238	1432.38	1430.6	NUTT603_25mM_20090526_LT_filtered.13896.13896.2
30	ACTN4_MOUSE	K.GISQEQMQEFR.A	762	772	TRUE	4	2	2.9291	0.2832	1	2	-0.545125	1352.94	1353.49	NUTT603_50mM_20090526_LT_filtered.9911.9911.2
30	ACTN4_MOUSE	R.ETTDTDTADQVIASFK.V	839	854	TRUE	7	2	5.1088	0.3654	1	2	-0.677725	1742.15	1742.83	NUTT603_25mM_20090526_LT_filtered.17389.17389.2
30	ACTN4_MOUSE	R.ELPPDQAEYCIAR.M	871	883	FALSE	10	2	2.8341	0.2433	1	2	-0.123225	1562.58	1562.7	NUTT603_25mM_20090526_LT_filtered.10318.10318.2
30	ACTN4_MOUSE	R.MAPYQGPDAAPGALDYK.S	884	900	TRUE	4	2	4.8649	0.4039	1	2	-0.808925	1765.16	1765.97	NUTT603_25mM_20090526_LT_filtered.12756.12756.2
31	ACTS_MOUSE	K.AGFAGDDAPR.A	21	30	FALSE	34	2	3.2746	0.3082	1	2	-0.226025	976.79	977.016	NUTT603_75mM_20090526_LT_filtered.2889.2889.2
31	ACTS_MOUSE	R.AVFPSIVGR.P	31	39	FALSE	12	2	2.2406	0.1483	5	2	-0.346125	945.786	946.132	NUTT603_50mM_20090526_LT_filtered.17827.17827.2
31	ACTS_MOUSE	R.AVFPSIVGRPR.H	31	41	FALSE	18	2	2.4582	0.191	26	2	-0.017325	1199.42	1199.44	NUTT603_300mM_20090526_LT_filtered.24007.24007.2
31	ACTS_MOUSE	R.HQGVMVGMGQK.D	42	52	FALSE	64	2	2.8925	0.2345	1	2	-0.356525	1172.04	1172.4	NUTT603_300mM_20090526_LT_filtered.5275.5275.2
31	ACTS_MOUSE	R.HQGVMVGMGQK.D	42	52	FALSE	19	2	3.2279	0.1889	8	3	-0.582125	1171.82	1172.4	NUTT603_300mM_20090526_LT_filtered.5299.5299.3
31	ACTS_MOUSE	K.DSYVGDEAQSK.R	53	63	FALSE	2	2	2.3865	0.1223	3	1	-0.703925	1198.51	1199.21	NUTT603_25mM_20090526_LT_filtered.1114.1114.1
31	ACTS_MOUSE	K.DSYVGDEAQSK.R	53	63	FALSE	17	2	3.4782	0.3226	1	2	0.686975	1199.9	1199.21	NUTT603_25mM_20090526_LT_filtered.1400.1400.2
31	ACTS_MOUSE	K.DSYVGDEAQSKR.G	53	64	FALSE	23	2	3.6457	0.3268	1	2	0.497475	1355.9	1355.4	NUTT603_100mM_20090526_LT_filtered.1827.1827.2
31	ACTS_MOUSE	K.DSYVGDEAQSKR.G	53	64	FALSE	15	2	2.5549	0.1788	9	3	0.049875	1355.45	1355.4	NUTT603_100mM_20090526_LT_filtered.1646.1646.3
31	ACTS_MOUSE	K.YPIEHGIITNWDDMEK.I	71	86	FALSE	19	2	4.2715	0.3144	1	2	-0.759725	1961.42	1962.18	NUTT603_100mM_20090526_LT_filtered.26101.26101.2
31	ACTS_MOUSE	K.YPIEHGIITNWDDMEK.I	71	86	FALSE	161	2	4.9154	0.1921	3	3	0.063275	1962.24	1962.18	NUTT603_100mM_20090526_LT_filtered.25908.25908.3
31	ACTS_MOUSE	R.VAPEEHPTLLTEAPLNPK.A	98	115	FALSE	1	2	2.4898	0.0235	2	2	1.04228	1958.27	1957.23	NUTT603_75mM_20090526_LT_filtered.24423.24423.2
31	ACTS_MOUSE	R.VAPEEHPTLLTEAPLNPK.A	98	115	FALSE	1	2	3.188	0.0564	128	3	-0.920825	1956.31	1957.23	NUTT603_75mM_20090526_LT_filtered.20467.20467.3
31	ACTS_MOUSE	R.DLTDYLMK.I	186	193	FALSE	2	2	2.1592	0.082	6	1	1.20598	1000.37	999.162	NUTT603_25mM_20090526_LT_filtered.17242.17242.1
31	ACTS_MOUSE	R.DLTDYLMK.I	186	193	FALSE	10	2	2.5894	0.0425	2	2	-0.667625	998.494	999.162	NUTT603_25mM_20090526_LT_filtered.17336.17336.2
31	ACTS_MOUSE	R.GYSFVTTAER.E	199	208	FALSE	1	2	2.5329	0.113	1	2	0.111875	1131.34	1131.23	NUTT603_50mM_20090526_LT_filtered.10296.10296.2
31	ACTS_MOUSE	K.SYELPDGQVITIGNER.F	241	256	FALSE	49	2	5.154	0.3733	1	2	0.353975	1792.3	1791.95	NUTT603_50mM_20090526_LT_filtered.22379.22379.2
31	ACTS_MOUSE	K.SYELPDGQVITIGNER.F	241	256	FALSE	25	2	4.7748	0.3664	1	3	0.523375	1792.47	1791.95	NUTT603_50mM_20090526_LT_filtered.21664.21664.3
31	ACTS_MOUSE	K.DLYANNVMSGGTTMYPGIADR.M	294	314	TRUE	1	2	5.3442	0.5156	1	2	2.21888	2249.72	2247.5	NUTT603_25mM_20090526_LT_filtered.19594.19594.2
31	ACTS_MOUSE	K.EITALAPSTMK.I	318	328	FALSE	4	2	2.572	0.2308	1	1	-0.940525	1161.44	1162.38	NUTT603_25mM_20090526_LT_filtered.10116.10116.1
31	ACTS_MOUSE	K.EITALAPSTMK.I	318	328	FALSE	20	2	3.0493	0.3134	1	2	0.714475	1163.1	1162.38	NUTT603_25mM_20090526_LT_filtered.10488.10488.2
31	ACTS_MOUSE	K.IIAPPERK.Y	331	338	FALSE	8	2	2.05	0.0801	1	2	-0.793925	923.332	924.126	NUTT603_100mM_20090526_LT_filtered.3654.3654.2
32	ACTZ_MOUSE	K.DQLQTFSEEHPVLLTEAPLNPR.K	97	118	TRUE	1	2	2.4171	0.0614	79	3	0.312975	2536.12	2535.81	NUTT603_75mM_20090526_LT_filtered.26399.26399.3
32	ACTZ_MOUSE	K.AQYYLPDGSTIEIGPSR.F	239	255	TRUE	1	2	3.0175	0.2303	2	2	-0.224825	1867.82	1868.05	NUTT603_25mM_20090526_LT_filtered.20885.20885.2
32	ACTZ_MOUSE	R.TLFSNIVLSGGSTLFK.G	293	308	TRUE	8	2	4.1076	0.4219	1	2	0.488275	1685.46	1684.97	NUTT603_25mM_20090526_LT_filtered.31297.31297.2
33	ADCL1_MOUSE	K.VTDTDFDGVEVR.V	82	93	TRUE	1	2	2.534	0.0912	89	2	-1.05913	1352.36	1353.42	NUTT603_25mM_20090526_LT_filtered.10257.10257.2
33	ADCL1_MOUSE	R.VGISGDSAGGNLAAALGQQFTYVASLK.N	185	211	TRUE	2	2	3.3358	0.062	23	3	-1.48152	2595.41	2596.89	NUTT603_25mM_20090526_LT_filtered.32318.32318.3
33	ADCL1_MOUSE	R.LDWTSLLPSSIK.K	286	297	TRUE	1	2	2.212	0.0422	1	2	0.894275	1361.48	1360.59	NUTT603_25mM_20090526_LT_filtered.28592.28592.2
34	ADDA_MOUSE	K.VNLQGDIVDR.G	200	209	TRUE	1	2	2.4048	0.0502	4	2	-0.250925	1129	1129.25	NUTT603_25mM_20090526_LT_filtered.8590.8590.2
34	ADDA_MOUSE	R.TLASAGGPDNLVLLDPGK.Y	331	348	TRUE	3	2	3.884	0.2484	1	2	-0.661125	1738.31	1738.97	NUTT603_25mM_20090526_LT_filtered.20293.20293.2
34	ADDA_MOUSE	R.SPGTPAGEGSGSPPK.W	355	369	TRUE	1	2	2.3768	0.0396	1	2	-0.347325	1326.05	1326.4	NUTT603_25mM_20090526_LT_filtered.682.682.2
34	ADDA_MOUSE	R.SLVQGELVTASK.A	532	543	TRUE	1	2	2.8047	0.1856	19	2	-0.207325	1232.21	1232.41	NUTT603_25mM_20090526_LT_filtered.9628.9628.2
35	ADRO_MOUSE	K.TDITEAALGALR.Q	208	219	TRUE	2	2	3.5074	0.211	1	2	0.144875	1231.53	1231.39	NUTT603_25mM_20090526_LT_filtered.19162.19162.2
35	ADRO_MOUSE	R.SPQQVLPTPDGQR.V	313	325	TRUE	1	2	3.1469	0.1827	33	2	-0.493325	1423.07	1423.56	NUTT603_25mM_20090526_LT_filtered.6808.6808.2
35	ADRO_MOUSE	R.LAVTSLEGVGESTR.A	331	344	TRUE	1	2	2.0049	0.0513	4	2	-0.207525	1419.36	1419.57	NUTT603_25mM_20090526_LT_filtered.13129.13129.2
36	ADT1_MOUSE	K.DFLAGGIAAAVSK.T	11	23	TRUE	3	2	2.5207	0.176	1	1	-0.834025	1219.57	1220.41	NUTT603_25mM_20090526_LT_filtered.19998.19998.1
36	ADT1_MOUSE	K.DFLAGGIAAAVSK.T	11	23	TRUE	117	2	4.853	0.1129	1	2	2.39927	1222.81	1220.41	NUTT603_25mM_20090526_LT_filtered.21620.21620.2
36	ADT1_MOUSE	K.TAVAPIER.V	24	31	FALSE	1	2	1.9381	0.1329	217	1	-0.481125	856.511	856.992	NUTT603_50mM_20090526_LT_filtered.3287.3287.1
36	ADT1_MOUSE	K.TAVAPIER.V	24	31	FALSE	8	2	2.1753	0.0975	16	2	-0.375225	856.617	856.992	NUTT603_25mM_20090526_LT_filtered.3149.3149.2
36	ADT1_MOUSE	K.LLLQVQ.H	34	39	FALSE	1	1	1.4692	0	42	2	-0.312025	713.578	713.89	NUTT603_inject_20090526_LT_filtered.14652.14652.2
36	ADT1_MOUSE	K.LLLQVQHASK.Q	34	43	FALSE	3	2	2.5183	0.0302	43	2	-0.490225	1136.87	1137.36	NUTT603_100mM_20090526_LT_filtered.15740.15740.2
36	ADT1_MOUSE	K.EQGFLSFWR.G	64	72	TRUE	25	2	2.4936	0.2341	1	2	-0.175425	1170.13	1170.31	NUTT603_75mM_20090526_LT_filtered.26996.26996.2
36	ADT1_MOUSE	R.GNLANVIR.Y	73	80	FALSE	46	2	2.9214	0.1904	4	2	2.02798	859.023	856.995	NUTT603_50mM_20090526_LT_filtered.9469.9469.2
36	ADT1_MOUSE	R.YFPTQALNFAFK.D	81	92	FALSE	67	2	4.7071	0.392	1	2	0.514975	1448.19	1447.67	NUTT603_50mM_20090526_LT_filtered.29895.29895.2
36	ADT1_MOUSE	K.QIFLGGVDR.H	97	105	TRUE	5	2	2.35	0.1364	8	2	2.26457	1007.42	1005.16	NUTT603_50mM_20090526_LT_filtered.14471.14471.2
36	ADT1_MOUSE	R.YFAGNLASGGAAGAT.S	112	126	FALSE	1	1	2.8233	0.3723	1	2	1.77448	1330.19	1328.42	NUTT603_inject_20090526_LT_filtered.10887.10887.2
36	ADT1_MOUSE	R.YFAGNLASGGAAGATSL.C	112	128	FALSE	1	1	2.8158	0.3092	1	2	-0.820125	1527.84	1528.66	NUTT603_inject_20090526_LT_filtered.17471.17471.2
36	ADT1_MOUSE	R.YFAGNLASGGAAGATSLCFVYPLDFAR.T	112	138	FALSE	5	2	5.0537	0.4545	1	2	-0.176725	2797.93	2798.11	NUTT603_50mM_20090526_LT_filtered.34532.34532.2
36	ADT1_MOUSE	R.YFAGNLASGGAAGATSLCFVYPLDFAR.T	112	138	FALSE	7	2	5.6656	0.4948	1	3	2.20677	2800.31	2798.11	NUTT603_50mM_20090526_LT_filtered.34236.34236.3
36	ADT1_MOUSE	R.LAADVGK.G	141	147	FALSE	3	2	1.821	0.1317	2	1	-0.394925	673.387	673.782	NUTT603_25mM_20090526_LT_filtered.1016.1016.1
36	ADT1_MOUSE	R.EFNGLGDCLTK.I	153	163	TRUE	8	2	2.9386	0.2664	1	2	-0.065925	1254.3	1254.36	NUTT603_50mM_20090526_LT_filtered.13507.13507.2
36	ADT1_MOUSE	R.AAYFGVYDTAK.G	189	199	TRUE	26	2	3.6096	0.4367	2	2	0.898875	1207.23	1206.34	NUTT603_25mM_20090526_LT_filtered.11718.11718.2
36	ADT1_MOUSE	R.MMMQSGR.K	238	244	FALSE	5	2	2.1731	0.1102	27	2	0.895075	841.939	841.044	NUTT603_50mM_20090526_LT_filtered.1851.1851.2
36	ADT1_MOUSE	K.GADIMYTGTLDCWR.K	246	259	TRUE	8	2	4.2454	0.3841	1	2	1.72428	1661.56	1659.83	NUTT603_50mM_20090526_LT_filtered.22677.22677.2
36	ADT1_MOUSE	K.IAKDEGANAFFK.G	261	272	TRUE	9	2	3.1496	0.0888	277	3	0.247075	1311.72	1311.47	NUTT603_100mM_20090526_LT_filtered.18166.18166.3
36	ADT1_MOUSE	K.DEGANAFFK.G	264	272	TRUE	20	2	3.003	0.2271	12	2	-0.015525	999.047	999.063	NUTT603_50mM_20090526_LT_filtered.11580.11580.2
36	ADT1_MOUSE	K.GAWSNVLR.G	273	280	FALSE	1	2	1.6737	0.093	55	1	-0.578625	902.445	903.023	NUTT603_75mM_20090526_LT_filtered.14079.14079.1
36	ADT1_MOUSE	K.GAWSNVLR.G	273	280	FALSE	29	2	2.6795	0.0809	72	2	-0.013225	903.01	903.023	NUTT603_75mM_20090526_LT_filtered.13495.13495.2
37	ADT2_MOUSE	K.DFLAGGVAAAISK.T	11	23	TRUE	44	2	4.6609	0.0942	1	2	-0.258725	1220.15	1220.41	NUTT603_25mM_20090526_LT_filtered.19800.19800.2
37	ADT2_MOUSE	K.TAVAPIER.V	24	31	FALSE	1	2	1.9381	0.1329	217	1	-0.481125	856.511	856.992	NUTT603_50mM_20090526_LT_filtered.3287.3287.1
37	ADT2_MOUSE	K.TAVAPIER.V	24	31	FALSE	8	2	2.1753	0.0975	16	2	-0.375225	856.617	856.992	NUTT603_25mM_20090526_LT_filtered.3149.3149.2
37	ADT2_MOUSE	K.LLLQVQ.H	34	39	FALSE	1	1	1.4692	0	42	2	-0.312025	713.578	713.89	NUTT603_inject_20090526_LT_filtered.14652.14652.2
37	ADT2_MOUSE	K.LLLQVQHASK.Q	34	43	FALSE	3	2	2.5183	0.0302	43	2	-0.490225	1136.87	1137.36	NUTT603_100mM_20090526_LT_filtered.15740.15740.2
37	ADT2_MOUSE	K.EQGVLSFWR.G	64	72	TRUE	26	2	2.6581	0.31	1	2	0.716575	1122.98	1122.26	NUTT603_75mM_20090526_LT_filtered.22787.22787.2
37	ADT2_MOUSE	R.GNLANVIR.Y	73	80	FALSE	46	2	2.9214	0.1904	4	2	2.02798	859.023	856.995	NUTT603_50mM_20090526_LT_filtered.9469.9469.2
37	ADT2_MOUSE	R.YFPTQALNFAFK.D	81	92	FALSE	67	2	4.7071	0.392	1	2	0.514975	1448.19	1447.67	NUTT603_50mM_20090526_LT_filtered.29895.29895.2
37	ADT2_MOUSE	R.YFAGNLASGGAAGAT.S	112	126	FALSE	1	1	2.8233	0.3723	1	2	1.77448	1330.19	1328.42	NUTT603_inject_20090526_LT_filtered.10887.10887.2
37	ADT2_MOUSE	R.YFAGNLASGGAAGATSL.C	112	128	FALSE	1	1	2.8158	0.3092	1	2	-0.820125	1527.84	1528.66	NUTT603_inject_20090526_LT_filtered.17471.17471.2
37	ADT2_MOUSE	R.YFAGNLASGGAAGATSLCFVYPLDFAR.T	112	138	FALSE	5	2	5.0537	0.4545	1	2	-0.176725	2797.93	2798.11	NUTT603_50mM_20090526_LT_filtered.34532.34532.2
37	ADT2_MOUSE	R.YFAGNLASGGAAGATSLCFVYPLDFAR.T	112	138	FALSE	7	2	5.6656	0.4948	1	3	2.20677	2800.31	2798.11	NUTT603_50mM_20090526_LT_filtered.34236.34236.3
37	ADT2_MOUSE	R.LAADVGK.A	141	147	FALSE	3	2	1.821	0.1317	2	1	-0.394925	673.387	673.782	NUTT603_25mM_20090526_LT_filtered.1016.1016.1
37	ADT2_MOUSE	K.GLGDCLVK.I	156	163	TRUE	7	2	2.6219	0.1186	10	2	1.03147	863.026	861.995	NUTT603_50mM_20090526_LT_filtered.8587.8587.2
37	ADT2_MOUSE	R.AAYFGIYDTAK.G	189	199	TRUE	38	2	3.638	0.4071	1	2	1.94907	1222.31	1220.36	NUTT603_50mM_20090526_LT_filtered.16928.16928.2
37	ADT2_MOUSE	R.MMMQSGR.K	238	244	FALSE	5	2	2.1731	0.1102	27	2	0.895075	841.939	841.044	NUTT603_50mM_20090526_LT_filtered.1851.1851.2
37	ADT2_MOUSE	K.GAWSNVLR.G	273	280	FALSE	1	2	1.6737	0.093	55	1	-0.578625	902.445	903.023	NUTT603_75mM_20090526_LT_filtered.14079.14079.1
37	ADT2_MOUSE	K.GAWSNVLR.G	273	280	FALSE	29	2	2.6795	0.0809	72	2	-0.013225	903.01	903.023	NUTT603_75mM_20090526_LT_filtered.13495.13495.2
38	ADT4_MOUSE	K.TAVAPIER.V	37	44	FALSE	1	2	1.9381	0.1329	217	1	-0.481125	856.511	856.992	NUTT603_50mM_20090526_LT_filtered.3287.3287.1
38	ADT4_MOUSE	K.TAVAPIER.V	37	44	FALSE	8	2	2.1753	0.0975	16	2	-0.375225	856.617	856.992	NUTT603_25mM_20090526_LT_filtered.3149.3149.2
38	ADT4_MOUSE	K.LLLQVQ.A	47	52	FALSE	1	1	1.4692	0	42	2	-0.312025	713.578	713.89	NUTT603_inject_20090526_LT_filtered.14652.14652.2
38	ADT4_MOUSE	R.EQGFLSYWR.G	77	85	TRUE	12	2	2.4473	0.2004	1	2	0.041175	1186.35	1186.31	NUTT603_75mM_20090526_LT_filtered.24325.24325.2
38	ADT4_MOUSE	R.GNLANVIR.Y	86	93	FALSE	46	2	2.9214	0.1904	4	2	2.02798	859.023	856.995	NUTT603_50mM_20090526_LT_filtered.9469.9469.2
38	ADT4_MOUSE	R.YFPTQALNFAFK.D	94	105	FALSE	67	2	4.7071	0.392	1	2	0.514975	1448.19	1447.67	NUTT603_50mM_20090526_LT_filtered.29895.29895.2
39	AFAD_MOUSE	R.VSSTATTQDVIETLAEK.F	62	78	TRUE	1	2	2.5075	0.1775	5	2	0.009375	1793.97	1793.96	NUTT603_12mM_20090526_LT_filtered.28138.28138.2
39	AFAD_MOUSE	R.LAAGDQLLSVDGR.S	1052	1064	TRUE	2	2	2.7316	0.2697	9	2	1.67037	1317.13	1315.46	NUTT603_25mM_20090526_LT_filtered.13026.13026.2
39	AFAD_MOUSE	K.TPAAVLPTPVAVSQPIR.T	1345	1361	TRUE	1	2	2.5452	0.174	5	2	2.15077	1720.19	1718.04	NUTT603_25mM_20090526_LT_filtered.19129.19129.2
40	AGRIN_MOUSE	R.GMLCGFGAVCEPSVEDPGR.A	69	87	TRUE	1	2	5.1444	0.4146	1	2	-0.787325	2038.45	2039.23	NUTT603_25mM_20090526_LT_filtered.18828.18828.2
40	AGRIN_MOUSE	K.NVCPAMVAPVCGSDASTYSNECELQR.A	95	120	TRUE	3	2	5.0557	0.4386	1	3	-0.803825	2916.32	2917.13	NUTT603_25mM_20090526_LT_filtered.15093.15093.3
40	AGRIN_MOUSE	R.DQCPETCQFNSVCLSR.R	288	303	TRUE	1	2	4.0903	0.3382	1	2	-1.02083	2001.08	2002.1	NUTT603_25mM_20090526_LT_filtered.11109.11109.2
40	AGRIN_MOUSE	R.GAQCAFGATCTVK.N	365	377	TRUE	2	2	3.3734	0.0834	2	2	-0.275825	1371.22	1371.5	NUTT603_25mM_20090526_LT_filtered.5129.5129.2
40	AGRIN_MOUSE	R.VCSGGYDPVCGSDGVTYGSVCELESMACTLGR.E	388	419	TRUE	3	2	5.4828	0.4523	1	3	-0.055025	3445.62	3445.67	NUTT603_25mM_20090526_LT_filtered.28232.28232.3
40	AGRIN_MOUSE	R.FGSLCEVETGR.C	437	447	TRUE	5	2	3.4929	0.3887	1	2	-0.132825	1255.22	1255.35	NUTT603_50mM_20090526_LT_filtered.10779.10779.2
40	AGRIN_MOUSE	R.EAACQQQVQIEEAR.A	542	555	TRUE	3	2	4.848	0.2821	1	2	-0.591825	1660.17	1660.76	NUTT603_25mM_20090526_LT_filtered.3989.3989.2
40	AGRIN_MOUSE	K.VCGSDGVTYGNECQLK.T	831	846	TRUE	3	2	4.5684	0.2246	1	2	-0.781725	1787.11	1787.89	NUTT603_25mM_20090526_LT_filtered.5744.5744.2
40	AGRIN_MOUSE	K.TPSLDSEGSNCPATK.A	1002	1016	TRUE	2	2	3.8609	0.3845	1	2	-0.858925	1563.77	1564.63	NUTT603_25mM_20090526_LT_filtered.2658.2658.2
40	AGRIN_MOUSE	K.SELFGETAR.S	1043	1051	TRUE	2	2	2.2706	0.0686	1	2	-0.306325	1009.78	1010.09	NUTT603_50mM_20090526_LT_filtered.7776.7776.2
40	AGRIN_MOUSE	R.SIESTLDDLFR.N	1052	1062	TRUE	10	2	3.0646	0.2175	1	2	-0.165325	1296.25	1296.41	NUTT603_50mM_20090526_LT_filtered.31127.31127.2
40	AGRIN_MOUSE	K.VQLPSVPAFK.G	1251	1260	TRUE	2	2	2.4323	0.0893	246	2	-0.381225	1085.93	1086.31	NUTT603_25mM_20090526_LT_filtered.18640.18640.2
40	AGRIN_MOUSE	R.FDTGSGPAVLTSLVPVEPGR.W	1316	1335	TRUE	7	2	4.3571	0.3075	1	2	0.215175	2000.47	2000.25	NUTT603_25mM_20090526_LT_filtered.25688.25688.2
40	AGRIN_MOUSE	R.QGTLSVDGEAPVVGESPSGTDGLNLDTK.L	1347	1374	TRUE	2	2	4.3861	0.4611	1	2	-1.34682	2743.57	2744.92	NUTT603_12mM_20090526_LT_filtered.26972.26972.2
40	AGRIN_MOUSE	R.QGTLSVDGEAPVVGESPSGTDGLNLDTK.L	1347	1374	TRUE	1	2	6.1759	0.4482	1	3	-0.824825	2744.1	2744.92	NUTT603_12mM_20090526_LT_filtered.27049.27049.3
40	AGRIN_MOUSE	K.LYVGGLPEEQVATVLDR.T	1375	1391	TRUE	3	2	4.907	0.3827	1	2	0.288975	1860.4	1860.11	NUTT603_25mM_20090526_LT_filtered.24640.24640.2
40	AGRIN_MOUSE	R.TSVGIGLK.G	1392	1399	TRUE	1	2	1.8855	0.1453	2	2	0.260575	775.191	774.93	NUTT603_25mM_20090526_LT_filtered.6421.6421.2
40	AGRIN_MOUSE	R.MLDINNQQLELSDWQR.A	1404	1419	TRUE	3	2	5.486	0.264	1	2	-0.807325	2003.41	2004.22	NUTT603_50mM_20090526_LT_filtered.23508.23508.2
40	AGRIN_MOUSE	K.SVGDLETLAFDGR.T	1746	1758	TRUE	2	2	3.2773	0.3147	1	2	-0.744925	1379.75	1380.49	NUTT603_25mM_20090526_LT_filtered.19742.19742.2
40	AGRIN_MOUSE	R.TEATQGLVLWIGK.V	1804	1816	TRUE	1	2	2.5338	0.0812	2	2	1.30307	1417.96	1416.65	NUTT603_50mM_20090526_LT_filtered.27265.27265.2
40	AGRIN_MOUSE	R.EGSLQVGNEAPVTGSSPLGATQLDTDGALWLGGLQK.L	1868	1903	TRUE	5	2	6.3707	0.4706	1	3	-1.28933	3567.62	3568.91	NUTT603_25mM_20090526_LT_filtered.28861.28861.3
40	AGRIN_MOUSE	K.LPVGQALPK.A	1904	1912	TRUE	4	2	2.6719	0.2674	1	2	-0.688125	922.45	923.138	NUTT603_25mM_20090526_LT_filtered.8056.8056.2
41	AIBP_MOUSE	K.LFGYQPTIYYPK.R	127	138	TRUE	5	2	2.9188	0.2123	1	2	-0.399425	1490.34	1490.74	NUTT603_50mM_20090526_LT_filtered.23633.23633.2
41	AIBP_MOUSE	K.GNPSGIQPDLLISLTAPK.K	222	239	TRUE	1	2	3.6624	0.2122	6	2	-0.928225	1821.18	1822.11	NUTT603_25mM_20090526_LT_filtered.26205.26205.2
42	AIF1L_MOUSE	K.YSDEENLPEK.L	39	48	TRUE	4	2	3.088	0.0572	2	2	-0.223125	1224.04	1224.26	NUTT603_50mM_20090526_LT_filtered.2881.2881.2
42	AIF1L_MOUSE	R.DFVNMMLGK.R	107	115	TRUE	5	2	2.6427	0.1755	29	2	-0.061025	1055.23	1055.29	NUTT603_50mM_20090526_LT_filtered.23576.23576.2
42	AIF1L_MOUSE	K.ANESSPKPAGPPPER.D	130	144	TRUE	3	2	4.101	0.3409	1	3	0.073775	1534.74	1534.66	NUTT603_100mM_20090526_LT_filtered.1463.1463.3
42	AIF1L_MOUSE	K.PAGPPPER.D	137	144	TRUE	1	2	1.9098	0.0587	6	2	-0.540325	820.378	820.918	NUTT603_50mM_20090526_LT_filtered.416.416.2
43	AIFM1_MOUSE	R.VMGLGLSPEEK.Q	98	108	TRUE	2	2	2.8257	0.2688	1	2	-0.886625	1159.48	1160.37	NUTT603_25mM_20090526_LT_filtered.12256.12256.2
43	AIFM1_MOUSE	R.AIASATEGGSVPQIR.A	112	126	TRUE	2	2	3.6427	0.1858	1	2	-0.525325	1457.1	1457.62	NUTT603_25mM_20090526_LT_filtered.8764.8764.2
43	AIFM1_MOUSE	R.VLIVSEDPELPYMRPPLSK.E	158	176	TRUE	5	2	3.2408	0.0482	52	3	1.21887	2185.81	2184.59	NUTT603_75mM_20090526_LT_filtered.28824.28824.3
43	AIFM1_MOUSE	K.ELWFSDDPNVTK.T	177	188	TRUE	2	2	3.5656	0.3059	1	2	2.41277	1453.98	1451.57	NUTT603_50mM_20090526_LT_filtered.19643.19643.2
43	AIFM1_MOUSE	K.LNDGSQITFEK.C	244	254	TRUE	3	2	3.4582	0.4022	1	2	-0.286125	1252.08	1252.36	NUTT603_25mM_20090526_LT_filtered.7334.7334.2
43	AIFM1_MOUSE	K.ILPQYLSNWTMEK.V	342	354	TRUE	6	2	3.8737	0.3178	3	2	0.223075	1624.12	1623.9	NUTT603_50mM_20090526_LT_filtered.24885.24885.2
43	AIFM1_MOUSE	K.VMPNAIVQSVGVSGGR.L	362	377	TRUE	4	2	4.5407	0.4321	1	2	0.417175	1572.25	1571.83	NUTT603_25mM_20090526_LT_filtered.15264.15264.2
43	AIFM1_MOUSE	K.TGGLEIDSDFGGFR.V	408	421	TRUE	6	2	3.6203	0.2342	7	2	1.30208	1472.86	1471.56	NUTT603_50mM_20090526_LT_filtered.22341.22341.2
43	AIFM1_MOUSE	R.VNAELQAR.S	422	429	TRUE	3	2	2.4516	0.0986	3	2	-0.155925	900.849	901.005	NUTT603_25mM_20090526_LT_filtered.1610.1610.2
43	AIFM1_MOUSE	K.SATEQSGTGIR.S	518	528	TRUE	1	2	2.6962	0.1341	42	2	-1.04212	1106.12	1107.16	NUTT603_50mM_20090526_LT_filtered.599.599.2
44	AK1A1_MOUSE	K.ALEVLVAK.G	146	153	TRUE	2	2	2.4179	0.0242	7	2	-0.248025	842.801	843.049	NUTT603_25mM_20090526_LT_filtered.10366.10366.2
44	AK1A1_MOUSE	R.GLEVTAYSPLGSSDR.A	204	218	TRUE	1	2	2.4421	0.1777	1	2	-0.665825	1552.01	1552.68	NUTT603_25mM_20090526_LT_filtered.15621.15621.2
44	AK1A1_MOUSE	R.YIVPMITVDGK.R	298	308	TRUE	1	2	2.3577	0.1992	339	2	-0.106825	1236.4	1236.51	NUTT603_25mM_20090526_LT_filtered.20262.20262.2
45	AKAP2_MOUSE	R.DGEFTLTTLKKEAK.F	165	178	TRUE	1	2	2.8042	0.0795	5	3	2.30127	1584.1	1581.8	NUTT603_300mM_20090526_LT_filtered.18613.18613.3
45	AKAP2_MOUSE	R.PATVGGTLEDGGTQAAK.E	394	410	TRUE	1	2	2.6129	0.0633	15	2	-0.286725	1573.41	1573.69	NUTT603_inject_20090526_LT_filtered.8760.8760.2
46	AL4A1_MOUSE	K.VANEPILAFSQGSPER.D	31	46	TRUE	1	2	2.1622	0.0024	5	2	-0.032125	1715.87	1715.9	NUTT603_25mM_20090526_LT_filtered.16454.16454.2
46	AL4A1_MOUSE	R.AIDAALAAR.K	104	112	TRUE	2	2	2.2312	0.2723	1	2	-0.877725	871.129	872.007	NUTT603_25mM_20090526_LT_filtered.5521.5521.2
47	AL7A1_MOUSE	R.GEVITTYCPANNEPIAR.V	35	51	TRUE	1	2	4.721	0.3787	1	2	1.29078	1907.37	1906.08	NUTT603_25mM_20090526_LT_filtered.11558.11558.2
47	AL7A1_MOUSE	K.GAPTTSLVSVAVTK.I	191	204	TRUE	2	2	3.4825	0.2376	1	2	-0.968025	1330.58	1331.55	NUTT603_25mM_20090526_LT_filtered.13224.13224.2
47	AL7A1_MOUSE	R.VNLLSFTGSTQVGK.E	239	252	TRUE	1	2	3.1129	0.3337	1	2	1.97758	1453.63	1451.66	NUTT603_25mM_20090526_LT_filtered.20322.20322.2
48	AL9A1_MOUSE	R.VIATFACSGEK.E	39	49	TRUE	1	2	2.6624	0.1503	1	2	-0.333625	1182.99	1183.33	NUTT603_25mM_20090526_LT_filtered.6493.6493.2
48	AL9A1_MOUSE	K.EVNLAVENAK.A	50	59	TRUE	2	2	3.0894	0.1904	2	2	0.822275	1088.04	1087.21	NUTT603_25mM_20090526_LT_filtered.5229.5229.2
48	AL9A1_MOUSE	K.ISFTGSVPTGVK.I	228	239	TRUE	2	2	2.5717	0.1232	103	2	1.13777	1194.52	1193.38	NUTT603_25mM_20090526_LT_filtered.12804.12804.2
48	AL9A1_MOUSE	K.SPLIIFSDCNMENAVK.G	259	274	TRUE	1	2	4.1465	0.3525	1	2	-0.017325	1839.08	1839.09	NUTT603_25mM_20090526_LT_filtered.23048.23048.2
48	AL9A1_MOUSE	K.LGDPLLEDTR.M	317	326	TRUE	1	2	2.734	0.2202	1	2	0.093075	1129.34	1129.25	NUTT603_25mM_20090526_LT_filtered.12193.12193.2
49	ALBU_MOUSE	K.LVQEVTDFAK.T	66	75	TRUE	4	2	3.0103	0.1795	4	2	-0.209825	1150.1	1150.31	NUTT603_25mM_20090526_LT_filtered.11068.11068.2
49	ALBU_MOUSE	K.TCVADESAANCDK.S	76	88	TRUE	1	2	3.8154	0.309	1	2	-0.336325	1441.12	1441.46	NUTT603_25mM_20090526_LT_filtered.724.724.2
49	ALBU_MOUSE	R.ENYGELADCCTK.Q	106	117	TRUE	1	2	2.8378	0.285	1	2	-0.704125	1459.8	1460.5	NUTT603_25mM_20090526_LT_filtered.4834.4834.2
49	ALBU_MOUSE	R.LSQTFPNADFAEITK.L	243	257	TRUE	6	2	4.3565	0.2643	1	2	-0.510225	1682.36	1682.87	NUTT603_25mM_20090526_LT_filtered.19356.19356.2
49	ALBU_MOUSE	K.YMCENQATISSK.L	287	298	TRUE	1	2	3.8357	0.3335	1	2	-0.519025	1432.05	1432.57	NUTT603_50mM_20090526_LT_filtered.3432.3432.2
49	ALBU_MOUSE	K.DVFLGTFLYEYSR.R	348	360	TRUE	1	2	3.256	0.118	1	2	1.97778	1612.78	1610.8	NUTT603_12mM_20090526_LT_filtered.42703.42703.2
49	ALBU_MOUSE	K.CCAEANPPACYGTVLAEFQPLVEEPK.N	384	409	TRUE	4	2	4.1083	0.3577	1	3	-0.586625	2951.65	2952.24	NUTT603_25mM_20090526_LT_filtered.27996.27996.3
49	ALBU_MOUSE	K.LGEYGFQNAILVR.Y	422	434	FALSE	56	2	4.6286	0.4492	1	2	1.59567	1482.3	1480.7	NUTT603_50mM_20090526_LT_filtered.24709.24709.2
49	ALBU_MOUSE	K.APQVSTPTLVEAAR.N	439	452	TRUE	4	2	3.5718	0.4018	1	2	0.849675	1441.48	1440.63	NUTT603_25mM_20090526_LT_filtered.11608.11608.2
49	ALBU_MOUSE	R.LPCVEDYLSAILNR.V	470	483	TRUE	4	2	4.0719	0.376	1	2	0.653075	1664.55	1663.89	NUTT603_50mM_20090526_LT_filtered.34092.34092.2
49	ALBU_MOUSE	K.TPVSEHVTK.C	491	499	TRUE	1	2	2.277	0.0733	5	2	-0.111825	998.007	998.119	NUTT603_100mM_20090526_LT_filtered.1876.1876.2
49	ALBU_MOUSE	K.TVMDDFAQFLDTCCK.A	570	584	TRUE	3	2	4.9217	0.4201	1	2	-0.723825	1851.31	1852.03	NUTT603_25mM_20090526_LT_filtered.27361.27361.2
49	ALBU_MOUSE	K.AADKDTCFSTEGPNLVTR.C	585	602	TRUE	1	2	3.3838	0.1627	13	3	-1.23263	1981.89	1983.12	NUTT603_100mM_20090526_LT_filtered.14618.14618.3
50	ALDH2_MOUSE	R.AAFQLGSPWR.R	87	96	TRUE	16	2	3.208	0.1381	1	2	0.660375	1133.95	1133.29	NUTT603_50mM_20090526_LT_filtered.21115.21115.2
50	ALDH2_MOUSE	K.TIPIDGDFFSYTR.H	162	174	TRUE	12	2	2.8781	0.3136	1	2	0.131475	1532.82	1532.69	NUTT603_50mM_20090526_LT_filtered.25579.25579.2
50	ALDH2_MOUSE	K.LGPALATGNVVVMK.V	198	211	TRUE	13	2	3.9719	0.2324	1	2	-0.357125	1370.33	1370.69	NUTT603_25mM_20090526_LT_filtered.16884.16884.2
50	ALDH2_MOUSE	K.VAEQTPLTALYVANLIK.E	212	228	TRUE	17	2	5.1867	0.4162	1	2	-0.630025	1844.55	1845.18	NUTT603_25mM_20090526_LT_filtered.29996.29996.2
50	ALDH2_MOUSE	K.VAEQTPLTALYVANLIK.E	212	228	TRUE	8	2	4.6388	0.2639	1	3	0.972875	1846.16	1845.18	NUTT603_25mM_20090526_LT_filtered.30148.30148.3
50	ALDH2_MOUSE	K.EAGFPPGVVNIVPGFGPTAGAAIASHEGVDK.V	229	259	TRUE	28	2	3.904	0.2565	1	3	-0.899525	2962.41	2963.31	NUTT603_75mM_20090526_LT_filtered.32059.32059.3
50	ALDH2_MOUSE	R.VTLELGGK.S	284	291	TRUE	5	2	2.1491	0.0734	79	2	0.107275	817.075	816.968	NUTT603_25mM_20090526_LT_filtered.7548.7548.2
50	ALDH2_MOUSE	R.TFVQENVYDEFVER.S	327	340	TRUE	17	2	5.1536	0.501	1	2	1.73398	1777.64	1775.91	NUTT603_50mM_20090526_LT_filtered.23004.23004.2
50	ALDH2_MOUSE	R.VVGNPFDSR.T	349	357	TRUE	10	2	2.3356	0.0961	29	2	0.139675	991.226	991.086	NUTT603_50mM_20090526_LT_filtered.10376.10376.2
50	ALDH2_MOUSE	R.TEQGPQVDETQFK.K	358	370	TRUE	8	2	4.4743	0.3235	1	2	0.398375	1507.99	1507.59	NUTT603_25mM_20090526_LT_filtered.5788.5788.2
50	ALDH2_MOUSE	K.LLCGGGAAADR.G	386	396	TRUE	5	2	3.376	0.3809	1	2	1.89538	1063.06	1061.16	NUTT603_50mM_20090526_LT_filtered.2347.2347.2
50	ALDH2_MOUSE	R.GYFIQPTVFGDVK.D	397	409	TRUE	16	2	4.13	0.2663	1	2	0.524375	1472.21	1471.69	NUTT603_50mM_20090526_LT_filtered.25253.25253.2
50	ALDH2_MOUSE	K.DGMTIAK.E	410	416	TRUE	1	2	2.0847	0.0482	18	2	-0.326325	735.542	735.868	NUTT603_25mM_20090526_LT_filtered.2116.2116.2
50	ALDH2_MOUSE	K.EEIFGPVMQILK.F	417	428	TRUE	15	2	3.6111	0.2264	1	2	0.665775	1405.37	1404.7	NUTT603_25mM_20090526_LT_filtered.29320.29320.2
50	ALDH2_MOUSE	K.TIEEVVGR.A	431	438	TRUE	6	2	2.4751	0.1542	2	2	1.01008	904.028	903.018	NUTT603_50mM_20090526_LT_filtered.5627.5627.2
50	ALDH2_MOUSE	K.YGLAAAVFTK.D	444	453	TRUE	24	2	3.2495	0.074	1	2	-0.212925	1041.02	1041.23	NUTT603_25mM_20090526_LT_filtered.16070.16070.2
50	ALDH2_MOUSE	R.ELGEYGLQAYTEVK.T	495	508	TRUE	17	2	4.341	0.3489	1	2	-0.401225	1600.36	1600.76	NUTT603_50mM_20090526_LT_filtered.19889.19889.2
51	ALDOA_MOUSE	K.GILAADESTGSIAK.R	29	42	TRUE	7	2	4.3349	0.3679	1	2	0.711075	1334.19	1333.48	NUTT603_25mM_20090526_LT_filtered.8944.8944.2
51	ALDOA_MOUSE	K.ADDGRPFPQVIK.S	88	99	TRUE	4	2	2.5242	0.0883	2	3	-0.563625	1342.96	1343.52	NUTT603_100mM_20090526_LT_filtered.16546.16546.3
51	ALDOA_MOUSE	K.VDKGVVPLAGTNGETTTQGLDGLSER.C	109	134	TRUE	7	2	4.3113	0.4654	1	3	0.330275	2616.18	2615.85	NUTT603_75mM_20090526_LT_filtered.20512.20512.3
51	ALDOA_MOUSE	K.GVVPLAGTNGETTTQGLDGLSER.C	112	134	TRUE	8	2	5.6082	0.5306	1	2	-0.156425	2273.3	2273.46	NUTT603_25mM_20090526_LT_filtered.17601.17601.2
51	ALDOA_MOUSE	K.GVVPLAGTNGETTTQGLDGLSER.C	112	134	TRUE	5	2	4.7874	0.4159	1	3	0.001075	2273.46	2273.46	NUTT603_12mM_20090526_LT_filtered.26920.26920.3
51	ALDOA_MOUSE	K.VLAAVYK.A	209	215	TRUE	5	2	2.6233	0.1136	5	2	-0.364125	763.586	763.95	NUTT603_25mM_20090526_LT_filtered.4917.4917.2
51	ALDOA_MOUSE	K.FSNEEIAMATVTALR.R	244	258	TRUE	3	2	4.6277	0.0851	1	2	-0.454525	1653.43	1653.89	NUTT603_25mM_20090526_LT_filtered.23030.23030.2
51	ALDOA_MOUSE	R.ALQASALK.A	305	312	TRUE	1	2	1.7462	0.0717	9	1	-0.501925	801.454	801.956	NUTT603_25mM_20090526_LT_filtered.3010.3010.1
51	ALDOA_MOUSE	R.ALANSLACQGK.Y	332	342	TRUE	5	2	3.2648	0.2906	1	2	-0.287525	1132.98	1133.27	NUTT603_25mM_20090526_LT_filtered.3652.3652.2
52	ALDR_MOUSE	K.TIGVSNFNPLQIER.I	156	169	TRUE	5	2	4.1226	0.3302	1	2	0.350575	1589.15	1588.8	NUTT603_25mM_20090526_LT_filtered.22233.22233.2
52	ALDR_MOUSE	K.TTAQVLIR.F	244	251	TRUE	1	2	2.1325	0.0229	7	2	0.050575	902.127	902.076	NUTT603_25mM_20090526_LT_filtered.5997.5997.2
53	AMPE_MOUSE	R.LPDFINPVHYDLEVK.A	85	99	TRUE	14	2	3.5285	0.0779	4	3	0.608875	1800.67	1800.06	NUTT603_100mM_20090526_LT_filtered.31900.31900.3
53	AMPE_MOUSE	K.TTYMEDGQIR.S	198	207	TRUE	10	2	3.2103	0.2349	1	2	-0.164225	1214.17	1214.33	NUTT603_50mM_20090526_LT_filtered.5631.5631.2
53	AMPE_MOUSE	R.SIAATDHEPTDAR.K	208	220	TRUE	9	2	2.6024	0.2914	11	3	0.169875	1384.61	1384.44	NUTT603_100mM_20090526_LT_filtered.2432.2432.3
53	AMPE_MOUSE	K.STYSISIIHPK.E	233	243	TRUE	10	2	2.4493	0.249	17	3	0.907375	1247.35	1246.44	NUTT603_100mM_20090526_LT_filtered.19514.19514.3
53	AMPE_MOUSE	K.EYSALSNMPEEK.S	244	255	TRUE	7	2	4.0069	0.2528	1	2	-0.593125	1397.93	1398.52	NUTT603_25mM_20090526_LT_filtered.8392.8392.2
53	AMPE_MOUSE	K.IAIPDFGTGAMENWGLVTYR.E	341	360	TRUE	11	2	5.223	0.5203	1	2	-0.251625	2212.27	2212.52	NUTT603_50mM_20090526_LT_filtered.32924.32924.2
53	AMPE_MOUSE	K.IAIPDFGTGAMENWGLVTYR.E	341	360	TRUE	2	2	2.9828	0.1464	1	3	0.349675	2212.87	2212.52	NUTT603_50mM_20090526_LT_filtered.33083.33083.3
53	AMPE_MOUSE	R.ETNLLYDPLLSASSNQQR.V	361	378	TRUE	8	2	5.1651	0.4672	1	2	-0.644225	2049.58	2050.23	NUTT603_25mM_20090526_LT_filtered.22342.22342.2
53	AMPE_MOUSE	R.ETNLLYDPLLSASSNQQR.V	361	378	TRUE	5	2	5.7721	0.4449	1	3	-0.676425	2049.55	2050.23	NUTT603_25mM_20090526_LT_filtered.22200.22200.3
53	AMPE_MOUSE	R.MLQDWITPEK.F	480	489	TRUE	5	2	2.8273	0.0435	19	2	-0.328125	1261.14	1261.47	NUTT603_50mM_20090526_LT_filtered.18531.18531.2
53	AMPE_MOUSE	K.TSDFWDSLQEASNLPVK.E	508	524	TRUE	12	2	5.2133	0.3111	1	2	-1.07852	1937.02	1938.1	NUTT603_25mM_20090526_LT_filtered.25936.25936.2
53	AMPE_MOUSE	K.TSDFWDSLQEASNLPVK.E	508	524	TRUE	3	2	3.9558	0.2796	1	3	-0.341125	1937.75	1938.1	NUTT603_25mM_20090526_LT_filtered.25817.25817.3
53	AMPE_MOUSE	K.EVMDTWTSQMGYPVVTVSGR.Q	525	544	TRUE	2	2	3.6346	0.332	1	2	-1.23612	2243.3	2244.54	NUTT603_25mM_20090526_LT_filtered.22776.22776.2
53	AMPE_MOUSE	R.FLLDSK.A	552	557	TRUE	1	2	1.9169	0.0142	4	2	0.085875	722.94	722.854	NUTT603_50mM_20090526_LT_filtered.9852.9852.2
53	AMPE_MOUSE	K.ADPSQPPSELGYTWNIPVR.W	558	576	TRUE	8	2	4.729	0.439	1	2	-0.890525	2127.45	2128.34	NUTT603_25mM_20090526_LT_filtered.21733.21733.2
53	AMPE_MOUSE	K.ADPSQPPSELGYTWNIPVR.W	558	576	TRUE	1	2	2.5729	0.1861	3	3	-0.293225	2128.05	2128.34	NUTT603_25mM_20090526_LT_filtered.21824.21824.3
53	AMPE_MOUSE	R.WADNDNSR.I	577	584	TRUE	2	2	2.4941	0.1244	80	2	-0.466325	977.494	977.96	NUTT603_75mM_20090526_LT_filtered.909.909.2
53	AMPE_MOUSE	R.SSFIDDAFALAR.A	647	658	TRUE	23	2	3.9793	0.3848	1	2	1.63167	1315.08	1313.45	NUTT603_50mM_20090526_LT_filtered.28111.28111.2
53	AMPE_MOUSE	K.SEEDFLPWER.V	676	685	TRUE	1	2	2.5559	0.0839	1	2	1.66847	1310.05	1308.38	NUTT603_75mM_20090526_LT_filtered.21540.21540.2
53	AMPE_MOUSE	R.ASILGFACK.M	737	745	TRUE	1	2	2.1046	0.0765	17	2	-0.354825	966.779	967.134	NUTT603_50mM_20090526_LT_filtered.17400.17400.2
53	AMPE_MOUSE	K.GSASIPVNLR.L	765	774	TRUE	1	2	1.9677	0.0141	32	2	-0.115325	1014.05	1014.16	NUTT603_25mM_20090526_LT_filtered.9568.9568.2
53	AMPE_MOUSE	K.LLYGLASVK.D	810	818	TRUE	12	2	2.8412	0.1624	21	2	0.981375	965.169	964.188	NUTT603_50mM_20090526_LT_filtered.18268.18268.2
53	AMPE_MOUSE	R.YLEMLKDPNIIK.T	826	837	TRUE	8	2	3.0498	0.1303	3	3	0.230075	1478.03	1477.8	NUTT603_100mM_20090526_LT_filtered.25697.25697.3
53	AMPE_MOUSE	K.TQDVFTVIR.Y	838	846	TRUE	11	2	3.0483	0.2558	1	2	-0.161025	1079.08	1079.24	NUTT603_25mM_20090526_LT_filtered.15134.15134.2
53	AMPE_MOUSE	R.YISYNSYGK.T	847	855	TRUE	2	2	2.0092	0.157	251	2	-0.317425	1094.87	1095.19	NUTT603_75mM_20090526_LT_filtered.5855.5855.2
53	AMPE_MOUSE	R.IVTIAEPFNTELQLWQMQSFFAK.Y	883	905	TRUE	1	2	2.9952	0.1764	1	2	-0.993325	2742.19	2743.19	NUTT603_75mM_20090526_LT_filtered.32933.32933.2
53	AMPE_MOUSE	K.YPNAGAGAKPR.E	906	916	TRUE	2	2	2.1395	0.0853	3	2	0.095175	1102.33	1102.23	NUTT603_300mM_20090526_LT_filtered.1433.1433.2
53	AMPE_MOUSE	K.YPNAGAGAKPR.E	906	916	TRUE	1	2	2.0697	0.1886	193	3	-0.152425	1102.08	1102.23	NUTT603_300mM_20090526_LT_filtered.1355.1355.3
53	AMPE_MOUSE	K.NNIEWLNVNR.Q	925	934	TRUE	10	2	3.3464	0.178	2	2	0.702375	1273.1	1272.4	NUTT603_75mM_20090526_LT_filtered.16435.16435.2
54	AMPN_MOUSE	R.TLDGTPAPNIDK.T	141	152	TRUE	1	2	2.3821	0.0681	1	2	-0.056025	1242.31	1242.37	NUTT603_25mM_20090526_LT_filtered.6125.6125.2
54	AMPN_MOUSE	K.VVATTQMQAADAR.K	206	218	TRUE	1	2	3.5208	0.1251	1	2	0.404475	1362.94	1362.54	NUTT603_25mM_20090526_LT_filtered.3285.3285.2
54	AMPN_MOUSE	R.ESSLVFDSQSSSISNK.E	363	378	TRUE	2	2	4.5414	0.4018	1	2	0.067075	1715.87	1715.81	NUTT603_25mM_20090526_LT_filtered.10178.10178.2
54	AMPN_MOUSE	K.AVNQQTAVQPPATVR.T	523	537	TRUE	3	2	3.9528	0.2404	1	2	-1.40302	1579.38	1580.78	NUTT603_25mM_20090526_LT_filtered.5485.5485.2
54	AMPN_MOUSE	K.LQNQLQTDLSVIPVINR.A	641	657	TRUE	1	2	3.8961	0.2093	1	2	-1.09183	1951.16	1952.26	NUTT603_25mM_20090526_LT_filtered.25050.25050.2
54	AMPN_MOUSE	R.YLSYTLNPDYIR.K	843	854	TRUE	3	2	3.3982	0.2466	1	2	0.333075	1519.04	1518.7	NUTT603_50mM_20090526_LT_filtered.21263.21263.2
54	AMPN_MOUSE	K.ADNSATGFGTGTR.A	922	934	TRUE	1	2	2.5319	0.3164	1	2	0.460875	1255.74	1255.28	NUTT603_25mM_20090526_LT_filtered.1990.1990.2
55	AN32A_MOUSE	R.ISGDLEVLAEK.C	76	86	TRUE	1	2	3.4322	0.2354	1	2	-0.117225	1174.21	1174.33	NUTT603_25mM_20090526_LT_filtered.13397.13397.2
55	AN32A_MOUSE	K.SLDLFNCEVTNLNAYR.E	117	132	TRUE	3	2	4.4515	0.4049	1	2	-1.09613	1929.01	1930.11	NUTT603_50mM_20090526_LT_filtered.26393.26393.2
56	ANX11_MOUSE	K.TPVLFDVYEIK.E	270	280	TRUE	2	2	3.2552	0.1701	2	2	1.23558	1325.79	1324.55	NUTT603_25mM_20090526_LT_filtered.24533.24533.2
56	ANX11_MOUSE	R.DVQELYAAGENR.L	358	369	TRUE	2	2	2.9051	0.2194	1	2	-0.660925	1364.78	1365.44	NUTT603_25mM_20090526_LT_filtered.7689.7689.2
56	ANX11_MOUSE	R.SELDLLDIR.A	460	468	FALSE	5	2	2.5321	0.0902	11	2	-0.897825	1073.32	1074.21	NUTT603_25mM_20090526_LT_filtered.20650.20650.2
57	ANXA1_MOUSE	R.FLENQEQEYVQAVK.S	13	26	TRUE	1	2	4.3	0.3421	1	2	0.318675	1726.21	1725.89	NUTT603_25mM_20090526_LT_filtered.12966.12966.2
57	ANXA1_MOUSE	K.GGPGSAVSPYPSFNVSSDVAALHK.A	30	53	TRUE	14	2	3.538	0.2659	63	3	0.100575	2345.67	2345.57	NUTT603_75mM_20090526_LT_filtered.24505.24505.3
57	ANXA1_MOUSE	K.GVDEATIIDILTK.R	59	71	TRUE	2	2	3.4147	0.1875	2	2	0.667275	1389.26	1388.6	NUTT603_25mM_20090526_LT_filtered.28108.28108.2
57	ANXA1_MOUSE	K.TPAQFDADELR.G	114	124	TRUE	7	2	3.5988	0.3155	1	2	-0.770125	1262.57	1263.34	NUTT603_25mM_20090526_LT_filtered.9430.9430.2
57	ANXA1_MOUSE	K.GLGTDEDTLIEILTTR.S	129	144	TRUE	7	2	5.2091	0.3398	1	2	1.53028	1749.46	1747.93	NUTT603_25mM_20090526_LT_filtered.30798.30798.2
57	ANXA1_MOUSE	K.DITSDTSGDFR.K	167	177	TRUE	1	2	2.0322	0.0323	4	2	-0.773625	1213.45	1214.23	NUTT603_25mM_20090526_LT_filtered.5802.5802.2
57	ANXA1_MOUSE	K.GTDVNVFTTILTSR.S	215	228	TRUE	3	2	3.6964	0.3534	1	2	-1.15282	1523.56	1524.71	NUTT603_25mM_20090526_LT_filtered.26125.26125.2
58	ANXA2_MOUSE	K.LSLEGDHSTPPSAYGSVKPYTNFDAER.D	11	37	TRUE	1	2	2.8257	0.1661	3	3	1.50778	2941.65	2940.15	NUTT603_300mM_20090526_LT_filtered.32921.32921.3
58	ANXA2_MOUSE	R.DALNIETAVK.T	38	47	TRUE	7	2	3.279	0.2212	1	2	-0.322925	1073.89	1074.21	NUTT603_25mM_20090526_LT_filtered.11076.11076.2
58	ANXA2_MOUSE	K.TPAQYDASELK.A	105	115	TRUE	12	2	3.9359	0.3041	1	2	1.90328	1225.22	1223.32	NUTT603_25mM_20090526_LT_filtered.4396.4396.2
58	ANXA2_MOUSE	K.GLGTDEDSLIEIICSR.T	120	135	TRUE	11	2	5.0014	0.3792	1	2	0.338375	1779.27	1778.93	NUTT603_25mM_20090526_LT_filtered.26468.26468.2
58	ANXA2_MOUSE	K.GLGTDEDSLIEIICSR.T	120	135	TRUE	2	2	3.8921	0.1766	8	3	-0.358725	1778.58	1778.93	NUTT603_25mM_20090526_LT_filtered.26460.26460.3
58	ANXA2_MOUSE	R.TNQELQEINR.V	136	145	TRUE	13	2	3.5106	0.1314	7	2	0.787775	1246.12	1245.33	NUTT603_50mM_20090526_LT_filtered.4303.4303.2
58	ANXA2_MOUSE	K.LMVALAK.G	170	176	TRUE	4	2	2.2919	0.089	79	2	0.030475	746.024	745.994	NUTT603_25mM_20090526_LT_filtered.9464.9464.2
58	ANXA2_MOUSE	R.RAEDGSVIDYELIDQDAR.E	179	196	TRUE	25	2	4.4105	0.0975	2	3	0.149575	2066.33	2066.18	NUTT603_100mM_20090526_LT_filtered.25993.25993.3
58	ANXA2_MOUSE	R.AEDGSVIDYELIDQDAR.E	180	196	TRUE	3	2	4.8394	0.2274	1	2	0.171075	1910.17	1910	NUTT603_25mM_20090526_LT_filtered.17774.17774.2
58	ANXA2_MOUSE	R.AEDGSVIDYELIDQDAR.E	180	196	TRUE	1	2	3.7706	0.0831	5	3	1.29547	1911.29	1910	NUTT603_25mM_20090526_LT_filtered.17792.17792.3
58	ANXA2_MOUSE	R.ELYDAGVK.R	197	204	TRUE	1	2	1.9577	0.1125	223	2	-0.171725	894.823	894.995	NUTT603_25mM_20090526_LT_filtered.3996.3996.2
58	ANXA2_MOUSE	K.WISIMTER.S	213	220	TRUE	4	2	2.3102	0.1547	1	2	0.938275	1037.17	1036.23	NUTT603_75mM_20090526_LT_filtered.17699.17699.2
58	ANXA2_MOUSE	R.SEVDMLK.I	296	302	TRUE	1	2	2.3173	0.0554	43	2	-0.518825	821.44	821.959	NUTT603_25mM_20090526_LT_filtered.5381.5381.2
58	ANXA2_MOUSE	K.SLYYYIQQDTK.G	314	324	TRUE	17	2	3.992	0.2658	1	2	0.577975	1423.15	1422.57	NUTT603_50mM_20090526_LT_filtered.17345.17345.2
58	ANXA2_MOUSE	K.ALLYLCGGDD.-	330	339	TRUE	3	2	1.4987	0.0464	2	1	-0.828625	1096.36	1097.19	NUTT603_inject_20090526_LT_filtered.16826.16826.1
58	ANXA2_MOUSE	K.ALLYLCGGDD.-	330	339	TRUE	1	2	1.7869	0.1542	7	2	-0.847625	1096.34	1097.19	NUTT603_inject_20090526_LT_filtered.16796.16796.2
59	ANXA3_MOUSE	K.DYPGFSPSVDAEAIR.K	14	28	TRUE	1	2	2.0194	0.0614	4	2	-0.712925	1624.03	1624.74	NUTT603_25mM_20090526_LT_filtered.16398.16398.2
59	ANXA3_MOUSE	K.TLINILTER.S	40	48	TRUE	10	2	2.9323	0.1478	17	2	0.091575	1073.36	1073.27	NUTT603_50mM_20090526_LT_filtered.23287.23287.2
59	ANXA3_MOUSE	K.GTGTDEDALIEILTTR.S	105	120	TRUE	2	2	3.9593	0.3005	1	2	0.576875	1706.43	1705.85	NUTT603_25mM_20090526_LT_filtered.27902.27902.2
59	ANXA3_MOUSE	R.SEIDLLDIR.H	280	288	FALSE	5	2	2.5321	0.0902	11	2	-0.897825	1073.32	1074.21	NUTT603_25mM_20090526_LT_filtered.20650.20650.2
60	ANXA4_MOUSE	K.AASGFNATEDAQTLR.K	10	24	TRUE	2	2	4.7419	0.3263	1	2	-0.488425	1552.15	1552.64	NUTT603_25mM_20090526_LT_filtered.8317.8317.2
60	ANXA4_MOUSE	K.GLGTDEDAIIGILAYR.N	29	44	TRUE	5	2	3.3108	0.2011	1	2	-0.520425	1677.37	1677.89	NUTT603_50mM_20090526_LT_filtered.31256.31256.2
60	ANXA4_MOUSE	K.GAGTDEGCLIEILASR.T	101	116	TRUE	4	2	4.2005	0.2524	2	2	-0.229925	1662.59	1662.82	NUTT603_25mM_20090526_LT_filtered.24285.24285.2
60	ANXA4_MOUSE	R.INQTYQQQYGR.S	124	134	TRUE	1	2	3.2655	0.2972	1	2	-0.019325	1399.48	1399.5	NUTT603_50mM_20090526_LT_filtered.2244.2244.2
60	ANXA4_MOUSE	R.SLEEDICSDTSFMFQR.V	135	150	TRUE	1	2	2.5592	0.1429	1	2	0.327675	1966.43	1966.11	NUTT603_50mM_20090526_LT_filtered.26505.26505.2
60	ANXA4_MOUSE	R.DEGNYLDDALMK.Q	161	172	TRUE	1	2	3.4851	0.2524	1	2	2.27287	1386.77	1384.5	NUTT603_25mM_20090526_LT_filtered.16305.16305.2
60	ANXA4_MOUSE	K.FLSILCSR.N	193	200	TRUE	1	2	1.8473	0.1492	1	2	1.61668	997.792	996.175	NUTT603_50mM_20090526_LT_filtered.20080.20080.2
60	ANXA4_MOUSE	K.SETSGSFEDALLAIVK.C	226	241	TRUE	4	2	4.4108	0.2281	2	2	1.33387	1669.18	1667.85	NUTT603_25mM_20090526_LT_filtered.30173.30173.2
60	ANXA4_MOUSE	K.GLGTDDNTLIR.V	260	270	TRUE	5	2	2.9515	0.2061	1	2	0.240475	1175.52	1175.28	NUTT603_50mM_20090526_LT_filtered.10829.10829.2
60	ANXA4_MOUSE	R.AEIDMLDIR.A	276	284	TRUE	1	2	2.6067	0.112	5	2	-0.212625	1076.04	1076.25	NUTT603_25mM_20090526_LT_filtered.17405.17405.2
60	ANXA4_MOUSE	K.VLLILCGGDD.-	310	319	TRUE	1	2	1.9537	0.1214	1	1	-0.908725	1074.32	1075.23	NUTT603_inject_20090526_LT_filtered.21012.21012.1
61	ANXA5_MOUSE	R.GTVTDFPGFDGR.A	5	16	TRUE	17	2	3.8481	0.4337	1	2	1.70707	1271.06	1269.35	NUTT603_50mM_20090526_LT_filtered.16620.16620.2
61	ANXA5_MOUSE	R.ADAEVLRK.A	17	24	TRUE	2	2	2.2232	0.003	71	2	-0.937125	901.096	902.033	NUTT603_100mM_20090526_LT_filtered.5027.5027.2
61	ANXA5_MOUSE	K.GLGTDEDSILNLLTSR.S	28	43	TRUE	21	2	5.4108	0.3782	1	2	2.24178	1707.11	1704.87	NUTT603_25mM_20090526_LT_filtered.29244.29244.2
61	ANXA5_MOUSE	K.GLGTDEDSILNLLTSR.S	28	43	TRUE	1	2	3.5818	0.1828	1	3	0.547175	1705.42	1704.87	NUTT603_25mM_20090526_LT_filtered.29452.29452.3
61	ANXA5_MOUSE	R.QEIAQEFK.T	49	56	TRUE	1	2	2.2788	0.1016	35	2	1.70687	994.806	993.099	NUTT603_25mM_20090526_LT_filtered.5172.5172.2
61	ANXA5_MOUSE	R.DLVDDLKSELTGK.F	62	74	TRUE	11	2	3.6698	0.3287	1	2	0.869675	1434.46	1433.59	NUTT603_75mM_20090526_LT_filtered.29145.29145.2
61	ANXA5_MOUSE	R.LYDAYELK.H	88	95	TRUE	4	2	2.6305	0.06	5	2	1.78838	1016.93	1015.15	NUTT603_50mM_20090526_LT_filtered.11193.11193.2
61	ANXA5_MOUSE	K.VLTEIIASR.T	107	115	TRUE	2	2	3.1132	0.1103	1	2	0.899275	1003.09	1002.19	NUTT603_25mM_20090526_LT_filtered.11332.11332.2
61	ANXA5_MOUSE	R.TPEELSAIK.Q	116	124	TRUE	11	2	3.1198	0.1959	1	2	-0.505525	987.615	988.121	NUTT603_25mM_20090526_LT_filtered.6604.6604.2
61	ANXA5_MOUSE	K.QVYEEEYGSNLEDDVVGDTSGYYQR.M	125	149	TRUE	2	2	5.3223	0.4257	1	2	-0.364725	2916.61	2916.98	NUTT603_25mM_20090526_LT_filtered.18980.18980.2
61	ANXA5_MOUSE	K.QVYEEEYGSNLEDDVVGDTSGYYQR.M	125	149	TRUE	9	2	5.4046	0.391	1	3	-1.27042	2915.71	2916.98	NUTT603_50mM_20090526_LT_filtered.20943.20943.3
61	ANXA5_MOUSE	K.FITIFGTR.S	192	199	TRUE	13	2	2.6492	0.1211	67	2	-0.108425	955.031	955.139	NUTT603_50mM_20090526_LT_filtered.23143.23143.2
61	ANXA5_MOUSE	R.SIPAYLAETLYYAMK.G	244	258	TRUE	2	2	3.694	0.4137	1	2	-0.914625	1734.13	1735.04	NUTT603_50mM_20090526_LT_filtered.34359.34359.2
61	ANXA5_MOUSE	K.GAGTDDHTLIR.V	259	269	TRUE	6	2	2.8336	0.0613	24	2	-0.252225	1155.98	1156.24	NUTT603_100mM_20090526_LT_filtered.4885.4885.2
61	ANXA5_MOUSE	R.SEIDLFNIR.K	275	283	TRUE	15	2	2.8448	0.1455	11	2	-0.194225	1107.05	1107.25	NUTT603_50mM_20090526_LT_filtered.24031.24031.2
61	ANXA5_MOUSE	K.NFATSLYSMIK.G	289	299	TRUE	22	2	3.1728	0.191	1	2	-0.303025	1275.2	1275.5	NUTT603_50mM_20090526_LT_filtered.28731.28731.2
61	ANXA5_MOUSE	K.ALLLLCGGEDD.-	309	319	TRUE	2	2	2.1607	0.1352	9	1	0.007575	1176.3	1176.29	NUTT603_inject_20090526_LT_filtered.20252.20252.1
61	ANXA5_MOUSE	K.ALLLLCGGEDD.-	309	319	TRUE	2	2	3.0172	0.2112	5	2	0.894475	1177.18	1176.29	NUTT603_inject_20090526_LT_filtered.20206.20206.2
62	ANXA6_MOUSE	R.GSVHDFPEFDANQDAEALYTAMK.G	12	34	TRUE	4	2	4.2363	0.3567	1	3	-0.868725	2556.88	2557.75	NUTT603_100mM_20090526_LT_filtered.31184.31184.3
62	ANXA6_MOUSE	K.DAISGIGTDEK.C	103	113	TRUE	1	2	2.412	0.029	39	2	1.06367	1107.23	1106.17	NUTT603_25mM_20090526_LT_filtered.4485.4485.2
62	ANXA6_MOUSE	K.MLVVLLQGTR.E	157	166	TRUE	11	2	3.2179	0.2544	1	2	0.202975	1130.63	1130.43	NUTT603_50mM_20090526_LT_filtered.24161.24161.2
62	ANXA6_MOUSE	R.ENDDVVSEDLVQQDVQDLYEAGELK.W	167	191	TRUE	1	2	5.0057	0.3818	1	2	-0.880325	2851.11	2851.99	NUTT603_25mM_20090526_LT_filtered.27869.27869.2
62	ANXA6_MOUSE	R.ENDDVVSEDLVQQDVQDLYEAGELK.W	167	191	TRUE	5	2	5.6351	0.3682	1	3	-1.59593	2850.39	2851.99	NUTT603_25mM_20090526_LT_filtered.27929.27929.3
62	ANXA6_MOUSE	K.WGTDEAQFIYILGNR.S	192	206	TRUE	9	2	4.0716	0.2712	1	2	-0.397625	1783.58	1783.98	NUTT603_75mM_20090526_LT_filtered.27964.27964.2
62	ANXA6_MOUSE	K.GTVCAANDFNPDADAK.A	355	370	TRUE	3	2	5.4803	0.3944	1	2	-0.334225	1666.39	1666.72	NUTT603_25mM_20090526_LT_filtered.6776.6776.2
62	ANXA6_MOUSE	K.SEISGDLAR.L	419	427	TRUE	1	2	2.3474	0.1435	61	2	-0.836325	947.179	948.015	NUTT603_25mM_20090526_LT_filtered.3569.3569.2
62	ANXA6_MOUSE	K.TLIEILATR.T	457	465	TRUE	13	2	3.2442	0.2472	2	2	-0.063425	1030.18	1030.25	NUTT603_25mM_20090526_LT_filtered.21624.21624.2
62	ANXA6_MOUSE	K.DAFVAIVQSVK.N	588	598	TRUE	6	2	3.484	0.2188	1	2	0.830175	1178.21	1177.38	NUTT603_25mM_20090526_LT_filtered.20509.20509.2
62	ANXA6_MOUSE	R.SEIDLLNIR.R	630	638	TRUE	7	2	2.9323	0.1735	11	2	-0.128025	1073.1	1073.23	NUTT603_50mM_20090526_LT_filtered.21924.21924.2
62	ANXA6_MOUSE	K.ALLALCGGED.-	664	673	TRUE	2	2	1.9781	0.2144	1	1	-0.734225	1018.39	1019.12	NUTT603_inject_20090526_LT_filtered.15207.15207.1
63	ANXA7_MOUSE	K.GFGTDEQAIVDVVSNR.S	175	190	TRUE	2	2	4.4245	0.3858	1	2	-0.280225	1707.55	1707.83	NUTT603_25mM_20090526_LT_filtered.20941.20941.2
63	ANXA7_MOUSE	R.LGTDESCFNMILATR.S	332	346	TRUE	1	2	2.7973	0.0595	70	2	-0.515525	1728.42	1728.94	NUTT603_25mM_20090526_LT_filtered.21450.21450.2
63	ANXA7_MOUSE	K.GAGTDDSTLVR.I	406	416	TRUE	1	2	3.1723	0.2601	1	2	1.00547	1093.15	1092.15	NUTT603_25mM_20090526_LT_filtered.2304.2304.2
63	ANXA7_MOUSE	R.SEIDLVQIK.Q	422	430	TRUE	3	2	2.5466	0.1266	20	2	0.926275	1046.14	1045.22	NUTT603_25mM_20090526_LT_filtered.14433.14433.2
63	ANXA7_MOUSE	K.TLSTMIASDTSGDYR.K	440	454	TRUE	1	2	2.0787	0.0604	2	2	1.23548	1619.99	1618.75	NUTT603_25mM_20090526_LT_filtered.13158.13158.2
64	AOFA_MOUSE	K.INVLVLEAR.D	37	45	TRUE	5	2	2.7883	0.1749	3	2	1.05317	1028.3	1027.25	NUTT603_25mM_20090526_LT_filtered.17662.17662.2
64	AOFA_MOUSE	R.IFSVTNGGQER.K	207	217	TRUE	1	2	2.0525	0.175	18	2	0.368975	1208.68	1208.31	NUTT603_25mM_20090526_LT_filtered.6222.6222.2
64	AOFA_MOUSE	K.YVISAIPPVLTAK.I	268	280	TRUE	5	2	3.4262	0.3128	1	2	-0.116625	1372.57	1372.69	NUTT603_25mM_20090526_LT_filtered.23032.23032.2
65	AOFB_MOUSE	K.YVDLGGSYVGPTQNR.I	53	67	TRUE	3	2	4.9057	0.423	1	2	0.411275	1627.17	1626.76	NUTT603_50mM_20090526_LT_filtered.12385.12385.2
65	AOFB_MOUSE	K.APLAEEWDYMTMK.E	137	149	TRUE	1	2	2.7746	0.2265	2	2	0.721275	1586.55	1585.82	NUTT603_50mM_20090526_LT_filtered.23961.23961.2
65	AOFB_MOUSE	R.IISTTNGGQER.K	198	208	TRUE	2	2	2.4687	0.1396	1	2	-0.179325	1176.09	1176.27	NUTT603_25mM_20090526_LT_filtered.1058.1058.2
65	AOFB_MOUSE	K.YVISAIPPALGMK.I	259	271	TRUE	1	2	2.3962	0.0072	55	2	-0.075425	1360.62	1360.69	NUTT603_25mM_20090526_LT_filtered.22493.22493.2
65	AOFB_MOUSE	K.IPEDEIWQPEPESLDVPARPITSTFLER.H	457	484	TRUE	7	2	4.8659	0.295	15	3	-1.06452	3265.56	3266.63	NUTT603_75mM_20090526_LT_filtered.32561.32561.3
66	AP1B1_MOUSE	R.LASQANIAQVLAELK.E	345	359	TRUE	2	2	4.1639	0.344	1	2	-0.611225	1569.22	1569.84	NUTT603_25mM_20090526_LT_filtered.27145.27145.2
66	AP1B1_MOUSE	R.DCPLNTEAASNK.L	862	873	TRUE	1	2	2.6207	0.1611	1	2	-0.297425	1320.08	1320.38	NUTT603_25mM_20090526_LT_filtered.2106.2106.2
67	AP2A1_MOUSE	K.VGGYILGEFGNLIAGDPR.S	499	516	FALSE	1	2	3.1431	0.0911	14	2	1.93798	1851.03	1849.09	NUTT603_50mM_20090526_LT_filtered.32200.32200.2
67	AP2A1_MOUSE	K.FFQPTEMAAQDFFQR.W	864	878	TRUE	3	2	3.3273	0.3587	1	2	-0.201925	1863.88	1864.08	NUTT603_50mM_20090526_LT_filtered.27373.27373.2
68	AP2A2_MOUSE	K.VGGYILGEFGNLIAGDPR.S	498	515	FALSE	1	2	3.1431	0.0911	14	2	1.93798	1851.03	1849.09	NUTT603_50mM_20090526_LT_filtered.32200.32200.2
68	AP2A2_MOUSE	K.FFQPTEMASQDFFQR.W	825	839	TRUE	1	2	2.8533	0.2604	1	2	1.92968	1882.01	1880.08	NUTT603_50mM_20090526_LT_filtered.24245.24245.2
69	APOOL_MOUSE	K.MGVITASGLAGLLSAR.K	115	130	TRUE	3	2	3.4449	0.2863	1	2	-0.296725	1517.53	1517.82	NUTT603_25mM_20090526_LT_filtered.28769.28769.2
69	APOOL_MOUSE	K.SENESLPEPK.E	187	196	TRUE	1	2	2.6654	0.2223	1	2	-0.145425	1130.05	1130.19	NUTT603_25mM_20090526_LT_filtered.3018.3018.2
69	APOOL_MOUSE	K.SESTSGTTQFIPDPK.L	232	246	TRUE	1	2	2.5291	0.12	1	2	-0.579925	1595.12	1595.7	NUTT603_25mM_20090526_LT_filtered.9880.9880.2
70	APOO_MOUSE	K.IDELSLYSVPEGQSK.Y	51	65	TRUE	2	2	3.759	0.2838	1	2	-0.175225	1665.66	1665.83	NUTT603_25mM_20090526_LT_filtered.15748.15748.2
70	APOO_MOUSE	R.TQLEENISQLR.H	72	82	TRUE	5	2	3.727	0.2406	1	2	-0.810025	1330.65	1331.46	NUTT603_25mM_20090526_LT_filtered.10892.10892.2
71	ARF1_MOUSE	R.ILMVGLDAAGK.T	20	30	FALSE	7	2	2.9669	0.1949	1	2	-0.362325	1087.98	1088.35	NUTT603_25mM_20090526_LT_filtered.15929.15929.2
71	ARF1_MOUSE	K.NISFTVWDVGGQDK.I	60	73	TRUE	1	2	4.4775	0.3487	1	2	0.516875	1567.22	1566.71	NUTT603_50mM_20090526_LT_filtered.24397.24397.2
71	ARF1_MOUSE	R.DAVLLVFANK.Q	118	127	TRUE	2	2	2.7725	0.2084	1	2	-1.08852	1089.21	1090.3	NUTT603_25mM_20090526_LT_filtered.21668.21668.2
71	ARF1_MOUSE	K.QDLPNAMNAAEITDK.L	128	142	TRUE	3	2	4.3076	0.3532	1	2	-0.548525	1631.24	1631.79	NUTT603_25mM_20090526_LT_filtered.13036.13036.2
72	ARF4_MOUSE	R.ILMVGLDAAGK.T	20	30	FALSE	7	2	2.9669	0.1949	1	2	-0.362325	1087.98	1088.35	NUTT603_25mM_20090526_LT_filtered.15929.15929.2
72	ARF4_MOUSE	R.IQEGAAVLQK.M	100	109	TRUE	1	2	2.4176	0.1387	343	2	-0.119725	1057.11	1057.23	NUTT603_25mM_20090526_LT_filtered.4288.4288.2
73	ARF6_MOUSE	K.FNVWDVGGQDK.I	59	69	TRUE	1	2	2.5021	0.0751	3	2	-0.296425	1265.07	1265.36	NUTT603_50mM_20090526_LT_filtered.18313.18313.2
73	ARF6_MOUSE	R.NWYVQPSCATSGDGLYEGLTWLTSNYK.S	148	174	TRUE	1	2	3.2568	0.174	5	3	0.391575	3112.75	3112.36	NUTT603_75mM_20090526_LT_filtered.32720.32720.3
74	ARP2_MOUSE	K.DLMVGDEASELR.S	54	65	TRUE	1	2	2.9812	0.2341	1	2	-0.050425	1335.42	1335.47	NUTT603_25mM_20090526_LT_filtered.13218.13218.2
74	ARP2_MOUSE	K.ILLTEPPMNPTK.N	107	118	TRUE	2	2	3.6655	0.2076	33	2	0.090675	1354.73	1354.64	NUTT603_25mM_20090526_LT_filtered.14660.14660.2
75	ASAH1_MOUSE	K.LPGMIGSLPDPFGEEMR.G	100	116	TRUE	4	2	3.2991	0.3155	1	2	-0.013925	1847.13	1847.15	NUTT603_25mM_20090526_LT_filtered.29240.29240.2
75	ASAH1_MOUSE	K.IMAPVYFILGGK.K	274	285	TRUE	4	2	2.4666	0.1084	1	2	-0.227225	1309.42	1309.65	NUTT603_50mM_20090526_LT_filtered.33017.33017.2
75	ASAH1_MOUSE	K.ESLDVYELDPK.H	299	309	TRUE	1	2	1.9034	0.0872	13	2	-0.932425	1307.49	1308.42	NUTT603_25mM_20090526_LT_filtered.14917.14917.2
75	ASAH1_MOUSE	K.LTVFTTLMDVTK.G	366	377	TRUE	2	2	3.4041	0.2714	1	2	-0.219125	1369.43	1369.65	NUTT603_25mM_20090526_LT_filtered.27100.27100.2
76	AT12A_MOUSE	R.AAELLAR.D	80	86	FALSE	12	2	2.1417	0.1274	8	1	-0.257925	743.618	743.876	NUTT603_50mM_20090526_LT_filtered.4157.4157.1
76	AT12A_MOUSE	R.AAELLAR.D	80	86	FALSE	31	2	2.8216	0.0878	10	2	-0.247025	743.629	743.876	NUTT603_50mM_20090526_LT_filtered.3956.3956.2
76	AT12A_MOUSE	K.TGTLTQNR.M	389	396	FALSE	6	2	2.641	0.1016	21	2	0.884575	891.851	890.966	NUTT603_50mM_20090526_LT_filtered.648.648.2
76	AT12A_MOUSE	K.VIMVTGDHPITAK.A	624	636	FALSE	92	2	4.1567	0.4077	1	2	0.684175	1383.34	1382.66	NUTT603_75mM_20090526_LT_filtered.15567.15567.2
76	AT12A_MOUSE	K.VIMVTGDHPITAK.A	624	636	FALSE	83	2	2.8938	0.2691	5	3	-0.738425	1381.92	1382.66	NUTT603_100mM_20090526_LT_filtered.15228.15228.3
76	AT12A_MOUSE	K.LIIVEGCQR.Q	710	718	FALSE	55	2	3.2482	0.2057	2	2	-0.148025	1088.12	1088.27	NUTT603_25mM_20090526_LT_filtered.7880.7880.2
76	AT12A_MOUSE	R.QDAVVAVTGDGVNDSPALK.K	719	737	TRUE	1	2	2.6539	0.0516	1	2	-1.37823	1855.64	1857.02	NUTT603_inject_20090526_LT_filtered.17275.17275.2
76	AT12A_MOUSE	R.QDAVVAVTGDGVNDSPALKK.A	719	738	TRUE	1	2	3.2682	0.0407	1	2	-1.76632	1983.43	1985.2	NUTT603_25mM_20090526_LT_filtered.14618.14618.2
76	AT12A_MOUSE	V.VAVTGDGVNDSPALK.K	723	737	FALSE	1	1	3.5007	0.207	1	2	-0.841525	1442.75	1443.59	NUTT603_25mM_20090526_LT_filtered.7338.7338.2
76	AT12A_MOUSE	A.VTGDGVNDSPALK.K	725	737	FALSE	1	1	2.9214	0.1954	1	2	-0.346125	1273.03	1273.38	NUTT603_25mM_20090526_LT_filtered.3642.3642.2
77	AT1A1_MOUSE	R.DKYEPAAVSEHGDKK.G	8	22	TRUE	8	2	3.5692	0.2931	1	3	-0.164425	1674.64	1674.8	NUTT603_300mM_20090526_LT_filtered.10599.10599.3
77	AT1A1_MOUSE	K.LSLDELHR.K	46	53	TRUE	52	2	2.5503	0.0752	1	2	1.33407	984.441	983.107	NUTT603_100mM_20090526_LT_filtered.13222.13222.2
77	AT1A1_MOUSE	R.KYGTDLSR.G	54	61	TRUE	1	2	1.6476	0.1127	22	2	0.355375	940.394	940.039	NUTT603_300mM_20090526_LT_filtered.7009.7009.2
77	AT1A1_MOUSE	K.YGTDLSR.G	55	61	TRUE	2	2	2.0799	0.0498	1	1	-0.508925	811.356	811.865	NUTT603_50mM_20090526_LT_filtered.1792.1792.1
77	AT1A1_MOUSE	K.YGTDLSR.G	55	61	TRUE	13	2	2.3482	0.1055	3	2	0.001475	811.866	811.865	NUTT603_50mM_20090526_LT_filtered.1731.1731.2
77	AT1A1_MOUSE	R.AAEILAR.D	68	74	FALSE	12	2	2.1417	0.1274	8	1	-0.257925	743.618	743.876	NUTT603_50mM_20090526_LT_filtered.4157.4157.1
77	AT1A1_MOUSE	R.AAEILAR.D	68	74	FALSE	31	2	2.8216	0.0878	10	2	-0.247025	743.629	743.876	NUTT603_50mM_20090526_LT_filtered.3956.3956.2
77	AT1A1_MOUSE	R.DGPNALTPPPTTPEWVK.F	75	91	FALSE	19	2	3.6404	0.2591	1	2	-0.513525	1820.52	1821.03	NUTT603_25mM_20090526_LT_filtered.17134.17134.2
77	AT1A1_MOUSE	K.IMESFK.N	157	162	FALSE	2	2	1.7359	0.0624	7	1	-0.471125	754.443	754.914	NUTT603_50mM_20090526_LT_filtered.5375.5375.1
77	AT1A1_MOUSE	K.NMVPQQALVIR.N	163	173	FALSE	38	2	2.9908	0.2809	2	2	2.41438	1271.96	1269.54	NUTT603_50mM_20090526_LT_filtered.17559.17559.2
77	AT1A1_MOUSE	K.NMVPQQALVIR.N	163	173	FALSE	3	2	3.0236	0.0315	2	3	0.044275	1269.59	1269.54	NUTT603_25mM_20090526_LT_filtered.14770.14770.3
77	AT1A1_MOUSE	K.NMVPQQALVIRNGEK.M	163	177	TRUE	1	2	2.4925	0.0011	278	2	-0.366925	1697.62	1697.99	NUTT603_75mM_20090526_LT_filtered.17036.17036.2
77	AT1A1_MOUSE	K.MSINAEDVVVGDLVEVK.G	178	194	TRUE	187	2	5.4603	0.4068	1	2	-0.975225	1817.11	1818.09	NUTT603_25mM_20090526_LT_filtered.27508.27508.2
77	AT1A1_MOUSE	K.MSINAEDVVVGDLVEVK.G	178	194	TRUE	12	2	3.8324	0.147	2	3	-0.664325	1817.42	1818.09	NUTT603_25mM_20090526_LT_filtered.27720.27720.3
77	AT1A1_MOUSE	K.GGDRIPADLR.I	195	204	TRUE	17	2	3.6149	0.0626	37	3	1.50228	1071.69	1070.19	NUTT603_300mM_20090526_LT_filtered.14835.14835.3
77	AT1A1_MOUSE	R.IISANGCKVDNSSLTGESEPQTR.S	205	227	TRUE	11	2	5.4788	0.3384	1	3	0.948175	2465.58	2464.63	NUTT603_75mM_20090526_LT_filtered.11064.11064.3
77	AT1A1_MOUSE	K.VDNSSLTGESEPQTR.S	213	227	FALSE	25	2	4.8785	0.2672	1	2	0.395175	1621.06	1620.66	NUTT603_25mM_20090526_LT_filtered.2848.2848.2
77	AT1A1_MOUSE	K.VDNSSLTGESEPQTR.S	213	227	FALSE	2	2	4.3463	0.2922	1	3	-0.520425	1620.14	1620.66	NUTT603_25mM_20090526_LT_filtered.2648.2648.3
77	AT1A1_MOUSE	R.SPDFTNENPLETR.N	228	240	TRUE	50	2	4.9327	0.4442	1	2	1.59967	1522.19	1520.59	NUTT603_25mM_20090526_LT_filtered.12252.12252.2
77	AT1A1_MOUSE	P.DFTNENPLETR.N	230	240	TRUE	3	1	3.1318	0.2359	3	2	0.774575	1337.17	1336.4	NUTT603_25mM_20090526_LT_filtered.11222.11222.2
77	AT1A1_MOUSE	R.NIAFFSTNCVEGTAR.G	241	255	TRUE	245	2	5.5608	0.5085	1	2	0.444675	1688.28	1687.83	NUTT603_50mM_20090526_LT_filtered.22511.22511.2
77	AT1A1_MOUSE	F.STNCVEGTAR.G	246	255	FALSE	1	1	2.599	0.0355	3	2	-0.207125	1094.93	1095.14	NUTT603_25mM_20090526_LT_filtered.401.401.2
77	AT1A1_MOUSE	R.GIVVYTGDR.T	256	264	TRUE	4	2	2.1605	0.2514	2	1	-0.632325	979.471	980.103	NUTT603_25mM_20090526_LT_filtered.6314.6314.1
77	AT1A1_MOUSE	R.GIVVYTGDR.T	256	264	TRUE	45	2	3.0412	0.1158	1	2	2.39858	982.502	980.103	NUTT603_50mM_20090526_LT_filtered.8172.8172.2
77	AT1A1_MOUSE	K.NLEAVETLGSTSTICSDK.T	360	377	FALSE	109	2	5.6467	0.328	1	2	0.080475	1926.15	1926.07	NUTT603_25mM_20090526_LT_filtered.14857.14857.2
77	AT1A1_MOUSE	K.NLEAVETLGSTSTICSDK.T	360	377	FALSE	9	2	3.7645	0.2034	2	3	-0.476125	1925.59	1926.07	NUTT603_25mM_20090526_LT_filtered.14832.14832.3
77	AT1A1_MOUSE	K.NLEAVETLGSTSTICSDKTGTLTQNR.M	360	385	FALSE	48	2	5.6154	0.2501	1	3	-0.450625	2797.56	2798.01	NUTT603_75mM_20090526_LT_filtered.19696.19696.3
77	AT1A1_MOUSE	K.TGTLTQNR.M	378	385	FALSE	6	2	2.641	0.1016	21	2	0.884575	891.851	890.966	NUTT603_50mM_20090526_LT_filtered.648.648.2
77	AT1A1_MOUSE	K.TSATWFALSR.I	414	423	TRUE	59	2	3.9744	0.3258	1	2	-0.136725	1140.14	1140.28	NUTT603_50mM_20090526_LT_filtered.20379.20379.2
77	AT1A1_MOUSE	R.IAGLCNR.A	424	430	FALSE	22	2	2.4362	0.0982	14	2	-0.062425	803.855	803.917	NUTT603_50mM_20090526_LT_filtered.3387.3387.2
77	AT1A1_MOUSE	R.AVFQANQENLPILK.R	431	444	TRUE	2	2	2.9712	0.1469	1	1	-1.08603	1584.75	1585.84	NUTT603_25mM_20090526_LT_filtered.19550.19550.1
77	AT1A1_MOUSE	R.AVFQANQENLPILK.R	431	444	TRUE	49	2	4.8613	0.2124	2	2	1.42588	1587.26	1585.84	NUTT603_25mM_20090526_LT_filtered.20100.20100.2
77	AT1A1_MOUSE	R.AVFQANQENLPILK.R	431	444	TRUE	23	2	5.2199	0.2329	1	3	0.949275	1586.79	1585.84	NUTT603_25mM_20090526_LT_filtered.19456.19456.3
77	AT1A1_MOUSE	R.AVFQANQENLPILKR.A	431	445	TRUE	11	2	3.7992	0.3158	1	2	-0.496625	1741.53	1742.03	NUTT603_100mM_20090526_LT_filtered.23193.23193.2
77	AT1A1_MOUSE	R.AVFQANQENLPILKR.A	431	445	TRUE	38	2	3.1813	0.2706	1	3	1.12027	1743.15	1742.03	NUTT603_100mM_20090526_LT_filtered.22200.22200.3
77	AT1A1_MOUSE	K.RAVAGDASESALLK.C	445	458	TRUE	1	2	2.7243	0.1203	1	2	0.305575	1388.86	1388.56	NUTT603_25mM_20090526_LT_filtered.8465.8465.2
77	AT1A1_MOUSE	K.RAVAGDASESALLK.C	445	458	TRUE	8	2	3.3232	0.2243	1	3	0.935475	1389.49	1388.56	NUTT603_100mM_20090526_LT_filtered.16764.16764.3
77	AT1A1_MOUSE	R.AVAGDASESALLK.C	446	458	TRUE	2	2	1.9793	0.1239	16	1	0.119175	1232.49	1232.37	NUTT603_25mM_20090526_LT_filtered.7862.7862.1
77	AT1A1_MOUSE	R.AVAGDASESALLK.C	446	458	TRUE	41	2	4.4061	0.4035	1	2	1.94007	1234.31	1232.37	NUTT603_25mM_20090526_LT_filtered.8488.8488.2
77	AT1A1_MOUSE	K.CIEVCCGSVMEMR.E	459	471	TRUE	35	2	4.1138	0.3819	1	2	1.14237	1632.99	1631.85	NUTT603_50mM_20090526_LT_filtered.19241.19241.2
77	AT1A1_MOUSE	K.IVEIPFNSTNK.Y	477	487	TRUE	1	2	1.8159	0.102	8	1	-0.888425	1261.55	1262.44	NUTT603_25mM_20090526_LT_filtered.13689.13689.1
77	AT1A1_MOUSE	K.IVEIPFNSTNK.Y	477	487	TRUE	38	2	3.2403	0.2079	5	2	0.631975	1263.08	1262.44	NUTT603_25mM_20090526_LT_filtered.14257.14257.2
77	AT1A1_MOUSE	K.YQLSIHK.N	488	494	TRUE	1	2	1.8001	0.0144	3	2	0.096275	889.133	889.037	NUTT603_300mM_20090526_LT_filtered.5611.5611.2
77	AT1A1_MOUSE	K.YQLSIHKNPNASEPK.H	488	502	TRUE	1	2	2.5559	0.0561	17	2	1.15568	1728.08	1726.92	NUTT603_300mM_20090526_LT_filtered.20544.20544.2
77	AT1A1_MOUSE	K.YQLSIHKNPNASEPK.H	488	502	TRUE	23	2	3.2736	0.2033	2	3	1.07308	1728	1726.92	NUTT603_300mM_20090526_LT_filtered.18676.18676.3
77	AT1A1_MOUSE	K.NPNASEPK.H	495	502	TRUE	1	2	1.883	0.0635	232	1	-0.412325	856.493	856.905	NUTT603_25mM_20090526_LT_filtered.165.165.1
77	AT1A1_MOUSE	K.NPNASEPK.H	495	502	TRUE	2	2	2.7041	0.1841	64	2	0.082575	856.988	856.905	NUTT603_25mM_20090526_LT_filtered.178.178.2
77	AT1A1_MOUSE	K.HLLVMK.G	503	508	FALSE	128	2	2.108	0.0563	3	2	1.31698	742.294	740.977	NUTT603_300mM_20090526_LT_filtered.12379.12379.2
77	AT1A1_MOUSE	R.CSSILLHGK.E	518	526	TRUE	14	2	2.3452	0.151	4	2	2.16467	1017.34	1015.18	NUTT603_100mM_20090526_LT_filtered.10748.10748.2
77	AT1A1_MOUSE	K.DAFQNAYLELGGLGER.V	536	551	TRUE	14	2	5.3703	0.3723	1	2	-0.589525	1753.31	1753.9	NUTT603_50mM_20090526_LT_filtered.26183.26183.2
77	AT1A1_MOUSE	R.AAVPDAVGK.C	597	605	FALSE	5	2	2.2508	0.0995	2	1	-0.557625	827.393	827.951	NUTT603_25mM_20090526_LT_filtered.2084.2084.1
77	AT1A1_MOUSE	R.AAVPDAVGK.C	597	605	FALSE	2	2	1.7607	0.2518	41	2	-0.092725	827.858	827.951	NUTT603_25mM_20090526_LT_filtered.2140.2140.2
77	AT1A1_MOUSE	K.VIMVTGDHPITAK.A	613	625	FALSE	92	2	4.1567	0.4077	1	2	0.684175	1383.34	1382.66	NUTT603_75mM_20090526_LT_filtered.15567.15567.2
77	AT1A1_MOUSE	K.VIMVTGDHPITAK.A	613	625	FALSE	83	2	2.8938	0.2691	5	3	-0.738425	1381.92	1382.66	NUTT603_100mM_20090526_LT_filtered.15228.15228.3
77	AT1A1_MOUSE	K.GVGIISEGNETVEDIAAR.L	630	647	FALSE	119	2	6.3357	0.5117	1	2	0.781775	1831.77	1830.98	NUTT603_25mM_20090526_LT_filtered.20089.20089.2
77	AT1A1_MOUSE	K.GVGIISEGNETVEDIAAR.L	630	647	FALSE	9	2	5.2901	0.2629	1	3	0.493675	1831.48	1830.98	NUTT603_25mM_20090526_LT_filtered.18504.18504.3
77	AT1A1_MOUSE	I.ISEGNETVEDIAAR.L	634	647	FALSE	1	1	3.3041	0.373	1	2	-0.406425	1504.18	1504.59	NUTT603_25mM_20090526_LT_filtered.8492.8492.2
77	AT1A1_MOUSE	R.LNIPVNQVNPR.D	648	658	TRUE	1	2	2.7354	0.1807	1	1	-0.683225	1263.78	1264.46	NUTT603_25mM_20090526_LT_filtered.11126.11126.1
77	AT1A1_MOUSE	R.LNIPVNQVNPR.D	648	658	TRUE	42	2	3.6961	0.4309	1	2	1.76218	1266.23	1264.46	NUTT603_25mM_20090526_LT_filtered.11116.11116.2
77	AT1A1_MOUSE	R.LNIPVNQVNPR.D	648	658	TRUE	1	2	4.1546	0.2483	1	3	-0.426325	1264.04	1264.46	NUTT603_50mM_20090526_LT_filtered.13015.13015.3
77	AT1A1_MOUSE	K.ACVVHGSDLK.D	662	671	FALSE	50	2	2.9829	0.2434	1	2	-0.092925	1086.12	1086.21	NUTT603_100mM_20090526_LT_filtered.3362.3362.2
77	AT1A1_MOUSE	K.ACVVHGSDLK.D	662	671	FALSE	38	2	2.5682	0.2071	2	3	0.372975	1086.59	1086.21	NUTT603_100mM_20090526_LT_filtered.3626.3626.3
77	AT1A1_MOUSE	K.DMTSEELDDILR.Y	672	683	TRUE	2	2	2.6006	0.2141	1	1	-1.03062	1436.53	1437.56	NUTT603_25mM_20090526_LT_filtered.21253.21253.1
77	AT1A1_MOUSE	K.DMTSEELDDILR.Y	672	683	TRUE	18	2	4.6165	0.4157	1	2	-0.394225	1437.16	1437.56	NUTT603_25mM_20090526_LT_filtered.21388.21388.2
77	AT1A1_MOUSE	K.DMTSEELDDILR.Y	672	683	TRUE	3	2	4.2408	0.2677	1	3	-0.327825	1437.23	1437.56	NUTT603_25mM_20090526_LT_filtered.21289.21289.3
77	AT1A1_MOUSE	R.YHTEIVFAR.T	684	692	TRUE	82	2	2.6292	0.3346	81	2	1.99358	1138.28	1136.29	NUTT603_300mM_20090526_LT_filtered.23860.23860.2
77	AT1A1_MOUSE	K.LIIVEGCQR.Q	699	707	FALSE	55	2	3.2482	0.2057	2	2	-0.148025	1088.12	1088.27	NUTT603_25mM_20090526_LT_filtered.7880.7880.2
77	AT1A1_MOUSE	R.QGAIVAVTGDGVNDSPALK.K	708	726	FALSE	30	2	6.4094	0.5033	1	2	1.30868	1814.32	1813.01	NUTT603_12mM_20090526_LT_filtered.20602.20602.2
77	AT1A1_MOUSE	R.QGAIVAVTGDGVNDSPALK.K	708	726	FALSE	9	2	5.5434	0.3671	1	3	0.132575	1813.14	1813.01	NUTT603_12mM_20090526_LT_filtered.20358.20358.3
77	AT1A1_MOUSE	R.QGAIVAVTGDGVNDSPALKK.A	708	727	FALSE	10	2	5.1624	0.4582	1	2	-0.760425	1940.43	1941.19	NUTT603_75mM_20090526_LT_filtered.17023.17023.2
77	AT1A1_MOUSE	R.QGAIVAVTGDGVNDSPALKK.A	708	727	FALSE	38	2	3.9422	0.3615	4	3	-0.054025	1941.13	1941.19	NUTT603_75mM_20090526_LT_filtered.17487.17487.3
77	AT1A1_MOUSE	I.VAVTGDGVNDSPALK.K	712	726	FALSE	1	1	3.5007	0.207	1	2	-0.841525	1442.75	1443.59	NUTT603_25mM_20090526_LT_filtered.7338.7338.2
77	AT1A1_MOUSE	A.VTGDGVNDSPALK.K	714	726	FALSE	1	1	2.9214	0.1954	1	2	-0.346125	1273.03	1273.38	NUTT603_25mM_20090526_LT_filtered.3642.3642.2
77	AT1A1_MOUSE	K.ADIGVAMGIVGSDVSK.Q	728	743	TRUE	141	2	5.3705	0.5125	1	2	1.33997	1521.09	1519.75	NUTT603_25mM_20090526_LT_filtered.20601.20601.2
77	AT1A1_MOUSE	K.QAADMILLDDNFASIVTGVEEGR.L	744	766	FALSE	6	2	4.6092	0.3636	1	2	-1.35013	2464.38	2465.73	NUTT603_25mM_20090526_LT_filtered.32533.32533.2
77	AT1A1_MOUSE	K.QAADMILLDDNFASIVTGVEEGR.L	744	766	FALSE	1	2	3.664	0.215	1	3	-1.73873	2463.99	2465.73	NUTT603_12mM_20090526_LT_filtered.42948.42948.3
77	AT1A1_MOUSE	K.TDKLVNER.L	841	848	FALSE	6	2	2.2644	0.0289	62	2	0.016575	975.101	975.084	NUTT603_100mM_20090526_LT_filtered.3611.3611.2
77	AT1A1_MOUSE	R.WVNDVEDSYGQQWTYEQR.K	894	911	TRUE	10	2	5.0479	0.3854	1	2	-0.806225	2303.58	2304.39	NUTT603_75mM_20090526_LT_filtered.17804.17804.2
77	AT1A1_MOUSE	R.WVNDVEDSYGQQWTYEQR.K	894	911	TRUE	6	2	5.3383	0.3181	1	3	0.296075	2304.68	2304.39	NUTT603_75mM_20090526_LT_filtered.18165.18165.3
77	AT1A1_MOUSE	R.RNSVFQQGMK.N	941	950	FALSE	14	2	2.8336	0.1934	1	2	-0.408525	1194.97	1195.38	NUTT603_300mM_20090526_LT_filtered.6364.6364.2
77	AT1A1_MOUSE	R.NSVFQQGMK.N	942	950	FALSE	39	2	2.8057	0.1999	2	2	1.73497	1040.92	1039.19	NUTT603_50mM_20090526_LT_filtered.6396.6396.2
78	AT1A2_MOUSE	R.DGPNALTPPPTTPEWVK.F	73	89	FALSE	19	2	3.6404	0.2591	1	2	-0.513525	1820.52	1821.03	NUTT603_25mM_20090526_LT_filtered.17134.17134.2
78	AT1A2_MOUSE	K.NMVPQQALVIR.E	161	171	FALSE	38	2	2.9908	0.2809	2	2	2.41438	1271.96	1269.54	NUTT603_50mM_20090526_LT_filtered.17559.17559.2
78	AT1A2_MOUSE	K.NMVPQQALVIR.E	161	171	FALSE	3	2	3.0236	0.0315	2	3	0.044275	1269.59	1269.54	NUTT603_25mM_20090526_LT_filtered.14770.14770.3
78	AT1A2_MOUSE	K.VDNSSLTGESEPQTR.S	211	225	FALSE	25	2	4.8785	0.2672	1	2	0.395175	1621.06	1620.66	NUTT603_25mM_20090526_LT_filtered.2848.2848.2
78	AT1A2_MOUSE	K.VDNSSLTGESEPQTR.S	211	225	FALSE	2	2	4.3463	0.2922	1	3	-0.520425	1620.14	1620.66	NUTT603_25mM_20090526_LT_filtered.2648.2648.3
78	AT1A2_MOUSE	R.SPEFTHENPLETR.N	226	238	TRUE	2	2	2.9878	0.0938	127	3	1.27337	1558.93	1557.65	NUTT603_25mM_20090526_LT_filtered.12288.12288.3
78	AT1A2_MOUSE	F.STNCVEGTAR.G	244	253	FALSE	1	1	2.599	0.0355	3	2	-0.207125	1094.93	1095.14	NUTT603_25mM_20090526_LT_filtered.401.401.2
78	AT1A2_MOUSE	R.GIVIATGDR.T	254	262	TRUE	1	2	2.2656	0.0891	217	2	1.34997	903.383	902.033	NUTT603_25mM_20090526_LT_filtered.5324.5324.2
78	AT1A2_MOUSE	K.NLEAVETLGSTSTICSDK.T	358	375	FALSE	109	2	5.6467	0.328	1	2	0.080475	1926.15	1926.07	NUTT603_25mM_20090526_LT_filtered.14857.14857.2
78	AT1A2_MOUSE	K.NLEAVETLGSTSTICSDK.T	358	375	FALSE	9	2	3.7645	0.2034	2	3	-0.476125	1925.59	1926.07	NUTT603_25mM_20090526_LT_filtered.14832.14832.3
78	AT1A2_MOUSE	K.NLEAVETLGSTSTICSDKTGTLTQNR.M	358	383	FALSE	48	2	5.6154	0.2501	1	3	-0.450625	2797.56	2798.01	NUTT603_75mM_20090526_LT_filtered.19696.19696.3
78	AT1A2_MOUSE	K.TGTLTQNR.M	376	383	FALSE	6	2	2.641	0.1016	21	2	0.884575	891.851	890.966	NUTT603_50mM_20090526_LT_filtered.648.648.2
78	AT1A2_MOUSE	R.IAGLCNR.A	422	428	FALSE	22	2	2.4362	0.0982	14	2	-0.062425	803.855	803.917	NUTT603_50mM_20090526_LT_filtered.3387.3387.2
78	AT1A2_MOUSE	K.AGQENISVSK.R	433	442	TRUE	1	2	2.2898	0.0198	1	2	-1.73602	1031.38	1033.12	NUTT603_25mM_20090526_LT_filtered.1254.1254.2
78	AT1A2_MOUSE	R.DTAGDASESALLK.C	444	456	TRUE	3	2	3.8555	0.2587	1	2	-0.115225	1278.24	1278.35	NUTT603_25mM_20090526_LT_filtered.6865.6865.2
78	AT1A2_MOUSE	R.VLGFCQLNLPSGK.F	549	561	TRUE	2	2	2.8588	0.2779	1	2	-0.218325	1433.45	1433.67	NUTT603_50mM_20090526_LT_filtered.22596.22596.2
78	AT1A2_MOUSE	R.AAVPDAVGK.C	594	602	FALSE	5	2	2.2508	0.0995	2	1	-0.557625	827.393	827.951	NUTT603_25mM_20090526_LT_filtered.2084.2084.1
78	AT1A2_MOUSE	R.AAVPDAVGK.C	594	602	FALSE	2	2	1.7607	0.2518	41	2	-0.092725	827.858	827.951	NUTT603_25mM_20090526_LT_filtered.2140.2140.2
78	AT1A2_MOUSE	K.VIMVTGDHPITAK.A	610	622	FALSE	92	2	4.1567	0.4077	1	2	0.684175	1383.34	1382.66	NUTT603_75mM_20090526_LT_filtered.15567.15567.2
78	AT1A2_MOUSE	K.VIMVTGDHPITAK.A	610	622	FALSE	83	2	2.8938	0.2691	5	3	-0.738425	1381.92	1382.66	NUTT603_100mM_20090526_LT_filtered.15228.15228.3
78	AT1A2_MOUSE	K.GVGIISEGNETVEDIAAR.L	627	644	FALSE	119	2	6.3357	0.5117	1	2	0.781775	1831.77	1830.98	NUTT603_25mM_20090526_LT_filtered.20089.20089.2
78	AT1A2_MOUSE	K.GVGIISEGNETVEDIAAR.L	627	644	FALSE	9	2	5.2901	0.2629	1	3	0.493675	1831.48	1830.98	NUTT603_25mM_20090526_LT_filtered.18504.18504.3
78	AT1A2_MOUSE	I.ISEGNETVEDIAAR.L	631	644	FALSE	1	1	3.3041	0.373	1	2	-0.406425	1504.18	1504.59	NUTT603_25mM_20090526_LT_filtered.8492.8492.2
78	AT1A2_MOUSE	K.ACVVHGSDLK.D	659	668	FALSE	50	2	2.9829	0.2434	1	2	-0.092925	1086.12	1086.21	NUTT603_100mM_20090526_LT_filtered.3362.3362.2
78	AT1A2_MOUSE	K.ACVVHGSDLK.D	659	668	FALSE	38	2	2.5682	0.2071	2	3	0.372975	1086.59	1086.21	NUTT603_100mM_20090526_LT_filtered.3626.3626.3
78	AT1A2_MOUSE	K.LIIVEGCQR.Q	696	704	FALSE	55	2	3.2482	0.2057	2	2	-0.148025	1088.12	1088.27	NUTT603_25mM_20090526_LT_filtered.7880.7880.2
78	AT1A2_MOUSE	R.QGAIVAVTGDGVNDSPALK.K	705	723	FALSE	30	2	6.4094	0.5033	1	2	1.30868	1814.32	1813.01	NUTT603_12mM_20090526_LT_filtered.20602.20602.2
78	AT1A2_MOUSE	R.QGAIVAVTGDGVNDSPALK.K	705	723	FALSE	9	2	5.5434	0.3671	1	3	0.132575	1813.14	1813.01	NUTT603_12mM_20090526_LT_filtered.20358.20358.3
78	AT1A2_MOUSE	R.QGAIVAVTGDGVNDSPALKK.A	705	724	FALSE	10	2	5.1624	0.4582	1	2	-0.760425	1940.43	1941.19	NUTT603_75mM_20090526_LT_filtered.17023.17023.2
78	AT1A2_MOUSE	R.QGAIVAVTGDGVNDSPALKK.A	705	724	FALSE	38	2	3.9422	0.3615	4	3	-0.054025	1941.13	1941.19	NUTT603_75mM_20090526_LT_filtered.17487.17487.3
78	AT1A2_MOUSE	I.VAVTGDGVNDSPALK.K	709	723	FALSE	1	1	3.5007	0.207	1	2	-0.841525	1442.75	1443.59	NUTT603_25mM_20090526_LT_filtered.7338.7338.2
78	AT1A2_MOUSE	A.VTGDGVNDSPALK.K	711	723	FALSE	1	1	2.9214	0.1954	1	2	-0.346125	1273.03	1273.38	NUTT603_25mM_20090526_LT_filtered.3642.3642.2
78	AT1A2_MOUSE	K.QAADMILLDDNFASIVTGVEEGR.L	741	763	FALSE	6	2	4.6092	0.3636	1	2	-1.35013	2464.38	2465.73	NUTT603_25mM_20090526_LT_filtered.32533.32533.2
78	AT1A2_MOUSE	K.QAADMILLDDNFASIVTGVEEGR.L	741	763	FALSE	1	2	3.664	0.215	1	3	-1.73873	2463.99	2465.73	NUTT603_12mM_20090526_LT_filtered.42948.42948.3
78	AT1A2_MOUSE	R.RNSVFQQGMK.N	938	947	FALSE	14	2	2.8336	0.1934	1	2	-0.408525	1194.97	1195.38	NUTT603_300mM_20090526_LT_filtered.6364.6364.2
78	AT1A2_MOUSE	R.NSVFQQGMK.N	939	947	FALSE	39	2	2.8057	0.1999	2	2	1.73497	1040.92	1039.19	NUTT603_50mM_20090526_LT_filtered.6396.6396.2
79	AT1A3_MOUSE	R.DGPNALTPPPTTPEWVK.F	65	81	FALSE	19	2	3.6404	0.2591	1	2	-0.513525	1820.52	1821.03	NUTT603_25mM_20090526_LT_filtered.17134.17134.2
79	AT1A3_MOUSE	K.IMESFK.N	147	152	FALSE	2	2	1.7359	0.0624	7	1	-0.471125	754.443	754.914	NUTT603_50mM_20090526_LT_filtered.5375.5375.1
79	AT1A3_MOUSE	K.NMVPQQALVIR.E	153	163	FALSE	38	2	2.9908	0.2809	2	2	2.41438	1271.96	1269.54	NUTT603_50mM_20090526_LT_filtered.17559.17559.2
79	AT1A3_MOUSE	K.NMVPQQALVIR.E	153	163	FALSE	3	2	3.0236	0.0315	2	3	0.044275	1269.59	1269.54	NUTT603_25mM_20090526_LT_filtered.14770.14770.3
79	AT1A3_MOUSE	K.VDNSSLTGESEPQTR.S	203	217	FALSE	25	2	4.8785	0.2672	1	2	0.395175	1621.06	1620.66	NUTT603_25mM_20090526_LT_filtered.2848.2848.2
79	AT1A3_MOUSE	K.VDNSSLTGESEPQTR.S	203	217	FALSE	2	2	4.3463	0.2922	1	3	-0.520425	1620.14	1620.66	NUTT603_25mM_20090526_LT_filtered.2648.2648.3
79	AT1A3_MOUSE	R.SPDCTHDNPLETR.N	218	230	TRUE	1	2	2.3902	0.1783	333	2	0.606075	1543.19	1542.58	NUTT603_25mM_20090526_LT_filtered.12348.12348.2
79	AT1A3_MOUSE	F.STNCVEGTAR.G	236	245	FALSE	1	1	2.599	0.0355	3	2	-0.207125	1094.93	1095.14	NUTT603_25mM_20090526_LT_filtered.401.401.2
79	AT1A3_MOUSE	K.NLEAVETLGSTSTICSDK.T	350	367	FALSE	109	2	5.6467	0.328	1	2	0.080475	1926.15	1926.07	NUTT603_25mM_20090526_LT_filtered.14857.14857.2
79	AT1A3_MOUSE	K.NLEAVETLGSTSTICSDK.T	350	367	FALSE	9	2	3.7645	0.2034	2	3	-0.476125	1925.59	1926.07	NUTT603_25mM_20090526_LT_filtered.14832.14832.3
79	AT1A3_MOUSE	K.NLEAVETLGSTSTICSDKTGTLTQNR.M	350	375	FALSE	48	2	5.6154	0.2501	1	3	-0.450625	2797.56	2798.01	NUTT603_75mM_20090526_LT_filtered.19696.19696.3
79	AT1A3_MOUSE	K.TGTLTQNR.M	368	375	FALSE	6	2	2.641	0.1016	21	2	0.884575	891.851	890.966	NUTT603_50mM_20090526_LT_filtered.648.648.2
79	AT1A3_MOUSE	R.DVAGDASESALLK.C	436	448	TRUE	2	2	3.0071	0.1016	1	2	-0.522725	1275.86	1276.38	NUTT603_inject_20090526_LT_filtered.13542.13542.2
79	AT1A3_MOUSE	R.AAVPDAVGK.C	587	595	FALSE	5	2	2.2508	0.0995	2	1	-0.557625	827.393	827.951	NUTT603_25mM_20090526_LT_filtered.2084.2084.1
79	AT1A3_MOUSE	R.AAVPDAVGK.C	587	595	FALSE	2	2	1.7607	0.2518	41	2	-0.092725	827.858	827.951	NUTT603_25mM_20090526_LT_filtered.2140.2140.2
79	AT1A3_MOUSE	K.VIMVTGDHPITAK.A	603	615	FALSE	92	2	4.1567	0.4077	1	2	0.684175	1383.34	1382.66	NUTT603_75mM_20090526_LT_filtered.15567.15567.2
79	AT1A3_MOUSE	K.VIMVTGDHPITAK.A	603	615	FALSE	83	2	2.8938	0.2691	5	3	-0.738425	1381.92	1382.66	NUTT603_100mM_20090526_LT_filtered.15228.15228.3
79	AT1A3_MOUSE	K.GVGIISEGNETVEDIAAR.L	620	637	FALSE	119	2	6.3357	0.5117	1	2	0.781775	1831.77	1830.98	NUTT603_25mM_20090526_LT_filtered.20089.20089.2
79	AT1A3_MOUSE	K.GVGIISEGNETVEDIAAR.L	620	637	FALSE	9	2	5.2901	0.2629	1	3	0.493675	1831.48	1830.98	NUTT603_25mM_20090526_LT_filtered.18504.18504.3
79	AT1A3_MOUSE	I.ISEGNETVEDIAAR.L	624	637	FALSE	1	1	3.3041	0.373	1	2	-0.406425	1504.18	1504.59	NUTT603_25mM_20090526_LT_filtered.8492.8492.2
79	AT1A3_MOUSE	K.LIIVEGCQR.Q	689	697	FALSE	55	2	3.2482	0.2057	2	2	-0.148025	1088.12	1088.27	NUTT603_25mM_20090526_LT_filtered.7880.7880.2
79	AT1A3_MOUSE	R.QGAIVAVTGDGVNDSPALK.K	698	716	FALSE	30	2	6.4094	0.5033	1	2	1.30868	1814.32	1813.01	NUTT603_12mM_20090526_LT_filtered.20602.20602.2
79	AT1A3_MOUSE	R.QGAIVAVTGDGVNDSPALK.K	698	716	FALSE	9	2	5.5434	0.3671	1	3	0.132575	1813.14	1813.01	NUTT603_12mM_20090526_LT_filtered.20358.20358.3
79	AT1A3_MOUSE	R.QGAIVAVTGDGVNDSPALKK.A	698	717	FALSE	10	2	5.1624	0.4582	1	2	-0.760425	1940.43	1941.19	NUTT603_75mM_20090526_LT_filtered.17023.17023.2
79	AT1A3_MOUSE	R.QGAIVAVTGDGVNDSPALKK.A	698	717	FALSE	38	2	3.9422	0.3615	4	3	-0.054025	1941.13	1941.19	NUTT603_75mM_20090526_LT_filtered.17487.17487.3
79	AT1A3_MOUSE	I.VAVTGDGVNDSPALK.K	702	716	FALSE	1	1	3.5007	0.207	1	2	-0.841525	1442.75	1443.59	NUTT603_25mM_20090526_LT_filtered.7338.7338.2
79	AT1A3_MOUSE	A.VTGDGVNDSPALK.K	704	716	FALSE	1	1	2.9214	0.1954	1	2	-0.346125	1273.03	1273.38	NUTT603_25mM_20090526_LT_filtered.3642.3642.2
79	AT1A3_MOUSE	K.QAADMILLDDNFASIVTGVEEGR.L	734	756	FALSE	6	2	4.6092	0.3636	1	2	-1.35013	2464.38	2465.73	NUTT603_25mM_20090526_LT_filtered.32533.32533.2
79	AT1A3_MOUSE	K.QAADMILLDDNFASIVTGVEEGR.L	734	756	FALSE	1	2	3.664	0.215	1	3	-1.73873	2463.99	2465.73	NUTT603_12mM_20090526_LT_filtered.42948.42948.3
79	AT1A3_MOUSE	R.TDKLVNER.L	831	838	FALSE	6	2	2.2644	0.0289	62	2	0.016575	975.101	975.084	NUTT603_100mM_20090526_LT_filtered.3611.3611.2
79	AT1A3_MOUSE	R.RNSVFQQGMK.N	931	940	FALSE	14	2	2.8336	0.1934	1	2	-0.408525	1194.97	1195.38	NUTT603_300mM_20090526_LT_filtered.6364.6364.2
79	AT1A3_MOUSE	R.NSVFQQGMK.N	932	940	FALSE	39	2	2.8057	0.1999	2	2	1.73497	1040.92	1039.19	NUTT603_50mM_20090526_LT_filtered.6396.6396.2
80	AT1A4_MOUSE	K.IMESFK.N	167	172	FALSE	2	2	1.7359	0.0624	7	1	-0.471125	754.443	754.914	NUTT603_50mM_20090526_LT_filtered.5375.5375.1
80	AT1A4_MOUSE	K.NMVPQQALVIR.D	173	183	FALSE	38	2	2.9908	0.2809	2	2	2.41438	1271.96	1269.54	NUTT603_50mM_20090526_LT_filtered.17559.17559.2
80	AT1A4_MOUSE	K.NMVPQQALVIR.D	173	183	FALSE	3	2	3.0236	0.0315	2	3	0.044275	1269.59	1269.54	NUTT603_25mM_20090526_LT_filtered.14770.14770.3
80	AT1A4_MOUSE	R.NIIFFSTNCVEGTAR.G	251	265	TRUE	1	2	2.1527	0.0263	3	2	0.563075	1730.47	1729.91	NUTT603_12mM_20090526_LT_filtered.30657.30657.2
80	AT1A4_MOUSE	F.STNCVEGTAR.G	256	265	FALSE	1	1	2.599	0.0355	3	2	-0.207125	1094.93	1095.14	NUTT603_25mM_20090526_LT_filtered.401.401.2
80	AT1A4_MOUSE	K.NLEAVETLGSTSTICSDK.T	370	387	FALSE	109	2	5.6467	0.328	1	2	0.080475	1926.15	1926.07	NUTT603_25mM_20090526_LT_filtered.14857.14857.2
80	AT1A4_MOUSE	K.NLEAVETLGSTSTICSDK.T	370	387	FALSE	9	2	3.7645	0.2034	2	3	-0.476125	1925.59	1926.07	NUTT603_25mM_20090526_LT_filtered.14832.14832.3
80	AT1A4_MOUSE	K.NLEAVETLGSTSTICSDKTGTLTQNR.M	370	395	FALSE	48	2	5.6154	0.2501	1	3	-0.450625	2797.56	2798.01	NUTT603_75mM_20090526_LT_filtered.19696.19696.3
80	AT1A4_MOUSE	K.TGTLTQNR.M	388	395	FALSE	6	2	2.641	0.1016	21	2	0.884575	891.851	890.966	NUTT603_50mM_20090526_LT_filtered.648.648.2
80	AT1A4_MOUSE	R.IAGLCNR.A	435	441	FALSE	22	2	2.4362	0.0982	14	2	-0.062425	803.855	803.917	NUTT603_50mM_20090526_LT_filtered.3387.3387.2
80	AT1A4_MOUSE	K.VIMVTGDHPITAK.A	622	634	FALSE	92	2	4.1567	0.4077	1	2	0.684175	1383.34	1382.66	NUTT603_75mM_20090526_LT_filtered.15567.15567.2
80	AT1A4_MOUSE	K.VIMVTGDHPITAK.A	622	634	FALSE	83	2	2.8938	0.2691	5	3	-0.738425	1381.92	1382.66	NUTT603_100mM_20090526_LT_filtered.15228.15228.3
80	AT1A4_MOUSE	K.LIIVEGCQR.L	708	716	FALSE	55	2	3.2482	0.2057	2	2	-0.148025	1088.12	1088.27	NUTT603_25mM_20090526_LT_filtered.7880.7880.2
80	AT1A4_MOUSE	R.LGAIVAVTGDGVNDSPALK.K	717	735	FALSE	7	2	3.0645	0.1689	1	2	-1.77303	1796.27	1798.04	NUTT603_12mM_20090526_LT_filtered.27639.27639.2
80	AT1A4_MOUSE	R.LGAIVAVTGDGVNDSPALKK.A	717	736	FALSE	19	2	3.6434	0.1702	1	2	1.87587	1928.09	1926.22	NUTT603_25mM_20090526_LT_filtered.15262.15262.2
80	AT1A4_MOUSE	I.VAVTGDGVNDSPALK.K	721	735	FALSE	1	1	3.5007	0.207	1	2	-0.841525	1442.75	1443.59	NUTT603_25mM_20090526_LT_filtered.7338.7338.2
80	AT1A4_MOUSE	A.VTGDGVNDSPALK.K	723	735	FALSE	1	1	2.9214	0.1954	1	2	-0.346125	1273.03	1273.38	NUTT603_25mM_20090526_LT_filtered.3642.3642.2
80	AT1A4_MOUSE	K.KADIGIAMGITGSDVSK.Q	736	752	TRUE	6	2	3.2898	0.3463	1	2	-1.01743	1662.9	1663.92	NUTT603_75mM_20090526_LT_filtered.18837.18837.2
80	AT1A4_MOUSE	K.ADIGIAMGITGSDVSK.Q	737	752	TRUE	10	2	3.264	0.2403	1	2	-0.535325	1535.21	1535.75	NUTT603_12mM_20090526_LT_filtered.18815.18815.2
80	AT1A4_MOUSE	K.QAADMILLDDNFASIVTGVEEGR.L	753	775	FALSE	6	2	4.6092	0.3636	1	2	-1.35013	2464.38	2465.73	NUTT603_25mM_20090526_LT_filtered.32533.32533.2
80	AT1A4_MOUSE	K.QAADMILLDDNFASIVTGVEEGR.L	753	775	FALSE	1	2	3.664	0.215	1	3	-1.73873	2463.99	2465.73	NUTT603_12mM_20090526_LT_filtered.42948.42948.3
81	AT1B1_MOUSE	K.FIWNSEK.K	15	21	TRUE	2	2	2.2875	0.1284	155	2	-0.626625	923.412	924.039	NUTT603_75mM_20090526_LT_filtered.12807.12807.2
81	AT1B1_MOUSE	R.VAPPGLTQIPQIQK.T	72	85	TRUE	1	2	2.4049	0.1876	1	1	-1.17372	1489.61	1490.78	NUTT603_25mM_20090526_LT_filtered.16386.16386.1
81	AT1B1_MOUSE	R.VAPPGLTQIPQIQK.T	72	85	TRUE	14	2	3.0636	0.2651	1	2	0.416275	1491.2	1490.78	NUTT603_12mM_20090526_LT_filtered.24686.24686.2
81	AT1B1_MOUSE	R.VAPPGLTQIPQIQK.T	72	85	TRUE	4	2	3.5609	0.125	1	3	-1.20233	1489.58	1490.78	NUTT603_12mM_20090526_LT_filtered.24607.24607.3
81	AT1B1_MOUSE	K.SYEAYVLNIIR.F	97	107	TRUE	70	2	4.3101	0.2684	1	2	0.631575	1342.18	1341.54	NUTT603_50mM_20090526_LT_filtered.29195.29195.2
81	AT1B1_MOUSE	K.SYEAYVLNIIR.F	97	107	TRUE	2	2	3.1379	0.0614	33	3	0.442975	1341.99	1341.54	NUTT603_50mM_20090526_LT_filtered.28273.28273.3
81	AT1B1_MOUSE	K.DSAQKDDMIFEDCGNVPSEPK.E	114	134	TRUE	6	2	3.8952	0.1516	10	3	-0.666525	2382.86	2383.53	NUTT603_75mM_20090526_LT_filtered.17256.17256.3
81	AT1B1_MOUSE	K.DDMIFEDCGNVPSEPK.E	119	134	TRUE	2	2	2.9598	0.3002	10	2	0.189975	1854.17	1853.98	NUTT603_25mM_20090526_LT_filtered.14290.14290.2
81	AT1B1_MOUSE	K.YNPNVLPVQCTGK.R	205	217	TRUE	19	2	3.2196	0.3644	4	2	0.376975	1491.06	1490.68	NUTT603_25mM_20090526_LT_filtered.10104.10104.2
81	AT1B1_MOUSE	K.VGNIEYFGMGGYYGFPLQYYPYYGK.L	225	249	TRUE	2	2	4.4492	0.4371	1	2	-1.70693	2946.61	2948.32	NUTT603_75mM_20090526_LT_filtered.32721.32721.2
81	AT1B1_MOUSE	K.VGNIEYFGMGGYYGFPLQYYPYYGK.L	225	249	TRUE	5	2	6.107	0.5036	1	3	0.621575	2948.94	2948.32	NUTT603_100mM_20090526_LT_filtered.32157.32157.3
81	AT1B1_MOUSE	K.AYGENIGYSEK.D	279	289	TRUE	20	2	3.8671	0.307	1	2	-0.357925	1230.94	1231.3	NUTT603_50mM_20090526_LT_filtered.4936.4936.2
81	AT1B1_MOUSE	K.AYGENIGYSEKDR.F	279	291	TRUE	2	2	3.3714	0.4145	1	2	-0.242025	1502.33	1502.58	NUTT603_300mM_20090526_LT_filtered.4257.4257.2
82	AT1B2_MOUSE	K.SCGQVVEEWK.E	9	18	TRUE	17	2	3.2046	0.1925	5	2	0.507075	1222.83	1222.32	NUTT603_50mM_20090526_LT_filtered.8539.8539.2
82	AT1B2_MOUSE	R.LATPGLMIR.P	77	85	TRUE	1	2	1.9232	0.1219	4	2	-0.077625	972.151	972.229	NUTT603_50mM_20090526_LT_filtered.17120.17120.2
82	AT1B2_MOUSE	R.LATPGLMIRPK.T	77	87	TRUE	45	2	2.9029	0.2988	1	2	2.01057	1199.53	1197.52	NUTT603_100mM_20090526_LT_filtered.21188.21188.2
82	AT1B2_MOUSE	R.LATPGLMIRPK.T	77	87	TRUE	10	2	2.2761	0.1478	114	3	-0.124525	1197.39	1197.52	NUTT603_100mM_20090526_LT_filtered.19876.19876.3
82	AT1B2_MOUSE	R.YYEQPDNGVLNYPK.R	134	147	TRUE	52	2	5.4227	0.4328	1	2	1.18738	1702.03	1700.84	NUTT603_25mM_20090526_LT_filtered.11816.11816.2
82	AT1B2_MOUSE	R.TQLGDCSGIGD.P	155	165	TRUE	2	1	3.0268	0.2878	1	2	0.009675	1123.15	1123.14	NUTT603_75mM_20090526_LT_filtered.5851.5851.2
82	AT1B2_MOUSE	R.TQLGDCSGIGDPTHYGYSTGQPCVFIK.M	155	181	TRUE	103	2	6.4461	0.4594	1	3	1.13857	2961.33	2960.19	NUTT603_75mM_20090526_LT_filtered.22767.22767.3
82	AT1B2_MOUSE	K.FLNVTPNVEVNVECR.I	248	262	TRUE	32	2	4.6584	0.341	1	2	-0.399725	1790.6	1790.99	NUTT603_25mM_20090526_LT_filtered.19308.19308.2
82	AT1B2_MOUSE	R.INAANIATDDER.D	263	274	TRUE	20	2	4.3884	0.3171	1	2	0.699075	1304.07	1303.37	NUTT603_25mM_20090526_LT_filtered.4984.4984.2
82	AT1B2_MOUSE	R.INAANIATDDERD.K	263	275	TRUE	1	1	3.4819	0.2674	1	2	-0.409525	1418.05	1418.45	NUTT603_25mM_20090526_LT_filtered.5192.5192.2
82	AT1B2_MOUSE	R.INAANIATDDERDK.F	263	276	TRUE	60	2	4.5243	0.3311	1	2	-0.691625	1545.94	1546.63	NUTT603_100mM_20090526_LT_filtered.6855.6855.2
82	AT1B2_MOUSE	R.INAANIATDDERDK.F	263	276	TRUE	40	2	3.0089	0.2154	1	3	0.024775	1546.65	1546.63	NUTT603_100mM_20090526_LT_filtered.6929.6929.3
82	AT1B2_MOUSE	R.INAANIATDDERDKFAGR.V	263	280	TRUE	5	2	3.1714	0.2513	41	3	-0.703025	1977.42	1978.12	NUTT603_300mM_20090526_LT_filtered.24149.24149.3
83	AT1B3_MOUSE	K.LFIYNPSSGEFLGR.T	18	31	TRUE	11	2	4.7961	0.3524	1	2	-0.585925	1600.22	1600.81	NUTT603_50mM_20090526_LT_filtered.25479.25479.2
83	AT1B3_MOUSE	R.ACQFPVSLLEECSGVTDANFGYSK.G	143	166	TRUE	2	2	6.2498	0.4434	1	2	0.239375	2681.13	2680.89	NUTT603_25mM_20090526_LT_filtered.26534.26534.2
83	AT1B3_MOUSE	R.ACQFPVSLLEECSGVTDANFGYSK.G	143	166	TRUE	3	2	5.2638	0.3874	1	3	-0.805225	2680.09	2680.89	NUTT603_25mM_20090526_LT_filtered.26632.26632.3
83	AT1B3_MOUSE	R.IIDLIPDGYPQISCLPK.E	178	194	TRUE	5	2	3.2465	0.2094	1	2	-1.16623	1942.11	1943.27	NUTT603_25mM_20090526_LT_filtered.27180.27180.2
83	AT1B3_MOUSE	R.IIDLIPDGYPQISCLPK.E	178	194	TRUE	2	2	3.7299	0.2308	16	3	-0.358425	1942.91	1943.27	NUTT603_25mM_20090526_LT_filtered.27196.27196.3
84	AT2A2_MOUSE	R.VDQSILTGESVSVIK.H	175	189	TRUE	1	2	3.8446	0.2855	1	2	0.652675	1576.45	1575.79	NUTT603_25mM_20090526_LT_filtered.17008.17008.2
84	AT2A2_MOUSE	K.NMLFSGTNIAAGK.A	206	218	TRUE	4	2	3.0746	0.2343	1	2	0.892775	1325.42	1324.53	NUTT603_50mM_20090526_LT_filtered.17357.17357.2
84	AT2A2_MOUSE	R.SLPSVETLGCTSVICSDK.T	335	352	TRUE	1	2	5.1643	0.5171	1	2	-0.906625	1953.24	1954.15	NUTT603_25mM_20090526_LT_filtered.18222.18222.2
84	AT2A2_MOUSE	K.TGTLTTNQMSVCR.M	353	365	TRUE	2	2	3.5623	0.3304	1	2	-0.641725	1468.99	1469.63	NUTT603_25mM_20090526_LT_filtered.5794.5794.2
84	AT2A2_MOUSE	K.VGEATETALTCLVEK.M	437	451	TRUE	3	2	4.4003	0.4058	1	2	0.628975	1622.43	1621.81	NUTT603_25mM_20090526_LT_filtered.17562.17562.2
84	AT2A2_MOUSE	K.GAPEGVIDR.C	515	523	TRUE	1	2	2.1738	0.1165	23	2	0.349275	914.35	914.001	NUTT603_25mM_20090526_LT_filtered.2945.2945.2
84	AT2A2_MOUSE	R.VIMITGDNK.G	620	628	TRUE	2	2	2.9173	0.24	1	2	-0.154325	991.031	991.185	NUTT603_25mM_20090526_LT_filtered.5908.5908.2
85	AT2B2_MOUSE	K.VYTFNSVR.K	554	561	TRUE	1	2	2.2632	0.0573	6	2	0.183775	986.294	986.11	NUTT603_50mM_20090526_LT_filtered.9565.9565.2
85	AT2B2_MOUSE	R.MVTGDNINTAR.A	684	694	TRUE	3	2	3.0735	0.1707	1	2	-0.375025	1191.95	1192.33	NUTT603_25mM_20090526_LT_filtered.2773.2773.2
85	AT2B2_MOUSE	R.QVVAVTGDGTNDGPALK.K	768	784	TRUE	2	2	4.6038	0.3793	1	2	-0.457025	1642.34	1642.8	NUTT603_25mM_20090526_LT_filtered.8504.8504.2
85	AT2B2_MOUSE	K.SATSSSPGSPIHSLETSL.-	1181	1198	TRUE	6	2	3.826	0.35	1	2	0.475675	1759.35	1758.87	NUTT603_25mM_20090526_LT_filtered.19473.19473.2
86	AT5F1_MOUSE	R.LGLIPEEFFQFLYPK.T	56	70	TRUE	1	2	2.5477	0.3104	1	2	-1.58733	1840.6	1842.18	NUTT603_100mM_20090526_LT_filtered.32448.32448.2
86	AT5F1_MOUSE	K.IAQLEEVK.Q	132	139	TRUE	12	2	2.7859	0.0246	1	2	-0.580825	929.503	930.084	NUTT603_25mM_20090526_LT_filtered.5284.5284.2
86	AT5F1_MOUSE	K.QIQDAIDMEK.A	145	154	TRUE	6	2	2.9063	0.1248	38	2	-0.103225	1191.23	1191.34	NUTT603_25mM_20090526_LT_filtered.7624.7624.2
86	AT5F1_MOUSE	K.AQQALVQK.R	155	162	TRUE	2	2	2.0733	0.0349	3	1	-0.661025	885.373	886.034	NUTT603_50mM_20090526_LT_filtered.932.932.1
86	AT5F1_MOUSE	K.AQQALVQK.R	155	162	TRUE	3	2	2.8394	0.0787	4	2	1.87237	887.906	886.034	NUTT603_25mM_20090526_LT_filtered.908.908.2
86	AT5F1_MOUSE	R.HYLFDVQR.N	164	171	TRUE	45	2	2.166	0.1696	2	2	-0.698325	1077.51	1078.21	NUTT603_300mM_20090526_LT_filtered.26236.26236.2
86	AT5F1_MOUSE	R.LDYHISVQNMMR.R	197	208	TRUE	1	2	2.4742	0.0367	81	3	-1.01743	1506.74	1507.76	NUTT603_300mM_20090526_LT_filtered.31421.31421.3
86	AT5F1_MOUSE	K.SISVQQEK.E	226	233	TRUE	2	2	2.8586	0.037	11	2	0.961775	919.979	919.017	NUTT603_50mM_20090526_LT_filtered.1119.1119.2
86	AT5F1_MOUSE	K.AQAQPIM.-	250	256	TRUE	1	2	1.6476	0.1075	26	1	-0.703925	758.202	758.906	NUTT603_inject_20090526_LT_filtered.5339.5339.1
87	ATP5H_MOUSE	K.TIDWVSFVEVMPQNQK.A	10	25	TRUE	23	2	4.7587	0.2972	1	2	0.369175	1922.57	1922.2	NUTT603_50mM_20090526_LT_filtered.31321.31321.2
87	ATP5H_MOUSE	R.LASLSEKPPAIDWAYYR.A	42	58	TRUE	102	2	4.8388	0.3841	1	3	-1.08173	1980.17	1981.25	NUTT603_300mM_20090526_LT_filtered.27711.27711.3
87	ATP5H_MOUSE	R.ANVAKPGLVDDFEK.K	59	72	TRUE	2	2	2.225	0.0878	3	2	0.217075	1503.91	1503.69	NUTT603_75mM_20090526_LT_filtered.18907.18907.2
87	ATP5H_MOUSE	R.ANVAKPGLVDDFEK.K	59	72	TRUE	7	2	2.8418	0.2861	17	3	0.409975	1504.1	1503.69	NUTT603_75mM_20090526_LT_filtered.18915.18915.3
87	ATP5H_MOUSE	K.IPVPEDK.Y	79	85	TRUE	3	2	2.1661	0.1078	1	2	-0.100425	797.821	797.921	NUTT603_25mM_20090526_LT_filtered.2737.2737.2
87	ATP5H_MOUSE	K.SCAEFVSGSQLR.I	100	111	TRUE	23	2	4.1499	0.4067	1	2	0.681775	1342.13	1341.44	NUTT603_50mM_20090526_LT_filtered.9887.9887.2
87	ATP5H_MOUSE	R.NIIPFDQMTIDDLNEIFPETK.L	124	144	TRUE	2	2	4.1565	0.2867	1	2	-1.31842	2493.49	2494.81	NUTT603_50mM_20090526_LT_filtered.34268.34268.2
87	ATP5H_MOUSE	R.NIIPFDQMTIDDLNEIFPETK.L	124	144	TRUE	2	2	3.4803	0.1139	5	3	2.48298	2497.3	2494.81	NUTT603_100mM_20090526_LT_filtered.32269.32269.3
87	ATP5H_MOUSE	K.YPYWPHQPIENL.-	150	161	TRUE	18	2	4.3875	0.254	2	2	-0.689025	1557.05	1557.74	NUTT603_75mM_20090526_LT_filtered.22667.22667.2
88	ATP5I_MOUSE	M.VPPVQVSPLIK.F	2	12	TRUE	8	1	3.4518	0.3469	1	2	-0.249525	1177.22	1177.47	NUTT603_25mM_20090526_LT_filtered.16004.16004.2
88	ATP5I_MOUSE	R.YSALIIGMAYGAK.R	16	28	TRUE	26	2	3.819	0.2864	1	2	-0.218125	1358.41	1358.63	NUTT603_50mM_20090526_LT_filtered.33821.33821.2
88	ATP5I_MOUSE	R.ELAEAQDDSILK.-	60	71	TRUE	7	2	3.5931	0.2213	1	2	-0.339825	1332.11	1332.44	NUTT603_25mM_20090526_LT_filtered.9660.9660.2
89	ATP5J_MOUSE	R.QASGGPVDIGPEYQQDLDR.E	55	73	TRUE	2	2	5.0542	0.4224	1	2	0.230775	2046.38	2046.15	NUTT603_25mM_20090526_LT_filtered.13160.13160.2
89	ATP5J_MOUSE	R.QASGGPVDIGPEYQQDLDRELYK.L	55	77	TRUE	16	2	3.5989	0.2823	131	3	0.380775	2580.16	2579.78	NUTT603_75mM_20090526_LT_filtered.23700.23700.3
89	ATP5J_MOUSE	K.GEMDTFPTFK.F	85	94	TRUE	18	2	3.0035	0.2974	1	2	-0.246625	1173.07	1173.32	NUTT603_25mM_20090526_LT_filtered.15517.15517.2
89	ATP5J_MOUSE	K.FDDPKFEVIDKPQS.-	95	108	TRUE	11	2	3.5998	0.1697	2	3	0.085075	1665.92	1665.83	NUTT603_100mM_20090526_LT_filtered.16156.16156.3
89	ATP5J_MOUSE	K.FEVIDKPQS.-	100	108	TRUE	3	2	2.3571	0.1193	113	2	-0.670225	1062.52	1063.19	NUTT603_25mM_20090526_LT_filtered.6624.6624.2
90	ATP5L_MOUSE	K.APSMVAAAVTYSKPR.L	12	26	TRUE	8	2	3.7926	0.3668	1	2	0.207675	1550.03	1549.82	NUTT603_100mM_20090526_LT_filtered.18977.18977.2
90	ATP5L_MOUSE	K.APSMVAAAVTYSKPR.L	12	26	TRUE	45	2	3.4652	0.3904	4	3	0.122575	1549.95	1549.82	NUTT603_75mM_20090526_LT_filtered.20868.20868.3
90	ATP5L_MOUSE	K.VELVPPTPAEIPTAIQSVK.K	36	54	TRUE	10	2	3.6847	0.4388	1	2	1.12157	1991.46	1990.34	NUTT603_12mM_20090526_LT_filtered.35073.35073.2
90	ATP5L_MOUSE	K.VELVPPTPAEIPTAIQSVK.K	36	54	TRUE	8	2	3.644	0.2225	2	3	-0.437525	1989.9	1990.34	NUTT603_12mM_20090526_LT_filtered.34992.34992.3
90	ATP5L_MOUSE	R.GIVGYDV.-	97	103	TRUE	2	2	1.4776	0.1419	24	1	-0.380225	722.431	722.811	NUTT603_inject_20090526_LT_filtered.12470.12470.1
91	ATPA_MOUSE	K.TGTAEMSSILEER.I	46	58	TRUE	30	2	4.6691	0.3741	1	2	-0.453525	1424.11	1424.56	NUTT603_25mM_20090526_LT_filtered.13972.13972.2
91	ATPA_MOUSE	R.ILGADTSVDLEETGR.V	59	73	TRUE	62	2	5.1292	0.4125	1	2	0.451675	1577.15	1576.7	NUTT603_25mM_20090526_LT_filtered.13737.13737.2
91	ATPA_MOUSE	R.VLSIGDGIAR.V	74	83	TRUE	28	2	3.1703	0.0892	1	2	0.730475	1001.9	1001.17	NUTT603_50mM_20090526_LT_filtered.13351.13351.2
91	ATPA_MOUSE	R.NVQAEEMVEFSSGLK.G	89	103	TRUE	110	2	5.2217	0.3925	1	2	0.704175	1669.56	1668.85	NUTT603_25mM_20090526_LT_filtered.22981.22981.2
91	ATPA_MOUSE	K.GMSLNLEPDNVGVVVFGNDK.L	104	123	TRUE	26	2	6.4229	0.4361	1	2	-1.07803	2104.29	2105.37	NUTT603_25mM_20090526_LT_filtered.26432.26432.2
91	ATPA_MOUSE	K.GMSLNLEPDNVGVVVFGNDK.L	104	123	TRUE	7	2	5.166	0.369	1	3	0.362275	2105.73	2105.37	NUTT603_25mM_20090526_LT_filtered.26429.26429.3
91	ATPA_MOUSE	M.SLNLEPDNVGVVVFGNDK.L	106	123	TRUE	2	1	3.4422	0.3415	1	2	-0.611525	1916.51	1917.12	NUTT603_25mM_20090526_LT_filtered.23702.23702.2
91	ATPA_MOUSE	R.TGAIVDVPVGEELLGR.V	134	149	TRUE	18	2	4.725	0.3894	1	2	1.32478	1627.18	1625.86	NUTT603_25mM_20090526_LT_filtered.23628.23628.2
91	ATPA_MOUSE	R.TGAIVDVPVGEELLGR.V	134	149	TRUE	5	2	4.762	0.342	1	3	-1.13332	1624.72	1625.86	NUTT603_25mM_20090526_LT_filtered.23540.23540.3
91	ATPA_MOUSE	R.VVDALGNAIDGK.G	150	161	TRUE	3	2	2.0831	0.2147	1	1	-0.890725	1171.43	1172.32	NUTT603_25mM_20090526_LT_filtered.9996.9996.1
91	ATPA_MOUSE	R.VVDALGNAIDGK.G	150	161	TRUE	30	2	3.9393	0.3068	1	2	-0.186325	1172.13	1172.32	NUTT603_25mM_20090526_LT_filtered.10016.10016.2
91	ATPA_MOUSE	R.VVDALGNAIDGKGPIGSK.T	150	167	TRUE	10	2	4.1114	0.4479	1	2	-0.294525	1711.66	1711.95	NUTT603_75mM_20090526_LT_filtered.19081.19081.2
91	ATPA_MOUSE	R.VVDALGNAIDGKGPIGSK.T	150	167	TRUE	3	2	2.5597	0.187	17	3	1.05888	1713.01	1711.95	NUTT603_75mM_20090526_LT_filtered.18691.18691.3
91	ATPA_MOUSE	R.VGLKAPGIIPR.I	172	182	TRUE	3	2	2.7004	0.0428	2	3	0.756175	1122.16	1121.41	NUTT603_100mM_20090526_LT_filtered.22757.22757.3
91	ATPA_MOUSE	K.APGIIPR.I	176	182	TRUE	18	2	2.2564	0.0407	1	2	1.14078	725.029	723.888	NUTT603_50mM_20090526_LT_filtered.7916.7916.2
91	ATPA_MOUSE	K.AVDSLVPIGR.G	195	204	TRUE	2	2	1.663	0.1332	292	1	0.362475	1027.57	1027.2	NUTT603_25mM_20090526_LT_filtered.13298.13298.1
91	ATPA_MOUSE	K.AVDSLVPIGR.G	195	204	TRUE	24	2	3.6249	0.2712	1	2	-0.124525	1027.08	1027.2	NUTT603_25mM_20090526_LT_filtered.13204.13204.2
91	ATPA_MOUSE	R.ELIIGDR.Q	208	214	TRUE	1	2	2.2074	0.0201	71	2	-0.150525	815.789	815.94	NUTT603_50mM_20090526_LT_filtered.8231.8231.2
91	ATPA_MOUSE	K.TSIAIDTIINQK.R	219	230	TRUE	47	2	4.4201	0.2633	2	2	0.394175	1317.91	1317.52	NUTT603_25mM_20090526_LT_filtered.18397.18397.2
91	ATPA_MOUSE	K.RFNDGTDEK.K	231	239	TRUE	1	2	2.3949	0.0683	40	2	-0.029525	1082.08	1082.11	NUTT603_300mM_20090526_LT_filtered.1415.1415.2
91	ATPA_MOUSE	R.FNDGTDEK.K	232	239	TRUE	4	2	2.6726	0.1055	9	2	0.138975	926.061	925.922	NUTT603_25mM_20090526_LT_filtered.394.394.2
91	ATPA_MOUSE	K.LYCIYVAIGQK.R	242	252	TRUE	54	2	3.7379	0.3507	1	2	-0.135925	1328.44	1328.57	NUTT603_50mM_20090526_LT_filtered.31696.31696.2
91	ATPA_MOUSE	R.STVAQLVK.R	254	261	TRUE	18	2	2.554	0.0925	3	2	-0.439325	845.57	846.009	NUTT603_25mM_20090526_LT_filtered.5824.5824.2
91	ATPA_MOUSE	K.RLTDADAMK.Y	262	270	TRUE	15	2	2.3762	0.1201	10	2	0.988675	1022.16	1021.17	NUTT603_300mM_20090526_LT_filtered.2803.2803.2
91	ATPA_MOUSE	R.LTDADAMK.Y	263	270	TRUE	3	2	2.3221	0.0721	30	2	-0.020825	864.963	864.984	NUTT603_50mM_20090526_LT_filtered.1583.1583.2
91	ATPA_MOUSE	K.HALIIYDDLSK.Q	306	316	TRUE	174	2	3.7077	0.3241	1	2	-0.078825	1288.4	1288.48	NUTT603_100mM_20090526_LT_filtered.28745.28745.2
91	ATPA_MOUSE	K.QAVAYR.Q	317	322	TRUE	1	2	1.5523	0.2157	67	1	-0.285625	707.517	707.802	NUTT603_50mM_20090526_LT_filtered.768.768.1
91	ATPA_MOUSE	R.EAYPGDVFYLHSR.L	335	347	TRUE	30	2	3.0461	0.1641	1	2	0.493275	1555.19	1554.7	NUTT603_300mM_20090526_LT_filtered.23611.23611.2
91	ATPA_MOUSE	K.GIRPAINVGLSVSR.V	403	416	TRUE	9	2	2.7689	0.2214	2	2	1.30028	1441	1439.7	NUTT603_100mM_20090526_LT_filtered.31729.31729.2
91	ATPA_MOUSE	K.GIRPAINVGLSVSR.V	403	416	TRUE	110	2	3.8759	0.2802	1	3	0.741175	1440.44	1439.7	NUTT603_100mM_20090526_LT_filtered.30602.30602.3
91	ATPA_MOUSE	R.VGSAAQTR.A	417	424	TRUE	2	2	2.2861	0.1177	1	2	0.034575	789.896	789.861	NUTT603_25mM_20090526_LT_filtered.56.56.2
91	ATPA_MOUSE	K.LELAQYR.E	435	441	TRUE	18	2	2.6279	0.106	10	2	-0.009125	893.016	893.025	NUTT603_50mM_20090526_LT_filtered.9147.9147.2
91	ATPA_MOUSE	R.EVAAFAQFGSDLDAATQQLLSR.G	442	463	TRUE	5	2	6.9616	0.2993	1	2	-0.550525	2339.01	2339.56	NUTT603_50mM_20090526_LT_filtered.34299.34299.2
91	ATPA_MOUSE	R.EVAAFAQFGSDLDAATQQLLSR.G	442	463	TRUE	2	2	5.0731	0.4178	1	3	-0.782225	2338.78	2339.56	NUTT603_25mM_20090526_LT_filtered.32484.32484.3
91	ATPA_MOUSE	F.AQFGSDLDAATQQLLSR.G	447	463	TRUE	1	1	3.4806	0.2114	1	2	-0.707225	1821.27	1821.98	NUTT603_50mM_20090526_LT_filtered.24847.24847.2
91	ATPA_MOUSE	F.AQFGSDLDAATQQLLSR.G	447	463	TRUE	1	1	2.9101	0.2606	27	3	-0.384825	1821.59	1821.98	NUTT603_25mM_20090526_LT_filtered.22818.22818.3
91	ATPA_MOUSE	R.LTELLK.Q	467	472	TRUE	2	2	2.0993	0.0116	7	2	0.204275	717.095	716.891	NUTT603_25mM_20090526_LT_filtered.7256.7256.2
91	ATPA_MOUSE	K.QGQYSPMAIEEQVAVIYAGVR.G	473	493	TRUE	7	2	4.3098	0.3808	1	2	-1.20473	2309.42	2310.62	NUTT603_25mM_20090526_LT_filtered.32462.32462.2
91	ATPA_MOUSE	K.QGQYSPMAIEEQVAVIYAGVR.G	473	493	TRUE	28	2	4.2064	0.2423	1	3	1.72927	2312.35	2310.62	NUTT603_50mM_20090526_LT_filtered.33477.33477.3
91	ATPA_MOUSE	R.GYLDKLEPSK.I	494	503	TRUE	4	2	2.2245	0.2059	4	2	-0.268725	1150.04	1150.31	NUTT603_300mM_20090526_LT_filtered.12176.12176.2
91	ATPA_MOUSE	K.ISEQSDAK.L	532	539	TRUE	2	2	2.6682	0.1624	1	2	2.27767	880.199	877.921	NUTT603_25mM_20090526_LT_filtered.138.138.2
91	ATPA_MOUSE	K.LKEIVTNFLAGFEP.-	540	553	TRUE	44	2	4.0241	0.389	1	2	1.64478	1580.49	1578.84	NUTT603_50mM_20090526_LT_filtered.34395.34395.2
91	ATPA_MOUSE	K.EIVTNFLAGFEP.-	542	553	TRUE	6	2	3.4267	0.2908	1	2	0.887275	1338.4	1337.51	NUTT603_inject_20090526_LT_filtered.31319.31319.2
92	ATPB_MOUSE	R.LVLEVAQHLGESTVR.T	95	109	TRUE	60	2	4.5256	0.4956	1	2	1.07387	1652.97	1651.9	NUTT603_100mM_20090526_LT_filtered.31068.31068.2
92	ATPB_MOUSE	R.LVLEVAQHLGESTVR.T	95	109	TRUE	130	2	4.2992	0.2119	1	3	1.93027	1653.83	1651.9	NUTT603_100mM_20090526_LT_filtered.31764.31764.3
92	ATPB_MOUSE	R.TIAMDGTEGLVR.G	110	121	TRUE	22	2	3.6583	0.4025	1	2	1.64777	1265.09	1263.45	NUTT603_25mM_20090526_LT_filtered.12032.12032.2
92	ATPB_MOUSE	K.VLDSGAPIK.I	125	133	TRUE	1	2	1.7289	0.1941	72	1	-0.678925	899.379	900.058	NUTT603_25mM_20090526_LT_filtered.4330.4330.1
92	ATPB_MOUSE	K.VLDSGAPIK.I	125	133	TRUE	9	2	2.9669	0.252	3	2	-0.821525	899.236	900.058	NUTT603_25mM_20090526_LT_filtered.4280.4280.2
92	ATPB_MOUSE	K.VLDSGAPIKIPVGPETLGR.I	125	143	TRUE	28	2	4.4877	0.426	1	2	-0.838225	1919.42	1920.25	NUTT603_75mM_20090526_LT_filtered.26567.26567.2
92	ATPB_MOUSE	K.VLDSGAPIKIPVGPETLGR.I	125	143	TRUE	68	2	5.5949	0.3665	1	3	-0.118825	1920.14	1920.25	NUTT603_75mM_20090526_LT_filtered.26055.26055.3
92	ATPB_MOUSE	K.IPVGPETLGR.I	134	143	TRUE	20	2	3.0678	0.2818	1	2	-0.089525	1039.12	1039.21	NUTT603_25mM_20090526_LT_filtered.9772.9772.2
92	ATPB_MOUSE	R.IMNVIGEPIDER.G	144	155	TRUE	27	2	4.4416	0.2606	2	2	0.507275	1387.11	1386.6	NUTT603_25mM_20090526_LT_filtered.14988.14988.2
92	ATPB_MOUSE	R.IMNVIGEPIDERGPIK.T	144	159	TRUE	7	2	3.2414	0.1692	80	3	-1.46602	1780.64	1782.1	NUTT603_100mM_20090526_LT_filtered.22338.22338.3
92	ATPB_MOUSE	K.VVDLLAPYAK.G	189	198	TRUE	6	2	2.2771	0.2423	2	1	-0.768725	1088.55	1089.31	NUTT603_25mM_20090526_LT_filtered.17788.17788.1
92	ATPB_MOUSE	K.VVDLLAPYAK.G	189	198	TRUE	24	2	3.1143	0.3291	1	2	-0.525825	1088.79	1089.31	NUTT603_25mM_20090526_LT_filtered.17708.17708.2
92	ATPB_MOUSE	K.IGLFGGAGVGK.T	202	212	TRUE	2	2	2.0089	0.2053	1	1	-0.771125	975.387	976.158	NUTT603_50mM_20090526_LT_filtered.17256.17256.1
92	ATPB_MOUSE	K.IGLFGGAGVGK.T	202	212	TRUE	31	2	3.297	0.2739	1	2	-0.057225	976.101	976.158	NUTT603_25mM_20090526_LT_filtered.14572.14572.2
92	ATPB_MOUSE	K.TVLIMELINNVAK.A	213	225	TRUE	2	2	2.6748	0.0613	1	1	-0.209225	1458.59	1458.79	NUTT603_25mM_20090526_LT_filtered.32508.32508.1
92	ATPB_MOUSE	K.TVLIMELINNVAK.A	213	225	TRUE	21	2	5.2217	0.3356	1	2	1.69067	1460.48	1458.79	NUTT603_25mM_20090526_LT_filtered.32544.32544.2
92	ATPB_MOUSE	K.TVLIMELINNVAK.A	213	225	TRUE	1	2	4.3789	0.1485	1	3	0.197675	1458.99	1458.79	NUTT603_25mM_20090526_LT_filtered.32504.32504.3
92	ATPB_MOUSE	K.AHGGYSVFAGVGER.T	226	239	TRUE	5	2	2.833	0.2858	1	2	-0.485125	1407.04	1407.52	NUTT603_300mM_20090526_LT_filtered.26953.26953.2
92	ATPB_MOUSE	K.AHGGYSVFAGVGER.T	226	239	TRUE	91	2	3.7159	0.1027	4	3	-0.494225	1407.03	1407.52	NUTT603_300mM_20090526_LT_filtered.31423.31423.3
92	ATPB_MOUSE	K.VALVYGQMNEPPGAR.A	265	279	TRUE	29	2	5.302	0.4117	1	2	0.290675	1603.13	1602.84	NUTT603_25mM_20090526_LT_filtered.12625.12625.2
92	ATPB_MOUSE	K.VALVYGQMNEPPGAR.A	265	279	TRUE	17	2	4.5879	0.3574	1	3	-0.442425	1602.4	1602.84	NUTT603_25mM_20090526_LT_filtered.12560.12560.3
92	ATPB_MOUSE	R.VALTGLTVAEYFR.D	282	294	TRUE	118	2	4.8108	0.4459	1	2	1.44487	1442.12	1440.68	NUTT603_50mM_20090526_LT_filtered.29900.29900.2
92	ATPB_MOUSE	R.VALTGLTVAEYFR.D	282	294	TRUE	6	2	3.824	0.2253	5	3	-0.306325	1440.37	1440.68	NUTT603_25mM_20090526_LT_filtered.26248.26248.3
92	ATPB_MOUSE	R.FTQAGSEVSALLGR.I	311	324	TRUE	1	2	2.1782	0.193	2	1	-0.935825	1435.67	1436.6	NUTT603_25mM_20090526_LT_filtered.18470.18470.1
92	ATPB_MOUSE	R.FTQAGSEVSALLGR.I	311	324	TRUE	41	2	4.7039	0.3665	1	2	-0.342425	1436.26	1436.6	NUTT603_25mM_20090526_LT_filtered.18456.18456.2
92	ATPB_MOUSE	R.FTQAGSEVSALLGR.I	311	324	TRUE	9	2	3.9502	0.2054	2	3	0.432475	1437.03	1436.6	NUTT603_25mM_20090526_LT_filtered.18428.18428.3
92	ATPB_MOUSE	R.IPSAVGYQPTLATDMGTMQER.I	325	345	TRUE	12	2	5.625	0.4353	1	2	-0.137725	2267.43	2267.57	NUTT603_25mM_20090526_LT_filtered.18792.18792.2
92	ATPB_MOUSE	R.IPSAVGYQPTLATDMGTMQER.I	325	345	TRUE	9	2	5.5321	0.4114	1	3	0.089675	2267.66	2267.57	NUTT603_25mM_20090526_LT_filtered.18820.18820.3
92	ATPB_MOUSE	R.AIAELGIYPAVD.P	388	399	TRUE	1	1	2.3409	0.1996	2	2	0.617275	1233.03	1232.41	NUTT603_12mM_20090526_LT_filtered.31549.31549.2
92	ATPB_MOUSE	R.AIAELGIYPAVDPLDSTSR.I	388	406	TRUE	19	2	4.3349	0.3933	1	2	1.93857	1991.17	1989.23	NUTT603_25mM_20090526_LT_filtered.24824.24824.2
92	ATPB_MOUSE	R.AIAELGIYPAVDPLDSTSR.I	388	406	TRUE	2	2	4.8163	0.4447	1	3	0.425575	1989.65	1989.23	NUTT603_25mM_20090526_LT_filtered.24604.24604.3
92	ATPB_MOUSE	I.AELGIYPAVDPLDSTSR.I	390	406	TRUE	1	1	3.1188	0.2653	49	2	0.547775	1805.54	1804.99	NUTT603_25mM_20090526_LT_filtered.21574.21574.2
92	ATPB_MOUSE	Y.PAVDPLDSTSR.I	396	406	TRUE	2	1	2.7521	0.2622	1	2	1.67677	1159.92	1158.25	NUTT603_25mM_20090526_LT_filtered.6445.6445.2
92	ATPB_MOUSE	R.IMDPNIVGNEHYDVAR.G	407	422	TRUE	10	2	5.0106	0.403	1	2	-0.597725	1843.45	1844.05	NUTT603_100mM_20090526_LT_filtered.16918.16918.2
92	ATPB_MOUSE	R.IMDPNIVGNEHYDVAR.G	407	422	TRUE	71	2	4.2725	0.3846	1	3	0.686675	1844.73	1844.05	NUTT603_100mM_20090526_LT_filtered.16668.16668.3
92	ATPB_MOUSE	K.ILQDYK.S	427	432	TRUE	3	2	2.2313	0.0926	6	2	-0.337025	779.569	779.906	NUTT603_25mM_20090526_LT_filtered.2248.2248.2
92	ATPB_MOUSE	R.FLSQPFQVAEVFTGHMGK.L	463	480	TRUE	1	2	3.5451	0.42	1	2	0.506475	2024.85	2024.34	NUTT603_300mM_20090526_LT_filtered.33404.33404.2
92	ATPB_MOUSE	R.FLSQPFQVAEVFTGHMGK.L	463	480	TRUE	3	2	3.3031	0.1394	23	3	-0.194125	2024.15	2024.34	NUTT603_300mM_20090526_LT_filtered.33391.33391.3
92	ATPB_MOUSE	K.ADKLAEEHGS.-	520	529	TRUE	14	2	2.5688	0.1432	2	2	0.018275	1057.12	1057.1	NUTT603_100mM_20090526_LT_filtered.1679.1679.2
93	ATPD_MOUSE	Y.AEAAAAPAPAAGPGQMSFTFASPTQVFFDSANVK.Q	23	56	TRUE	1	1	4.0853	0.5322	1	2	-1.68883	3355.04	3356.73	NUTT603_25mM_20090526_LT_filtered.29957.29957.2
93	ATPD_MOUSE	Y.AEAAAAPAPAAGPGQMSFTFASPTQVFFDSANVK.Q	23	56	TRUE	27	1	7.0972	0.5214	1	3	-0.346525	3356.38	3356.73	NUTT603_12mM_20090526_LT_filtered.40274.40274.3
93	ATPD_MOUSE	F.TFASPTQVFFDSANVK.Q	41	56	TRUE	1	1	3.1112	0.2597	1	2	-0.347925	1759.6	1759.95	NUTT603_25mM_20090526_LT_filtered.23536.23536.2
93	ATPD_MOUSE	K.AQSELSGAADEAAR.A	137	150	TRUE	11	2	4.853	0.4539	1	2	0.589675	1377.01	1376.42	NUTT603_25mM_20090526_LT_filtered.3084.3084.2
93	ATPD_MOUSE	R.IEANEALVK.A	157	165	TRUE	4	2	3.2701	0.1652	38	2	-0.021725	987.114	987.136	NUTT603_25mM_20090526_LT_filtered.5204.5204.2
94	ATPG_MOUSE	R.VYGTGSLALYEK.A	68	79	TRUE	34	2	3.576	0.356	1	2	0.652275	1302.13	1301.48	NUTT603_50mM_20090526_LT_filtered.15976.15976.2
94	ATPG_MOUSE	K.HLIIGVSSDR.G	91	100	TRUE	64	2	2.6443	0.1188	4	2	0.988875	1098.24	1097.25	NUTT603_300mM_20090526_LT_filtered.17477.17477.2
94	ATPG_MOUSE	R.GLCGAIHSSVAK.Q	101	112	TRUE	3	2	2.8577	0.1887	20	2	-0.609025	1199.75	1200.36	NUTT603_100mM_20090526_LT_filtered.12581.12581.2
94	ATPG_MOUSE	K.QMKNEVAALTAAGK.E	113	126	TRUE	1	2	2.8438	0.1072	5	2	-1.35482	1431.32	1432.67	NUTT603_25mM_20090526_LT_filtered.8373.8373.2
94	ATPG_MOUSE	K.NEVAALTAAGK.E	116	126	TRUE	10	2	3.1285	0.2184	1	2	-0.032425	1045.14	1045.18	NUTT603_25mM_20090526_LT_filtered.5900.5900.2
94	ATPG_MOUSE	K.EVMIVGVGEK.I	127	136	TRUE	4	2	2.5028	0.1319	1	2	-0.676525	1060.6	1061.28	NUTT603_25mM_20090526_LT_filtered.10772.10772.2
94	ATPG_MOUSE	R.THSDQFLVSFK.D	144	154	TRUE	6	2	2.2353	0.2688	196	2	-1.03303	1308.43	1309.46	NUTT603_300mM_20090526_LT_filtered.31321.31321.2
94	ATPG_MOUSE	K.ESTTSEQSAR.M	244	253	TRUE	1	2	2.5209	0.3321	2	2	0.029375	1096.12	1096.09	NUTT603_25mM_20090526_LT_filtered.38.38.2
94	ATPG_MOUSE	R.MTAMDNASK.N	254	262	TRUE	4	2	2.2442	0.1766	1	2	1.13258	970.243	969.11	NUTT603_25mM_20090526_LT_filtered.964.964.2
94	ATPG_MOUSE	K.ELIEIISGAAALD.-	286	298	TRUE	6	2	3.9633	0.3502	1	2	0.818075	1316.32	1315.5	NUTT603_inject_20090526_LT_filtered.26699.26699.2
95	ATPK_MOUSE	K.LGELPSWIMMR.D	17	27	TRUE	8	2	3.48	0.1416	1	2	-0.424225	1333.22	1333.64	NUTT603_50mM_20090526_LT_filtered.29507.29507.2
95	ATPK_MOUSE	R.DFTPSGIAGAFR.R	28	39	TRUE	16	2	3.411	0.3398	1	2	0.514075	1239.88	1239.37	NUTT603_50mM_20090526_LT_filtered.21771.21771.2
96	ATPO_MOUSE	K.LVRPPVQVYGIEGR.Y	27	40	TRUE	129	2	4.2643	0.2951	1	3	-0.300425	1583.57	1583.87	NUTT603_100mM_20090526_LT_filtered.22592.22592.3
96	ATPO_MOUSE	R.YATALYSAASK.E	41	51	TRUE	19	2	3.5519	0.3475	1	2	0.079975	1146.36	1146.28	NUTT603_50mM_20090526_LT_filtered.7515.7515.2
96	ATPO_MOUSE	K.VSLAVLNPYIK.R	74	84	TRUE	23	2	4.0735	0.2034	1	2	1.98517	1219.47	1217.49	NUTT603_25mM_20090526_LT_filtered.22232.22232.2
96	ATPO_MOUSE	K.FSPLTANLMNLLAENGR.L	101	117	TRUE	20	2	4.998	0.3683	1	2	0.141475	1862.29	1862.15	NUTT603_50mM_20090526_LT_filtered.33759.33759.2
96	ATPO_MOUSE	K.FSPLTANLMNLLAENGR.L	101	117	TRUE	6	2	4.3444	0.1488	1	3	1.51038	1863.66	1862.15	NUTT603_50mM_20090526_LT_filtered.33799.33799.3
96	ATPO_MOUSE	R.GEVPCTVTTASPLDDAVLSELK.T	137	158	TRUE	12	2	5.8952	0.5178	1	2	0.075475	2303.62	2303.55	NUTT603_12mM_20090526_LT_filtered.35153.35153.2
96	ATPO_MOUSE	R.GEVPCTVTTASPLDDAVLSELK.T	137	158	TRUE	6	2	5.905	0.3974	1	3	0.468775	2304.02	2303.55	NUTT603_12mM_20090526_LT_filtered.35061.35061.3
96	ATPO_MOUSE	K.SFLSPNQILK.L	163	172	TRUE	10	2	2.6647	0.0759	4	2	1.67467	1149.03	1147.35	NUTT603_50mM_20090526_LT_filtered.21399.21399.2
96	ATPO_MOUSE	K.TDPSIMGGMIVR.I	177	188	TRUE	22	2	3.9269	0.3774	1	2	2.49167	1280.03	1277.53	NUTT603_25mM_20090526_LT_filtered.16897.16897.2
97	AUHM_MOUSE	R.GIVVLGINR.A	63	71	TRUE	5	2	2.8429	0.1632	2	2	-0.425325	940.731	941.156	NUTT603_50mM_20090526_LT_filtered.17756.17756.2
97	AUHM_MOUSE	K.MGLVETK.L	180	186	TRUE	1	2	2.1722	0.0189	29	2	-0.552025	777.397	777.949	NUTT603_25mM_20090526_LT_filtered.3741.3741.2
97	AUHM_MOUSE	K.AVGLISHVLEQNQEGDAAYR.K	225	244	TRUE	3	2	3.457	0.2465	7	3	0.613375	2171.98	2171.37	NUTT603_100mM_20090526_LT_filtered.25322.25322.3
97	AUHM_MOUSE	R.EFLPQGPVAMR.V	252	262	TRUE	1	2	2.4383	0.0271	16	2	-0.003825	1245.47	1245.48	NUTT603_50mM_20090526_LT_filtered.17748.17748.2
98	B3AT_MOUSE	K.ALLNLVPVQK.E	344	353	TRUE	1	2	2.487	0.1168	2	2	-0.540325	1094.83	1095.37	NUTT603_25mM_20090526_LT_filtered.19329.19329.2
98	B3AT_MOUSE	K.ASGPGAAAQIQEVK.E	762	775	TRUE	1	2	2.87	0.2496	1	2	-0.149725	1327.33	1327.47	NUTT603_25mM_20090526_LT_filtered.5233.5233.2
99	BDH_MOUSE	R.TIQLNVCNSEEVEK.A	109	122	TRUE	1	2	2.9425	0.0912	7	2	0.502175	1664.31	1663.8	NUTT603_25mM_20090526_LT_filtered.10542.10542.2
99	BDH_MOUSE	K.SFLPLLR.R	178	184	TRUE	1	2	1.7982	0.0832	8	2	-0.171025	845.884	846.055	NUTT603_50mM_20090526_LT_filtered.25468.25468.2
99	BDH_MOUSE	R.VVNISSMLGR.M	190	199	TRUE	3	2	3.3648	0.2354	1	2	-0.159025	1076.13	1076.29	NUTT603_25mM_20090526_LT_filtered.17069.17069.2
99	BDH_MOUSE	K.VSVVEPGNFIAATSLYSPER.I	233	252	TRUE	5	2	6.1399	0.5113	1	2	0.173075	2137.57	2137.39	NUTT603_25mM_20090526_LT_filtered.25088.25088.2
100	CADH1_MOUSE	K.AVYTVVNDPDQQFVVVTDPTTNDGILK.T	413	439	TRUE	2	2	5.7813	0.4119	1	3	-0.510525	2949.76	2950.27	NUTT603_12mM_20090526_LT_filtered.34294.34294.3
100	CADH1_MOUSE	R.DTANWLEINPETGAIFTR.A	530	547	TRUE	2	2	4.4063	0.3681	1	2	-0.025025	2049.22	2049.24	NUTT603_50mM_20090526_LT_filtered.28947.28947.2
101	CAH14_MOUSE	R.ELFPQQLEQFFR.Y	200	211	TRUE	2	2	2.8367	0.2747	1	2	-0.713725	1582.08	1582.79	NUTT603_50mM_20090526_LT_filtered.33428.33428.2
101	CAH14_MOUSE	R.AQISMGQLEK.L	234	243	TRUE	2	2	2.9	0.107	1	2	-0.185125	1105.1	1105.29	NUTT603_25mM_20090526_LT_filtered.8181.8181.2
101	CAH14_MOUSE	K.LQETLSSTEEDPSEPLVQNYR.V	244	264	TRUE	2	2	5.3681	0.4473	1	2	-0.412125	2436.17	2436.59	NUTT603_25mM_20090526_LT_filtered.14549.14549.2
101	CAH14_MOUSE	K.LQETLSSTEEDPSEPLVQNYR.V	244	264	TRUE	2	2	3.8789	0.2433	5	3	-0.944325	2435.64	2436.59	NUTT603_25mM_20090526_LT_filtered.14553.14553.3
101	CAH14_MOUSE	K.SVVFTSARATTEA.-	325	337	TRUE	3	2	3.3631	0.3642	1	2	0.679275	1341.15	1340.47	NUTT603_inject_20090526_LT_filtered.10818.10818.2
102	CAH2_MOUSE	R.QSPVDIDTATAQHDPALQPLLISYDK.A	28	53	TRUE	3	2	3.3884	0.1733	1	3	-0.601325	2837.54	2838.14	NUTT603_75mM_20090526_LT_filtered.27524.27524.3
102	CAH2_MOUSE	K.SIVNNGHSFNVEFDDSQDNAVLK.G	58	80	TRUE	14	2	4.9979	0.3296	1	3	1.18308	2551.88	2550.7	NUTT603_75mM_20090526_LT_filtered.23348.23348.3
102	CAH2_MOUSE	K.AVQQPDGLAVLGIFLK.I	133	148	TRUE	1	2	4.8277	0.3347	1	2	1.23358	1671.23	1670	NUTT603_25mM_20090526_LT_filtered.32545.32545.2
102	CAH2_MOUSE	K.IGPASQGLQK.V	149	158	TRUE	1	2	2.62	0.2701	13	2	-0.133625	999.016	999.15	NUTT603_25mM_20090526_LT_filtered.2545.2545.2
103	CALR_MOUSE	K.EQFLDGDAWTNR.W	25	36	TRUE	1	2	3.1356	0.0239	2	2	-0.022525	1452.49	1452.52	NUTT603_50mM_20090526_LT_filtered.17665.17665.2
103	CALR_MOUSE	K.GLQTSQDAR.F	65	73	TRUE	1	2	2.4893	0.1169	21	2	-0.043725	975.985	976.029	NUTT603_25mM_20090526_LT_filtered.474.474.2
103	CALR_MOUSE	K.DMHGDSEYNIMFGPDICGPGTK.K	121	142	TRUE	3	2	3.2724	0.0805	5	3	0.575575	2443.23	2442.66	NUTT603_100mM_20090526_LT_filtered.27037.27037.3
103	CALR_MOUSE	K.IDNSQVESGSLEDDWDFLPPKK.I	186	207	TRUE	1	2	3.0176	0.0077	9	3	2.17097	2522.88	2520.71	NUTT603_75mM_20090526_LT_filtered.25880.25880.3
104	CALX_MOUSE	K.SKSDASTPPSPK.V	47	58	TRUE	1	2	2.1206	0.1837	13	2	0.301575	1202.6	1202.3	NUTT603_100mM_20090526_LT_filtered.1029.1029.2
104	CALX_MOUSE	K.SDASTPPSPK.V	49	58	TRUE	2	2	2.3121	0.0448	103	2	0.032875	987.082	987.049	NUTT603_25mM_20090526_LT_filtered.508.508.2
104	CALX_MOUSE	K.APVPTGEVYFADSFDR.G	63	78	TRUE	8	2	4.0721	0.2935	1	2	-0.704625	1771.21	1771.92	NUTT603_25mM_20090526_LT_filtered.20570.20570.2
104	CALX_MOUSE	R.GSLSGWILSK.A	79	88	TRUE	5	2	2.9914	0.115	2	2	-0.058725	1048.16	1048.22	NUTT603_50mM_20090526_LT_filtered.21836.21836.2
104	CALX_MOUSE	K.TGVYEEK.H	212	218	TRUE	2	2	2.0361	0.0137	5	2	2.27447	828.163	825.889	NUTT603_25mM_20090526_LT_filtered.742.742.2
104	CALX_MOUSE	K.IPNPDFFEDLEPFK.M	403	416	TRUE	1	2	2.2145	0.0609	43	2	-0.047625	1708.86	1708.9	NUTT603_50mM_20090526_LT_filtered.32037.32037.2
105	CAP1_MOUSE	R.ALLATASQCQQPAGNK.L	84	99	TRUE	1	2	4.7706	0.4132	1	2	-0.755525	1658.08	1658.83	NUTT603_25mM_20090526_LT_filtered.4682.4682.2
105	CAP1_MOUSE	K.ELSGLPSGPSVGSGPPPPPPGPPPPPIPTSSGSDDSASR.S	215	253	TRUE	3	2	5.6549	0.5266	1	3	-0.419225	3630.52	3630.94	NUTT603_12mM_20090526_LT_filtered.27985.27985.3
105	CAP1_MOUSE	R.VENQENVSNLVIDDTELK.Q	330	347	TRUE	1	2	5.4702	0.4277	1	2	-0.940025	2059.28	2060.22	NUTT603_25mM_20090526_LT_filtered.18353.18353.2
105	CAP1_MOUSE	K.VPTISINK.T	404	411	TRUE	1	2	1.9517	0.1221	12	2	-0.736125	871.311	872.047	NUTT603_25mM_20090526_LT_filtered.7482.7482.2
105	CAP1_MOUSE	K.NSLDCEIVSAK.S	422	432	TRUE	2	2	3.3413	0.2507	1	2	-0.042225	1236.3	1236.35	NUTT603_25mM_20090526_LT_filtered.7598.7598.2
105	CAP1_MOUSE	K.SSEMNVLIPTEGGDFNEFPVPEQFK.T	433	457	TRUE	1	2	2.5532	0.1449	2	3	-0.888725	2812.21	2813.1	NUTT603_25mM_20090526_LT_filtered.28768.28768.3
106	CAPZB_MOUSE	K.SGSGTMNLGGSLTR.Q	182	195	TRUE	3	2	2.7824	0.1124	7	2	-1.00192	1337.47	1338.47	NUTT603_25mM_20090526_LT_filtered.8749.8749.2
106	CAPZB_MOUSE	R.STLNEIYFGK.T	226	235	TRUE	3	2	2.4426	0.2301	6	2	-0.290825	1172.03	1172.32	NUTT603_50mM_20090526_LT_filtered.16991.16991.2
107	CARKD_MOUSE	R.IGIVGGCQEYTGAPYFAGISALK.V	72	94	TRUE	1	2	5.2914	0.4612	1	2	0.162375	2373.85	2373.69	NUTT603_25mM_20090526_LT_filtered.26793.26793.2
107	CARKD_MOUSE	R.IGIVGGCQEYTGAPYFAGISALK.V	72	94	TRUE	1	2	2.9866	0.1132	2	3	-1.07832	2372.61	2373.69	NUTT603_25mM_20090526_LT_filtered.26896.26896.3
107	CARKD_MOUSE	K.SYSPELIVHPVLDSSNAVEEVEK.W	114	136	TRUE	4	2	4.0075	0.3577	2	3	-0.631025	2542.17	2542.8	NUTT603_75mM_20090526_LT_filtered.26120.26120.3
107	CARKD_MOUSE	K.LSQALGNITVVQK.G	230	242	TRUE	4	2	3.2155	0.2166	1	2	1.15948	1372.77	1371.61	NUTT603_25mM_20090526_LT_filtered.12681.12681.2
107	CARKD_MOUSE	K.TNGSSPLLVAAWGACTLTR.E	292	310	TRUE	1	2	2.8593	0.3033	41	2	0.006475	1976.23	1976.22	NUTT603_25mM_20090526_LT_filtered.27105.27105.2
107	CARKD_MOUSE	R.STTTTDMITEVGTAFSR.L	323	339	TRUE	2	2	3.6787	0.415	1	2	-0.879325	1818.11	1818.99	NUTT603_25mM_20090526_LT_filtered.22650.22650.2
108	CASS4_MOUSE	R.QGGGYNPLSSPQK.S	226	238	TRUE	1	2	2.5057	0.0537	36	3	-0.435625	1333	1333.44	NUTT603_100mM_20090526_LT_filtered.5582.5582.3
108	CASS4_MOUSE	K.DSLETNIHRIR.R	468	478	TRUE	1	2	1.9927	0.0181	1	3	-1.27192	1353.23	1354.5	NUTT603_300mM_20090526_LT_filtered.13167.13167.3
109	CATB_MOUSE	R.EQWSNCPTIGQIR.D	88	100	TRUE	3	2	3.4832	0.2885	1	2	-0.061725	1589.67	1589.73	NUTT603_50mM_20090526_LT_filtered.14349.14349.2
109	CATB_MOUSE	K.GLVSGGVYNSHVGCLPY.T	166	182	TRUE	1	1	3.2385	0.3242	1	2	1.88617	1781.86	1779.97	NUTT603_50mM_20090526_LT_filtered.21789.21789.2
109	CATB_MOUSE	K.NGPVEGAFTVFSDFLTYK.S	246	263	TRUE	2	2	5.5037	0.4722	1	2	1.55608	1994.77	1993.22	NUTT603_25mM_20090526_LT_filtered.32650.32650.2
110	CATD_MOUSE	K.TTEPVSELLK.N	63	72	TRUE	2	2	2.3715	0.131	1	2	-0.785425	1116.49	1117.28	NUTT603_25mM_20090526_LT_filtered.13264.13264.2
110	CATD_MOUSE	R.DPEGQPGGELMLGGTDSK.Y	234	251	TRUE	1	2	3.4186	0.3027	1	2	-1.72742	1787.19	1788.92	NUTT603_25mM_20090526_LT_filtered.10954.10954.2
110	CATD_MOUSE	K.GGCEAIVDTGTSLLVGPVEEVK.E	286	307	TRUE	3	2	3.8646	0.3205	1	2	-0.485925	2231	2231.49	NUTT603_25mM_20090526_LT_filtered.24937.24937.2
110	CATD_MOUSE	K.AIGAVPLIQGEYMIPCEK.V	312	329	TRUE	5	2	4.32	0.3586	1	2	1.52697	1991.87	1990.35	NUTT603_25mM_20090526_LT_filtered.24414.24414.2
110	CATD_MOUSE	K.VSSLPTVYLK.L	330	339	TRUE	1	2	2.6325	0.0619	16	2	1.96287	1109.29	1107.33	NUTT603_25mM_20090526_LT_filtered.15272.15272.2
111	CAV1_MOUSE	K.AMADEVTEK.Q	31	39	TRUE	2	2	2.6456	0.0684	4	2	0.352575	994.452	994.099	NUTT603_25mM_20090526_LT_filtered.1630.1630.2
111	CAV1_MOUSE	K.HLNDDVVK.I	58	65	TRUE	2	2	1.8089	0.0267	29	2	-0.036625	940.002	940.039	NUTT603_300mM_20090526_LT_filtered.6607.6607.2
112	CAZA1_MOUSE	R.LLLNNDNLLR.E	38	47	FALSE	1	2	2.5357	0.0886	3	2	1.09868	1199.5	1198.4	NUTT603_50mM_20090526_LT_filtered.20193.20193.2
112	CAZA1_MOUSE	K.EASDPQPEDVDGGLK.S	104	118	TRUE	1	2	2.99	0.3269	2	2	-0.692625	1556.91	1557.61	NUTT603_25mM_20090526_LT_filtered.5466.5466.2
112	CAZA1_MOUSE	K.FTITPPSAQVVGVLK.I	179	193	TRUE	2	2	3.1903	0.3	1	2	-0.509325	1557.36	1557.87	NUTT603_25mM_20090526_LT_filtered.23160.23160.2
113	CAZA2_MOUSE	R.LLLNNDNLLR.E	38	47	FALSE	1	2	2.5357	0.0886	3	2	1.09868	1199.5	1198.4	NUTT603_50mM_20090526_LT_filtered.20193.20193.2
113	CAZA2_MOUSE	K.IVEAAENEYQTAISENYQTMSDTTFK.A	231	256	TRUE	1	2	4.614	0.3554	1	3	-0.025925	2985.17	2985.2	NUTT603_25mM_20090526_LT_filtered.21173.21173.3
114	CBR4_MOUSE	R.AVAQLMAQK.G	17	25	TRUE	2	2	2.4806	0.0952	41	2	0.188675	960.363	960.174	NUTT603_25mM_20090526_LT_filtered.5078.5078.2
114	CBR4_MOUSE	K.TMIQQGGSIVNVGSIIGLK.G	121	139	TRUE	4	2	4.2477	0.3589	1	2	0.495975	1916.78	1916.28	NUTT603_25mM_20090526_LT_filtered.27066.27066.2
115	CBX1_MOUSE	R.IIGATDSSGELMFLMK.W	122	137	TRUE	1	2	3.0901	0.0311	20	2	2.28848	1716.33	1714.04	NUTT603_25mM_20090526_LT_filtered.26530.26530.2
115	CBX1_MOUSE	K.NSDEADLVPAK.E	140	150	TRUE	1	2	2.7481	0.1875	1	2	-0.101925	1159.13	1159.23	NUTT603_25mM_20090526_LT_filtered.4460.4460.2
116	CC123_MOUSE	K.HSVLNLEGEKVRLHEKPPPSPDVAGR.I	202	227	TRUE	1	2	3.0638	0.0238	283	3	2.29637	2865.54	2863.24	NUTT603_50mM_20090526_LT_filtered.20269.20269.3
116	CC123_MOUSE	K.LKLVEKDNRK.L	275	284	TRUE	1	2	2.4813	0.0433	60	2	0.441075	1243.93	1243.49	NUTT603_50mM_20090526_LT_filtered.15828.15828.2
117	CD166_MOUSE	G.WYTVNSAYGDTIVMPCR.L	28	44	TRUE	1	1	3.0352	0.323	1	2	-1.11173	2033.16	2034.27	NUTT603_75mM_20090526_LT_filtered.21489.21489.2
117	CD166_MOUSE	R.LDVPQNLMFGK.W	45	55	TRUE	10	2	3.2165	0.2758	1	2	0.581775	1263.09	1262.5	NUTT603_50mM_20090526_LT_filtered.22149.22149.2
117	CD166_MOUSE	K.SVQYDDVPEYK.D	77	87	TRUE	1	2	2.3289	0.1769	12	2	0.670575	1344.1	1343.43	NUTT603_25mM_20090526_LT_filtered.7580.7580.2
117	CD166_MOUSE	R.FVCMLVTEDNVFEAPTLVK.V	111	129	TRUE	1	2	2.8093	0.0975	3	2	1.68017	2215.26	2213.57	NUTT603_25mM_20090526_LT_filtered.30829.30829.2
117	CD166_MOUSE	K.APFLETDQLK.K	143	152	TRUE	4	2	3.087	0.2376	1	2	-0.558725	1161.76	1162.32	NUTT603_25mM_20090526_LT_filtered.12876.12876.2
117	CD166_MOUSE	K.VLQPVEGEVAILFK.K	176	189	TRUE	12	2	3.6523	0.3028	1	2	-0.695625	1542.16	1542.85	NUTT603_25mM_20090526_LT_filtered.28328.28328.2
117	CD166_MOUSE	K.EIDPGTQLYTVTSSLEYK.T	191	208	TRUE	5	2	5.4837	0.4981	1	2	-0.677325	2044.57	2045.25	NUTT603_25mM_20090526_LT_filtered.23264.23264.2
117	CD166_MOUSE	R.SDIQMPFTCSVTYYGPSGQK.T	212	231	TRUE	3	2	4.8506	0.4134	1	2	-0.459925	2267.04	2267.5	NUTT603_25mM_20090526_LT_filtered.20569.20569.2
117	CD166_MOUSE	R.SDIQMPFTCSVTYYGPSGQK.T	212	231	TRUE	1	2	3.6616	0.2297	2	3	0.636375	2268.13	2267.5	NUTT603_25mM_20090526_LT_filtered.20642.20642.3
117	CD166_MOUSE	R.SSNTYTLTDVR.R	294	304	TRUE	1	2	2.5328	0.1071	2	2	-0.059425	1257.28	1257.34	NUTT603_25mM_20090526_LT_filtered.7182.7182.2
117	CD166_MOUSE	K.QIGDTLPVSCTISASR.N	345	360	TRUE	2	2	4.0176	0.4539	1	2	-0.741425	1705.14	1705.89	NUTT603_25mM_20090526_LT_filtered.14177.14177.2
118	CDS2_MOUSE	R.AETAPLPTSVDDTPEVLNR.A	38	56	TRUE	2	2	4.6096	0.4498	1	2	0.370475	2026.57	2026.2	NUTT603_25mM_20090526_LT_filtered.16530.16530.2
118	CDS2_MOUSE	R.LQEYNIPGVIQSAIGWK.T	311	327	TRUE	1	2	2.7421	0.1831	132	2	0.279475	1917.49	1917.21	NUTT603_50mM_20090526_LT_filtered.32695.32695.2
119	CENPV_MOUSE	R.AQEAAAEEPPPAVTPAASVSALDLGEQR.E	65	92	TRUE	4	2	4.7795	0.3914	1	3	-0.685525	2776.33	2777.01	NUTT603_12mM_20090526_LT_filtered.28454.28454.3
119	CENPV_MOUSE	K.LLLDTFEYQGLVK.H	112	124	TRUE	10	2	4.2998	0.3477	1	2	-0.442525	1539.36	1539.81	NUTT603_25mM_20090526_LT_filtered.25750.25750.2
120	CH10_MOUSE	K.VLQATVVAVGSGGK.G	41	54	TRUE	11	2	4.5626	0.4821	1	2	0.877975	1287.39	1286.51	NUTT603_25mM_20090526_LT_filtered.9553.9553.2
120	CH10_MOUSE	K.SGEIEPVSVK.V	57	66	TRUE	1	2	2.5678	0.0984	59	2	-0.807525	1044.37	1045.17	NUTT603_25mM_20090526_LT_filtered.5364.5364.2
121	CH60_MOUSE	R.TVIIEQSWGSPK.V	61	72	TRUE	6	2	3.9808	0.2766	1	2	0.756175	1346.29	1345.53	NUTT603_25mM_20090526_LT_filtered.12962.12962.2
121	CH60_MOUSE	K.LVQDVANNTNEEAGDGTTTATVLAR.S	97	121	TRUE	5	2	7.0236	0.5584	1	2	-0.038725	2561.68	2561.72	NUTT603_25mM_20090526_LT_filtered.11721.11721.2
121	CH60_MOUSE	K.LVQDVANNTNEEAGDGTTTATVLAR.S	97	121	TRUE	6	2	5.4707	0.4633	1	3	0.292775	2562.01	2561.72	NUTT603_12mM_20090526_LT_filtered.17692.17692.3
121	CH60_MOUSE	K.TLNDELEIIEGMK.F	206	218	TRUE	4	2	4.2775	0.2418	1	2	0.504975	1506.22	1505.72	NUTT603_25mM_20090526_LT_filtered.23597.23597.2
121	CH60_MOUSE	R.GYISPYFINTSK.G	222	233	TRUE	14	2	3.5237	0.3042	1	2	-0.628225	1389.94	1390.57	NUTT603_50mM_20090526_LT_filtered.19523.19523.2
121	CH60_MOUSE	K.CEFQDAYVLLSEK.K	237	249	TRUE	3	2	3.5435	0.2765	1	2	-1.08702	1601.67	1602.76	NUTT603_50mM_20090526_LT_filtered.23705.23705.2
121	CH60_MOUSE	K.ISSVQSIVPALEIANAHR.K	251	268	TRUE	36	2	3.7775	0.3573	1	3	0.307475	1906.49	1906.19	NUTT603_75mM_20090526_LT_filtered.28456.28456.3
121	CH60_MOUSE	K.VGLQVVAVK.A	293	301	TRUE	7	2	3.4303	0.2126	1	2	0.041875	913.185	913.143	NUTT603_25mM_20090526_LT_filtered.11156.11156.2
121	CH60_MOUSE	K.VGEVIVTK.D	345	352	TRUE	1	2	1.9175	0.1427	8	1	0.498475	845.52	845.022	NUTT603_25mM_20090526_LT_filtered.3801.3801.1
121	CH60_MOUSE	K.VGEVIVTK.D	345	352	TRUE	3	2	2.5501	0.0642	6	2	-0.737625	844.284	845.022	NUTT603_25mM_20090526_LT_filtered.3833.3833.2
121	CH60_MOUSE	K.LSDGVAVLK.V	397	405	TRUE	8	2	3.0849	0.1919	3	2	-0.070425	902.003	902.073	NUTT603_25mM_20090526_LT_filtered.8260.8260.2
121	CH60_MOUSE	K.VGGTSDVEVNEK.K	406	417	TRUE	5	2	3.4122	0.2659	1	2	1.14977	1235.45	1234.3	NUTT603_25mM_20090526_LT_filtered.1602.1602.2
121	CH60_MOUSE	R.VTDALNATR.A	421	429	TRUE	4	2	3.2249	0.3082	1	2	-0.055525	961.002	961.058	NUTT603_25mM_20090526_LT_filtered.2180.2180.2
121	CH60_MOUSE	R.AAVEEGIVLGGGCALLR.C	430	446	TRUE	4	2	3.3316	0.1766	1	2	2.07908	1688.02	1685.94	NUTT603_25mM_20090526_LT_filtered.22281.22281.2
121	CH60_MOUSE	K.IGIEIIK.R	463	469	TRUE	1	2	2.2892	0.039	10	2	0.044075	786.041	785.997	NUTT603_25mM_20090526_LT_filtered.14418.14418.2
121	CH60_MOUSE	K.IPAMTIAK.N	474	481	TRUE	2	2	2.0438	0.1469	4	2	-0.073725	845.009	845.083	NUTT603_25mM_20090526_LT_filtered.8320.8320.2
121	CH60_MOUSE	K.NAGVEGSLIVEK.I	482	493	TRUE	14	2	3.1463	0.213	1	2	0.781475	1217.15	1216.37	NUTT603_25mM_20090526_LT_filtered.9640.9640.2
121	CH60_MOUSE	K.ILQSSSEVGYDAMLGDFVNMVEK.G	494	516	TRUE	1	2	3.9608	0.3876	1	2	-0.247625	2533.62	2533.87	NUTT603_50mM_20090526_LT_filtered.34245.34245.2
121	CH60_MOUSE	K.GIIDPTK.V	517	523	TRUE	1	2	1.5879	0.0161	60	1	-0.422925	743.45	743.873	NUTT603_25mM_20090526_LT_filtered.3806.3806.1
122	CHCH3_MOUSE	R.LSENVIDR.M	28	35	TRUE	5	2	2.3269	0.1365	1	2	-0.491825	945.551	946.043	NUTT603_50mM_20090526_LT_filtered.5255.5255.2
122	CHCH3_MOUSE	R.YSSVYGASVSDEDLK.R	49	63	TRUE	4	2	4.3355	0.394	1	2	0.348275	1621.05	1620.7	NUTT603_25mM_20090526_LT_filtered.9760.9760.2
122	CHCH3_MOUSE	R.VAEELALEQAK.K	66	76	TRUE	4	2	3.5328	0.1253	2	2	-0.239925	1201.12	1201.36	NUTT603_25mM_20090526_LT_filtered.8232.8232.2
122	CHCH3_MOUSE	R.AAANEQLTR.A	96	104	TRUE	1	2	2.0955	0.0697	1	2	0.013775	974.07	974.056	NUTT603_50mM_20090526_LT_filtered.853.853.2
123	CHDH_MOUSE	R.VLLLEAGPK.D	69	77	TRUE	2	2	2.7161	0.2262	12	2	0.148375	940.314	940.166	NUTT603_25mM_20090526_LT_filtered.13057.13057.2
123	CHDH_MOUSE	R.AEVQTLVSR.V	258	266	TRUE	2	2	2.4609	0.1621	1	2	-0.703225	1002.43	1003.14	NUTT603_25mM_20090526_LT_filtered.5325.5325.2
123	CHDH_MOUSE	R.EVILSGGAINSPQLLMLSGVGNADDLR.K	293	319	TRUE	5	2	5.286	0.4557	1	3	0.975875	2742.1	2741.13	NUTT603_25mM_20090526_LT_filtered.29513.29513.3
123	CHDH_MOUSE	R.EIFAQEALAPFR.G	473	484	TRUE	6	2	2.8896	0.1346	12	2	-0.522125	1392.07	1392.59	NUTT603_50mM_20090526_LT_filtered.25665.25665.2
123	CHDH_MOUSE	R.SSDPTAVVDAQTK.V	523	535	TRUE	4	2	3.1799	0.3541	1	2	-0.356925	1319.05	1319.41	NUTT603_25mM_20090526_LT_filtered.4132.4132.2
123	CHDH_MOUSE	R.VVDASIMPSVVSGNLNAPTVMIAEK.A	544	568	TRUE	5	2	5.5389	0.4235	1	2	-0.474425	2543.52	2543.99	NUTT603_12mM_20090526_LT_filtered.36361.36361.2
123	CHDH_MOUSE	R.VVDASIMPSVVSGNLNAPTVMIAEK.A	544	568	TRUE	2	2	5.7657	0.3718	1	3	-1.33953	2542.65	2543.99	NUTT603_12mM_20090526_LT_filtered.36326.36326.3
124	CHMP5_MOUSE	R.DNLAQQSFNMEQANYTIQSLK.D	80	100	TRUE	1	2	3.6629	0.3442	1	2	-0.519725	2444.15	2444.67	NUTT603_25mM_20090526_LT_filtered.21840.21840.2
124	CHMP5_MOUSE	K.NKDGVLVDEFGLPQIPAS.-	202	219	TRUE	1	2	2.4671	0.0028	22	2	-0.554325	1899.58	1900.13	NUTT603_50mM_20090526_LT_filtered.28959.28959.2
125	CHP1_MOUSE	R.IPELAINPLGDR.I	54	65	TRUE	2	2	3.4086	0.2536	1	2	-0.101925	1308.41	1308.51	NUTT603_25mM_20090526_LT_filtered.21108.21108.2
125	CHP1_MOUSE	R.LYDLDKDDKISR.D	121	132	TRUE	1	2	2.4391	0.0436	3	3	1.26008	1482.9	1481.64	NUTT603_100mM_20090526_LT_filtered.26308.26308.3
126	CISD1_MOUSE	K.AMVNLQIQK.D	43	51	TRUE	13	2	2.7699	0.1359	3	2	-0.704925	1044.58	1045.28	NUTT603_25mM_20090526_LT_filtered.10556.10556.2
126	CISD1_MOUSE	K.VVHAFDMEDLGDK.A	56	68	TRUE	12	2	3.411	0.1951	1	3	0.818075	1477.46	1476.64	NUTT603_100mM_20090526_LT_filtered.22093.22093.3
126	CISD1_MOUSE	K.HNEETGDNVGPLIIK.K	90	104	TRUE	2	2	3.315	0.2738	1	2	0.398375	1637.19	1636.8	NUTT603_100mM_20090526_LT_filtered.24438.24438.2
127	CISY_MOUSE	K.DVLSNLIPK.E	35	43	TRUE	5	2	2.5317	0.0798	9	2	-0.674025	998.516	999.19	NUTT603_25mM_20090526_LT_filtered.21684.21684.2
127	CISY_MOUSE	K.GLVYETSVLDPDEGIR.F	77	92	TRUE	7	2	4.4486	0.3549	1	2	-0.694725	1763.24	1763.94	NUTT603_25mM_20090526_LT_filtered.19756.19756.2
127	CISY_MOUSE	R.DYIWNTLNSGR.V	330	340	TRUE	5	2	3.4055	0.2541	1	2	0.910275	1340.36	1339.44	NUTT603_75mM_20090526_LT_filtered.19029.19029.2
127	CISY_MOUSE	K.LVAQLYK.I	376	382	TRUE	1	2	2.4286	0.1053	182	2	0.093175	835.122	835.029	NUTT603_25mM_20090526_LT_filtered.7061.7061.2
127	CISY_MOUSE	K.IVPNILLEQGK.A	383	393	TRUE	11	2	2.6088	0.1985	2	2	-0.234725	1224.25	1224.48	NUTT603_25mM_20090526_LT_filtered.17120.17120.2
127	CISY_MOUSE	R.ALGVLAQLIWSR.A	429	440	TRUE	5	2	2.6413	0.2014	1	2	0.807875	1328.41	1327.61	NUTT603_50mM_20090526_LT_filtered.34381.34381.2
127	CISY_MOUSE	K.SMSTDGLMK.F	451	459	TRUE	1	2	2.1008	0.0486	10	2	-0.586525	969.552	970.139	NUTT603_25mM_20090526_LT_filtered.5581.5581.2
128	CJ058_MOUSE	K.LDELGVPLYAVVK.E	91	103	TRUE	2	2	2.9807	0.1764	2	2	-0.350425	1416.35	1416.7	NUTT603_25mM_20090526_LT_filtered.24634.24634.2
128	CJ058_MOUSE	R.VNPLSVLEAVK.K	196	206	TRUE	1	2	1.7984	0.1386	5	2	0.046475	1169.45	1169.4	NUTT603_25mM_20090526_LT_filtered.25949.25949.2
129	CK054_MOUSE	R.IAEVGGVPYLLPLVNK.K	59	74	TRUE	2	2	3.6401	0.2817	1	2	0.711375	1683.75	1683.04	NUTT603_25mM_20090526_LT_filtered.28005.28005.2
129	CK054_MOUSE	K.APLVCLPVFVSK.D	245	256	TRUE	1	2	2.3229	0.0415	1	2	-0.557325	1330.08	1330.63	NUTT603_25mM_20090526_LT_filtered.25454.25454.2
130	CLCKA_MOUSE	K.VVTSTDVSQYPLVETR.E	570	585	TRUE	1	2	4.1928	0.3593	1	2	-0.367325	1794.63	1794.99	NUTT603_25mM_20090526_LT_filtered.13514.13514.2
130	CLCKA_MOUSE	K.AISTLINPPAPK.-	676	687	TRUE	1	2	2.4534	0.1847	62	2	-0.064925	1222.4	1222.46	NUTT603_25mM_20090526_LT_filtered.13145.13145.2
131	CLH_MOUSE	K.TLQIFNIEMK.S	87	96	TRUE	1	2	2.6316	0.1155	1	2	1.47158	1238.97	1237.49	NUTT603_50mM_20090526_LT_filtered.26037.26037.2
131	CLH_MOUSE	K.WLLLTGISAQQNR.V	164	176	TRUE	4	2	3.7648	0.2688	1	2	1.23667	1501.97	1500.74	NUTT603_50mM_20090526_LT_filtered.26485.26485.2
131	CLH_MOUSE	R.ISGETIFVTAPHEATAGIIGVNR.K	298	320	TRUE	7	2	3.8728	0.2465	11	3	0.832475	2355.5	2354.66	NUTT603_75mM_20090526_LT_filtered.30885.30885.3
131	CLH_MOUSE	R.NNLAGAEELFAR.K	355	366	TRUE	13	2	3.4404	0.276	1	2	-1.00162	1304.43	1305.43	NUTT603_50mM_20090526_LT_filtered.19657.19657.2
131	CLH_MOUSE	K.VIQCFAETGQVQK.I	488	500	TRUE	1	2	4.3136	0.2709	1	2	0.148675	1508.84	1508.7	NUTT603_25mM_20090526_LT_filtered.7341.7341.2
131	CLH_MOUSE	K.LLLPWLEAR.I	857	865	TRUE	7	2	2.2216	0.001	4	2	-0.274125	1111.09	1111.37	NUTT603_50mM_20090526_LT_filtered.30757.30757.2
131	CLH_MOUSE	K.IYIDSNNNPER.F	882	892	TRUE	2	2	2.9852	0.2111	1	2	-0.308525	1335.1	1335.41	NUTT603_50mM_20090526_LT_filtered.4571.4571.2
131	CLH_MOUSE	R.ENPYYDSR.V	896	903	TRUE	1	2	1.976	0.0901	16	2	-0.394125	1043.67	1044.06	NUTT603_75mM_20090526_LT_filtered.1992.1992.2
131	CLH_MOUSE	R.NLQNLLILTAIK.A	1023	1034	TRUE	13	2	4.4966	0.2987	1	2	-0.214525	1354.46	1354.67	NUTT603_25mM_20090526_LT_filtered.29428.29428.2
131	CLH_MOUSE	K.ADDPSSYMEVVQAANASGNWEELVK.Y	1131	1155	TRUE	2	2	3.5473	0.2485	1	3	-1.73942	2710.17	2711.91	NUTT603_25mM_20090526_LT_filtered.27086.27086.3
131	CLH_MOUSE	R.LAELEEFINGPNNAHIQQVGDR.C	1183	1204	TRUE	1	2	3.6537	0.198	1	3	1.46877	2467.15	2465.68	NUTT603_100mM_20090526_LT_filtered.26033.26033.3
131	CLH_MOUSE	K.LLYNNVSNFGR.L	1216	1226	TRUE	3	2	2.7349	0.1677	2	2	-0.300825	1297.15	1297.45	NUTT603_50mM_20090526_LT_filtered.15580.15580.2
131	CLH_MOUSE	R.LASTLVHLGEYQAAVDGAR.K	1227	1245	TRUE	1	2	3.2169	0.1351	1	3	2.23108	1974.43	1972.2	NUTT603_100mM_20090526_LT_filtered.25601.25601.3
131	CLH_MOUSE	K.SVNESLNNLFITEEDYQALR.T	1462	1481	TRUE	2	2	4.2901	0.3008	1	3	-0.439625	2356.11	2356.55	NUTT603_25mM_20090526_LT_filtered.25664.25664.3
131	CLH_MOUSE	R.TSIDAYDNFDNISLAQR.L	1482	1498	TRUE	2	2	4.9215	0.4027	1	2	0.063675	1944.12	1944.06	NUTT603_25mM_20090526_LT_filtered.19184.19184.2
132	CLIC1_MOUSE	K.LAALNPESNTSGLDIFAK.F	96	113	TRUE	3	2	4.879	0.409	1	2	0.142675	1862.23	1862.08	NUTT603_25mM_20090526_LT_filtered.22996.22996.2
132	CLIC1_MOUSE	K.VLDNYLTSPLPEEVDETSAEDEGISQR.K	139	165	TRUE	1	2	5.0582	0.4203	1	3	-1.56442	3006.61	3008.17	NUTT603_12mM_20090526_LT_filtered.31534.31534.3
133	CLPP_MOUSE	R.YMSPMEAQEFGILDK.V	225	239	TRUE	4	2	3.8756	0.3653	1	2	0.250575	1760.28	1760.02	NUTT603_50mM_20090526_LT_filtered.24140.24140.2
133	CLPP_MOUSE	K.VLVHPPQDGEDEPELVQK.E	240	257	TRUE	9	2	4.3001	0.1543	30	3	-0.133325	2030.1	2030.24	NUTT603_75mM_20090526_LT_filtered.15861.15861.3
134	CLUS_MOUSE	G.EQEVSDNELQELSTQGSR.Y	22	39	TRUE	3	1	5.1936	0.3733	1	2	0.283175	2050.38	2050.09	NUTT603_25mM_20090526_LT_filtered.11424.11424.2
134	CLUS_MOUSE	G.EQEVSDNELQELSTQGSR.Y	22	39	TRUE	2	1	4.7351	0.3779	1	3	0.345575	2050.44	2050.09	NUTT603_25mM_20090526_LT_filtered.11417.11417.3
134	CLUS_MOUSE	K.EIQNAVQGVK.H	44	53	TRUE	1	2	2.0497	0.0436	1	2	-0.161925	1086.07	1086.23	NUTT603_25mM_20090526_LT_filtered.3341.3341.2
134	CLUS_MOUSE	K.SLLNSLEEAK.K	68	77	TRUE	1	2	2.3918	0.0738	126	2	0.212875	1104.45	1104.24	NUTT603_25mM_20090526_LT_filtered.15126.15126.2
134	CLUS_MOUSE	R.IDSLLESDR.Q	158	166	TRUE	1	2	2.5287	0.1427	2	2	-1.09963	1047.03	1048.13	NUTT603_25mM_20090526_LT_filtered.7612.7612.2
134	CLUS_MOUSE	R.QQSQVLDAMQDSFAR.A	167	181	TRUE	3	2	3.2837	0.3221	1	2	-0.736525	1724.14	1724.88	NUTT603_25mM_20090526_LT_filtered.16888.16888.2
134	CLUS_MOUSE	R.ASGIIDTLFQDR.F	182	193	TRUE	10	2	3.7794	0.3307	1	2	-0.281025	1336.2	1336.48	NUTT603_50mM_20090526_LT_filtered.25431.25431.2
134	CLUS_MOUSE	K.CQEILSVDCSTNNPAQANLR.Q	304	323	TRUE	1	2	3.8337	0.4095	1	3	-1.26263	2290.18	2291.45	NUTT603_25mM_20090526_LT_filtered.13302.13302.3
134	CLUS_MOUSE	K.ELLQSFQSK.M	342	350	TRUE	5	2	2.3671	0.09	31	2	0.943375	1081.16	1080.22	NUTT603_25mM_20090526_LT_filtered.9682.9682.2
134	CLUS_MOUSE	R.VSTVTTHSSDSEVPSR.V	385	400	TRUE	21	2	4.0867	0.2423	1	3	0.213075	1689.98	1689.77	NUTT603_75mM_20090526_LT_filtered.4936.4936.3
134	CLUS_MOUSE	R.VTEVVVK.L	401	407	TRUE	3	2	2.3621	0.1331	88	2	1.12207	775.065	773.943	NUTT603_25mM_20090526_LT_filtered.2664.2664.2
134	CLUS_MOUSE	K.LFDSDPITVVLPEEVSK.D	408	424	TRUE	6	2	5.4462	0.4108	1	2	0.619375	1889.77	1889.15	NUTT603_25mM_20090526_LT_filtered.26236.26236.2
134	CLUS_MOUSE	K.LFDSDPITVVLPEEVSKDNPK.F	408	428	TRUE	1	2	2.6079	0.0639	163	3	0.623575	2344.25	2343.63	NUTT603_75mM_20090526_LT_filtered.29471.29471.3
134	CLUS_MOUSE	K.FMDTVAEK.A	429	436	TRUE	1	2	2.1434	0.1536	1	2	-0.830725	940.251	941.082	NUTT603_25mM_20090526_LT_filtered.4378.4378.2
135	CMC1_MOUSE	K.IVQLLAGVADQTK.D	56	68	TRUE	6	2	3.9617	0.2705	1	2	0.494075	1357.09	1356.6	NUTT603_25mM_20090526_LT_filtered.17365.17365.2
135	CMC1_MOUSE	K.SGNGEVTFENVK.E	101	112	TRUE	1	2	3.2866	0.1097	1	2	1.74758	1283.11	1281.36	NUTT603_25mM_20090526_LT_filtered.6936.6936.2
135	CMC1_MOUSE	K.DIEVTKEEFAQSAIR.Y	245	259	TRUE	5	2	2.4103	0.0551	6	2	0.349875	1737.26	1736.91	NUTT603_75mM_20090526_LT_filtered.18219.18219.2
135	CMC1_MOUSE	K.DIEVTKEEFAQSAIR.Y	245	259	TRUE	20	2	3.3931	0.2037	1	3	0.249875	1737.16	1736.91	NUTT603_75mM_20090526_LT_filtered.18404.18404.3
135	CMC1_MOUSE	R.LTLADIER.I	284	291	TRUE	7	2	2.5709	0.1618	2	2	-0.020525	931.051	931.072	NUTT603_25mM_20090526_LT_filtered.13153.13153.2
135	CMC1_MOUSE	R.IAPLAEGALPYNLAELQR.Q	292	309	TRUE	7	2	5.7207	0.3895	1	2	0.058675	1940.3	1940.24	NUTT603_25mM_20090526_LT_filtered.25412.25412.2
135	CMC1_MOUSE	R.IAPLAEGALPYNLAELQR.Q	292	309	TRUE	5	2	5.0661	0.3903	1	3	0.003075	1940.25	1940.24	NUTT603_25mM_20090526_LT_filtered.25500.25500.3
135	CMC1_MOUSE	R.PIWLQIAESAYR.F	318	329	TRUE	3	2	2.8419	0.1062	1	2	0.502575	1448.17	1447.67	NUTT603_75mM_20090526_LT_filtered.28380.28380.2
135	CMC1_MOUSE	R.FTLGSVAGAVGATAVYPIDLVK.T	330	351	TRUE	1	2	4.2683	0.4306	1	2	1.32327	2151.84	2150.52	NUTT603_25mM_20090526_LT_filtered.32173.32173.2
135	CMC1_MOUSE	R.GTGSVVGELMYK.N	359	370	TRUE	7	2	2.8484	0.2996	1	2	-0.368625	1241.07	1241.44	NUTT603_25mM_20090526_LT_filtered.15302.15302.2
135	CMC1_MOUSE	R.YEGFFGLYR.G	382	390	FALSE	18	2	2.9543	0.339	1	2	-0.125225	1152.16	1152.29	NUTT603_75mM_20090526_LT_filtered.23479.23479.2
135	CMC1_MOUSE	R.GLIPQLIGVAPEK.A	391	403	FALSE	6	2	2.912	0.2305	3	2	-0.496325	1335.13	1335.62	NUTT603_25mM_20090526_LT_filtered.23420.23420.2
135	CMC1_MOUSE	K.LTVNDFVR.D	407	414	FALSE	11	2	2.6185	0.2715	6	2	-0.186025	963.918	964.104	NUTT603_50mM_20090526_LT_filtered.16239.16239.2
135	CMC1_MOUSE	R.LQVAGEITTGPR.V	454	465	FALSE	13	2	3.6411	0.3576	1	2	-0.144425	1242.27	1242.41	NUTT603_25mM_20090526_LT_filtered.9690.9690.2
135	CMC1_MOUSE	R.VSALNVLQDLGLFGLYK.G	466	482	TRUE	4	2	4.6198	0.447	1	2	-0.215625	1850.97	1851.19	NUTT603_75mM_20090526_LT_filtered.33075.33075.2
135	CMC1_MOUSE	R.VSALNVLQDLGLFGLYK.G	466	482	TRUE	1	2	3.3132	0.2477	1	3	-0.478225	1850.71	1851.19	NUTT603_75mM_20090526_LT_filtered.33108.33108.3
135	CMC1_MOUSE	K.LLLADENGR.V	507	515	TRUE	2	2	2.4197	0.0463	1	2	0.645875	1001.77	1001.12	NUTT603_50mM_20090526_LT_filtered.8409.8409.2
135	CMC1_MOUSE	R.VGGINLLTAGALAGVPAASLVTPADVIK.T	516	543	TRUE	3	2	6.0277	0.4853	1	2	-0.278325	2589.8	2590.07	NUTT603_25mM_20090526_LT_filtered.32528.32528.2
135	CMC1_MOUSE	R.VGGINLLTAGALAGVPAASLVTPADVIK.T	516	543	TRUE	2	2	5.0794	0.4312	1	3	0.078975	2590.15	2590.07	NUTT603_12mM_20090526_LT_filtered.42944.42944.3
135	CMC1_MOUSE	R.LATATFAGIENK.F	641	652	TRUE	4	2	3.9327	0.2639	1	2	0.723875	1237.13	1236.41	NUTT603_25mM_20090526_LT_filtered.11233.11233.2
135	CMC1_MOUSE	K.FGLYLPK.F	653	659	TRUE	13	2	2.5737	0.1266	1	2	-0.165925	837.866	838.032	NUTT603_50mM_20090526_LT_filtered.20665.20665.2
135	CMC1_MOUSE	K.FKSPSVAVAQPK.A	660	671	TRUE	9	2	3.1802	0.1279	4	3	1.58547	1261.07	1259.49	NUTT603_100mM_20090526_LT_filtered.10670.10670.3
135	CMC1_MOUSE	K.SPSVAVAQPK.A	662	671	TRUE	2	2	3.5309	0.2409	1	2	0.999775	985.135	984.135	NUTT603_25mM_20090526_LT_filtered.2488.2488.2
136	CMC2_MOUSE	R.YLNIFGESQPNPK.T	44	56	TRUE	4	2	3.2078	0.1772	1	2	2.03538	1509.72	1507.68	NUTT603_50mM_20090526_LT_filtered.19948.19948.2
136	CMC2_MOUSE	K.TVELLSGVVDQTK.D	57	69	TRUE	2	2	2.9204	0.2772	1	2	-0.658625	1388.92	1389.58	NUTT603_25mM_20090526_LT_filtered.17016.17016.2
136	CMC2_MOUSE	R.IAPLEEGMLPFNLAEAQR.Q	293	310	TRUE	2	2	4.9487	0.4861	1	2	-0.128825	2000.19	2000.31	NUTT603_25mM_20090526_LT_filtered.28133.28133.2
136	CMC2_MOUSE	R.IAPLEEGMLPFNLAEAQR.Q	293	310	TRUE	1	2	3.0263	0.0285	17	3	-0.217425	2000.1	2000.31	NUTT603_25mM_20090526_LT_filtered.28134.28134.3
136	CMC2_MOUSE	R.YEGFFGLYR.G	385	393	FALSE	18	2	2.9543	0.339	1	2	-0.125225	1152.16	1152.29	NUTT603_75mM_20090526_LT_filtered.23479.23479.2
136	CMC2_MOUSE	R.GLLPQLLGVAPEK.A	394	406	FALSE	6	2	2.912	0.2305	3	2	-0.496325	1335.13	1335.62	NUTT603_25mM_20090526_LT_filtered.23420.23420.2
136	CMC2_MOUSE	K.LTVNDFVR.D	410	417	FALSE	11	2	2.6185	0.2715	6	2	-0.186025	963.918	964.104	NUTT603_50mM_20090526_LT_filtered.16239.16239.2
136	CMC2_MOUSE	R.LQVAGEITTGPR.V	457	468	FALSE	13	2	3.6411	0.3576	1	2	-0.144425	1242.27	1242.41	NUTT603_25mM_20090526_LT_filtered.9690.9690.2
136	CMC2_MOUSE	K.LAVATFAGIENK.F	643	654	TRUE	1	2	2.8105	0.063	1	2	-0.285625	1234.15	1234.43	NUTT603_25mM_20090526_LT_filtered.16150.16150.2
137	CN166_MOUSE	K.NAEPLINLDVNNPDFK.A	116	131	TRUE	1	2	3.4029	0.2714	1	2	0.563575	1814.56	1814	NUTT603_25mM_20090526_LT_filtered.21062.21062.2
137	CN166_MOUSE	K.TDHRLGK.V	235	241	TRUE	1	2	1.7569	0.0666	140	2	-0.580525	826.345	826.926	NUTT603_50mM_20090526_LT_filtered.8517.8517.2
138	CNN3_MOUSE	K.DGIILCELINK.L	54	64	TRUE	1	2	2.6196	0.0893	1	2	-0.536525	1287.97	1288.51	NUTT603_25mM_20090526_LT_filtered.23688.23688.2
138	CNN3_MOUSE	K.LTLQPVDNSTISLQMGTNK.V	233	251	TRUE	1	2	3.0072	0.1639	55	3	1.85268	2063.21	2061.35	NUTT603_25mM_20090526_LT_filtered.20204.20204.3
139	CO2A1_MOUSE	R.TGPAGAAGAR.G	335	344	TRUE	3	2	3.1679	0.2041	1	2	0.037975	828.936	828.898	NUTT603_25mM_20090526_LT_filtered.316.316.2
139	CO2A1_MOUSE	R.GEAGAQGPMGPSGPAGAR.G	1089	1106	TRUE	1	2	4.3765	0.4581	1	2	-0.419025	1568.28	1568.7	NUTT603_25mM_20090526_LT_filtered.3261.3261.2
139	CO2A1_MOUSE	R.GIAGPQGPR.G	1107	1115	TRUE	6	2	2.3608	0.0402	1	2	2.18167	855.145	852.963	NUTT603_25mM_20090526_LT_filtered.1472.1472.2
140	CO4A1_MOUSE	R.GDPGTPGVPGK.D	969	979	TRUE	1	2	2.0302	0.2389	244	2	-0.201925	981.874	982.076	NUTT603_25mM_20090526_LT_filtered.1760.1760.2
140	CO4A1_MOUSE	R.HSQTTDDPLCPPGTK.I	1451	1465	TRUE	3	2	3.7077	0.157	10	2	-0.140625	1654.61	1654.75	NUTT603_100mM_20090526_LT_filtered.9414.9414.2
140	CO4A1_MOUSE	R.HSQTTDDPLCPPGTK.I	1451	1465	TRUE	2	2	2.8564	0.0012	296	3	-0.075625	1654.68	1654.75	NUTT603_100mM_20090526_LT_filtered.9984.9984.3
140	CO4A1_MOUSE	R.AHGQDLGTAGSCLR.K	1482	1495	TRUE	3	2	4.3117	0.4387	1	2	-0.270925	1443.27	1443.54	NUTT603_300mM_20090526_LT_filtered.4689.4689.2
140	CO4A1_MOUSE	R.AHGQDLGTAGSCLR.K	1482	1495	TRUE	4	2	3.0957	0.2736	270	3	2.05107	1445.59	1443.54	NUTT603_300mM_20090526_LT_filtered.4807.4807.3
140	CO4A1_MOUSE	K.FSTMPFLFCNINNVCNFASR.N	1497	1516	TRUE	18	2	4.2853	0.2884	1	2	0.806475	2441.55	2440.75	NUTT603_50mM_20090526_LT_filtered.32627.32627.2
140	CO4A1_MOUSE	K.FSTMPFLFCNINNVCNFASR.N	1497	1516	TRUE	25	2	5.8807	0.4499	1	3	-1.27703	2439.47	2440.75	NUTT603_50mM_20090526_LT_filtered.33607.33607.3
140	CO4A1_MOUSE	R.GTCNYYANAYSFWLATIER.S	1620	1638	TRUE	1	2	2.901	0.0804	132	3	-0.296225	2301.2	2301.5	NUTT603_300mM_20090526_LT_filtered.33145.33145.3
140	CO4A1_MOUSE	R.CQVCMR.R	1662	1667	TRUE	4	2	2.0638	0.0813	91	2	0.190175	854.169	853.979	NUTT603_75mM_20090526_LT_filtered.1564.1564.2
141	CO4A2_MOUSE	R.GLDGFQGPSGPR.G	321	332	TRUE	21	2	3.7439	0.3275	1	2	0.598175	1188.88	1188.28	NUTT603_50mM_20090526_LT_filtered.10196.10196.2
141	CO4A2_MOUSE	K.IAVQPGTLGPQGR.R	1392	1404	TRUE	17	2	3.6064	0.3419	1	2	-0.319125	1294.17	1294.49	NUTT603_25mM_20090526_LT_filtered.7860.7860.2
141	CO4A2_MOUSE	R.SVSIGYLLVK.H	1480	1489	TRUE	27	2	3.103	0.1402	1	2	0.034375	1079.35	1079.32	NUTT603_50mM_20090526_LT_filtered.24199.24199.2
141	CO4A2_MOUSE	K.LWSGYSLLYFEGQEK.A	1506	1520	TRUE	7	2	4.2536	0.3923	1	2	1.20417	1822.24	1821.03	NUTT603_75mM_20090526_LT_filtered.27861.27861.2
141	CO4A2_MOUSE	K.AHNQDLGLAGSCLAR.F	1521	1535	TRUE	5	2	2.7588	0.0421	1	3	0.029475	1583.75	1583.72	NUTT603_300mM_20090526_LT_filtered.16495.16495.3
141	CO4A2_MOUSE	R.FSTMPFLYCNPGDVCYYASR.N	1536	1555	TRUE	11	2	4.3116	0.4105	1	2	-0.418725	2449.29	2449.71	NUTT603_50mM_20090526_LT_filtered.28227.28227.2
141	CO4A2_MOUSE	R.FSTMPFLYCNPGDVCYYASR.N	1536	1555	TRUE	8	2	4.4513	0.3037	1	3	-0.885925	2448.82	2449.71	NUTT603_50mM_20090526_LT_filtered.27987.27987.3
141	CO4A2_MOUSE	R.ATPFIECNGGR.G	1647	1657	TRUE	6	2	2.7889	0.2451	1	2	-0.201825	1222.12	1222.32	NUTT603_50mM_20090526_LT_filtered.7988.7988.2
141	CO4A2_MOUSE	K.YSFWLTTIPEQNFQSTPSADTLK.A	1667	1689	TRUE	4	2	3.1944	0.1888	11	3	0.598875	2676.55	2675.95	NUTT603_50mM_20090526_LT_filtered.30383.30383.3
142	COCH_MOUSE	R.GVIGTSGGPVR.V	83	93	TRUE	4	2	3.0011	0.1528	1	2	-0.120525	1000.02	1000.14	NUTT603_25mM_20090526_LT_filtered.4400.4400.2
142	COCH_MOUSE	K.FFTADTGVR.K	257	265	TRUE	4	2	2.3589	0.1476	1	2	2.11037	1016.23	1014.12	NUTT603_50mM_20090526_LT_filtered.10303.10303.2
142	COCH_MOUSE	R.LMLEFVSNIAK.T	387	397	TRUE	1	2	2.7123	0.1271	155	2	0.746775	1266.3	1265.55	NUTT603_25mM_20090526_LT_filtered.24874.24874.2
142	COCH_MOUSE	K.TFEISDIGAK.I	398	407	TRUE	5	2	2.7974	0.1645	2	2	0.711575	1081.92	1081.21	NUTT603_25mM_20090526_LT_filtered.13061.13061.2
142	COCH_MOUSE	K.IAAVQFTYDQR.T	408	418	TRUE	1	2	2.5403	0.2272	1	2	1.37338	1313.84	1312.46	NUTT603_25mM_20090526_LT_filtered.11946.11946.2
142	COCH_MOUSE	R.TEFSFTDYNTK.E	419	429	TRUE	6	2	3.0206	0.288	1	2	0.292475	1353.71	1353.42	NUTT603_50mM_20090526_LT_filtered.14736.14736.2
142	COCH_MOUSE	K.ENVLAVLANIR.Y	430	440	TRUE	23	2	3.8077	0.3516	1	2	-0.270425	1212.16	1212.43	NUTT603_25mM_20090526_LT_filtered.27932.27932.2
142	COCH_MOUSE	R.EFTGLEPIVSDVIR.G	528	541	TRUE	12	2	4.2676	0.3729	1	2	1.69817	1577.49	1575.8	NUTT603_25mM_20090526_LT_filtered.27298.27298.2
142	COCH_MOUSE	R.EFTGLEPIVSDVIR.G	528	541	TRUE	3	2	4.0161	0.2173	1	3	-0.412425	1575.38	1575.8	NUTT603_25mM_20090526_LT_filtered.27204.27204.3
142	COCH_MOUSE	R.DFLESQQ.-	546	552	TRUE	2	2	2.1847	0.0744	36	1	-0.585425	866.312	866.898	NUTT603_inject_20090526_LT_filtered.6806.6806.1
143	COF1_MOUSE	K.EILVGDVGQTVDDPYTTFVK.M	54	73	TRUE	1	2	4.8923	0.3457	1	2	-0.557525	2196.88	2197.44	NUTT603_25mM_20090526_LT_filtered.24014.24014.2
143	COF1_MOUSE	R.YALYDATYETK.E	82	92	TRUE	7	2	3.3851	0.2781	1	2	-0.321225	1338.13	1338.45	NUTT603_50mM_20090526_LT_filtered.11709.11709.2
143	COF1_MOUSE	K.LGGSAVISLEGKPL.-	153	166	TRUE	4	2	3.2556	0.1322	1	2	-0.272225	1341.31	1341.59	NUTT603_25mM_20090526_LT_filtered.20949.20949.2
144	COIA1_MOUSE	R.LQDLYSIVR.R	1644	1652	TRUE	1	2	2.3267	0.1538	2	2	-0.161625	1107.13	1107.29	NUTT603_50mM_20090526_LT_filtered.18880.18880.2
144	COIA1_MOUSE	R.TETTGATGQASSLLSGR.L	1730	1746	TRUE	2	2	4.6371	0.3679	1	2	-0.412625	1637.33	1637.74	NUTT603_25mM_20090526_LT_filtered.9326.9326.2
145	COMT_MOUSE	K.AVYQGPGSSPVK.S	253	264	TRUE	1	2	2.281	0.151	1	2	-0.010225	1190.33	1190.34	NUTT603_25mM_20090526_LT_filtered.4141.4141.2
145	COMT_MOUSE	K.AVYQGPGSSPVKS.-	253	265	TRUE	1	2	2.5397	0.1427	1	2	-0.497425	1276.92	1277.41	NUTT603_25mM_20090526_LT_filtered.4044.4044.2
146	CONT_010	R.LGEHNIDVLEGNEQFIN.A	58	74	TRUE	3	1	4.1052	0.3368	1	2	-0.980725	1941.11	1942.09	NUTT603_50mM_20090526_LT_filtered.22036.22036.2
146	CONT_010	R.LGEHNIDVLEGNEQFINAA.K	58	76	TRUE	11	1	4.8771	0.3196	1	2	0.244675	2084.49	2084.24	NUTT603_50mM_20090526_LT_filtered.23295.23295.2
146	CONT_010	R.LGEHNIDVLEGNEQFINAAK.I	58	77	TRUE	4	2	3.8481	0.245	1	3	0.690975	2213.11	2212.42	NUTT603_100mM_20090526_LT_filtered.24320.24320.3
146	CONT_010	K.LSSPATLNSR.V	98	107	TRUE	33	2	3.0018	0.2797	1	2	0.784875	1046.95	1046.16	NUTT603_25mM_20090526_LT_filtered.3948.3948.2
146	CONT_010	R.VATVSLPR.S	108	115	TRUE	1	2	1.2292	0.0424	6	1	-0.492625	842.516	843.009	NUTT603_25mM_20090526_LT_filtered.7565.7565.1
146	CONT_010	R.VATVSLPR.S	108	115	TRUE	8	2	2.1495	0.0491	1	2	0.113275	843.122	843.009	NUTT603_75mM_20090526_LT_filtered.8925.8925.2
146	CONT_010	K.VCNYVNWIQQTIAAN.-	217	231	TRUE	1	2	2.8236	0.2802	1	2	-1.09632	1793.89	1794.99	NUTT603_12mM_20090526_LT_filtered.37806.37806.2
146	CONT_010	N.YVNWIQQTIAAN.-	220	231	TRUE	1	1	3.6189	0.2711	1	2	0.160875	1421.75	1421.59	NUTT603_12mM_20090526_LT_filtered.32589.32589.2
147	CONT_016	K.LVNELTEFAK.T	66	75	TRUE	1	2	1.994	0.1031	1	1	-0.771525	1163.57	1164.34	NUTT603_25mM_20090526_LT_filtered.15730.15730.1
147	CONT_016	K.LVNELTEFAK.T	66	75	TRUE	17	2	3.751	0.2822	1	2	0.005375	1164.34	1164.34	NUTT603_25mM_20090526_LT_filtered.15756.15756.2
147	CONT_016	K.TCVADESHAGCEK.S	76	88	TRUE	4	2	4.2551	0.356	1	2	-0.443625	1464.05	1464.5	NUTT603_100mM_20090526_LT_filtered.1167.1167.2
147	CONT_016	K.SLHTLFGDELCK.V	89	100	TRUE	3	2	2.21	0.1479	1	2	0.824075	1421.41	1420.59	NUTT603_300mM_20090526_LT_filtered.29381.29381.2
147	CONT_016	K.SLHTLFGDELCK.V	89	100	TRUE	24	2	3.3538	0.1806	1	3	0.038975	1420.62	1420.59	NUTT603_300mM_20090526_LT_filtered.27531.27531.3
147	CONT_016	K.YLYEIAR.R	161	167	FALSE	28	2	2.5759	0.1406	1	2	-0.017425	928.053	928.07	NUTT603_50mM_20090526_LT_filtered.12363.12363.2
147	CONT_016	Y.FYAPELLYYANK.Y	172	183	TRUE	1	1	3.0465	0.1614	1	2	0.887075	1493.6	1492.71	NUTT603_50mM_20090526_LT_filtered.25467.25467.2
147	CONT_016	K.LVTDLTK.V	257	263	FALSE	2	2	1.7973	0.0131	5	1	-0.449025	789.493	789.942	NUTT603_25mM_20090526_LT_filtered.4614.4614.1
147	CONT_016	K.LVTDLTK.V	257	263	FALSE	2	2	1.9011	0.0053	42	2	0.009875	789.952	789.942	NUTT603_25mM_20090526_LT_filtered.4624.4624.2
147	CONT_016	K.VHKECCHGDLLECADDRADLAK.Y	264	285	TRUE	3	2	3.3812	0.2419	10	3	0.714375	2614.51	2613.8	NUTT603_inject_20090526_LT_filtered.20218.20218.3
147	CONT_016	K.YICDNQDTISSK.L	286	297	TRUE	7	2	4.2202	0.0023	1	2	-0.491725	1444.03	1444.52	NUTT603_25mM_20090526_LT_filtered.3012.3012.2
147	CONT_016	K.DAFLGSFLYEYSR.R	347	359	TRUE	52	2	4.8085	0.429	1	2	0.634475	1569.36	1568.72	NUTT603_50mM_20090526_LT_filtered.30139.30139.2
147	CONT_016	R.RHPEYAVSVLLR.L	360	371	TRUE	1	2	2.2927	0.2388	6	2	1.89187	1442.58	1440.68	NUTT603_inject_20090526_LT_filtered.17940.17940.2
147	CONT_016	R.RHPEYAVSVLLR.L	360	371	TRUE	77	2	4.5692	0.327	1	3	0.794775	1441.48	1440.68	NUTT603_12mM_20090526_LT_filtered.34454.34454.3
147	CONT_016	K.EYEATLEECCAK.D	375	386	TRUE	2	2	3.9985	0.2066	2	2	0.447375	1504.02	1503.57	NUTT603_25mM_20090526_LT_filtered.5021.5021.2
147	CONT_016	K.HLVDEPQNLIK.Q	402	412	TRUE	37	2	3.228	0.2419	1	2	-0.157125	1306.34	1306.5	NUTT603_300mM_20090526_LT_filtered.19035.19035.2
147	CONT_016	K.LGEYGFQNALIVR.Y	421	433	FALSE	56	2	4.6286	0.4492	1	2	1.59567	1482.3	1480.7	NUTT603_50mM_20090526_LT_filtered.24709.24709.2
147	CONT_016	R.KVPQVSTPTLVEVSR.S	437	451	FALSE	13	2	3.6832	0.3003	1	2	-1.30543	1639.61	1640.92	NUTT603_100mM_20090526_LT_filtered.21398.21398.2
147	CONT_016	R.KVPQVSTPTLVEVSR.S	437	451	FALSE	75	2	4.777	0.3414	1	3	0.306975	1641.22	1640.92	NUTT603_100mM_20090526_LT_filtered.21288.21288.3
147	CONT_016	K.VPQVSTPTLVEVSR.S	438	451	FALSE	4	2	3.4066	0.3896	1	2	0.312675	1513.05	1512.74	NUTT603_25mM_20090526_LT_filtered.14981.14981.2
147	CONT_016	R.MPCTEDYLSLILNR.L	469	482	TRUE	20	2	5.1553	0.408	1	2	-0.667225	1725.31	1725.98	NUTT603_50mM_20090526_LT_filtered.30799.30799.2
147	CONT_016	K.CCTESLVNR.R	499	507	FALSE	3	2	3.0321	0.267	1	2	-0.250525	1138.97	1139.22	NUTT603_50mM_20090526_LT_filtered.3004.3004.2
147	CONT_016	R.RPCFSALTPDETYVPK.A	508	523	TRUE	3	2	3.1994	0.0881	48	3	-0.722925	1881.38	1882.1	NUTT603_300mM_20090526_LT_filtered.21956.21956.3
147	CONT_016	K.QTALVELLK.H	549	557	TRUE	1	2	2.0141	0.1172	227	2	-0.573825	1014.66	1015.23	NUTT603_25mM_20090526_LT_filtered.19028.19028.2
147	CONT_016	K.TVMENFVAFVDK.C	569	580	TRUE	26	2	4.2841	0.3428	1	2	1.00667	1401.63	1400.63	NUTT603_25mM_20090526_LT_filtered.25404.25404.2
147	CONT_016	K.CCAADDKEACFAVEGPK.L	581	597	TRUE	5	2	4.5197	0.3192	2	3	-0.805225	1928.24	1929.04	NUTT603_100mM_20090526_LT_filtered.10426.10426.3
147	CONT_016	K.LVVSTQTALA.-	598	607	TRUE	4	2	2.3931	0.2732	3	2	-0.189525	1002.99	1003.18	NUTT603_inject_20090526_LT_filtered.12562.12562.2
148	CONT_017	K.YLYEIAR.R	162	168	FALSE	28	2	2.5759	0.1406	1	2	-0.017425	928.053	928.07	NUTT603_50mM_20090526_LT_filtered.12363.12363.2
148	CONT_017	K.LVTDLTK.V	258	264	FALSE	2	2	1.7973	0.0131	5	1	-0.449025	789.493	789.942	NUTT603_25mM_20090526_LT_filtered.4614.4614.1
148	CONT_017	K.LVTDLTK.V	258	264	FALSE	2	2	1.9011	0.0053	42	2	0.009875	789.952	789.942	NUTT603_25mM_20090526_LT_filtered.4624.4624.2
148	CONT_017	K.KVPQVSTPTLVEVSR.N	438	452	FALSE	13	2	3.6832	0.3003	1	2	-1.30543	1639.61	1640.92	NUTT603_100mM_20090526_LT_filtered.21398.21398.2
148	CONT_017	K.KVPQVSTPTLVEVSR.N	438	452	FALSE	75	2	4.777	0.3414	1	3	0.306975	1641.22	1640.92	NUTT603_100mM_20090526_LT_filtered.21288.21288.3
148	CONT_017	K.VPQVSTPTLVEVSR.N	439	452	FALSE	4	2	3.4066	0.3896	1	2	0.312675	1513.05	1512.74	NUTT603_25mM_20090526_LT_filtered.14981.14981.2
148	CONT_017	K.CCTESLVNR.R	500	508	FALSE	3	2	3.0321	0.267	1	2	-0.250525	1138.97	1139.22	NUTT603_50mM_20090526_LT_filtered.3004.3004.2
148	CONT_017	K.QTALVELVKHK.P	550	560	TRUE	1	2	2.2184	0.0732	14	2	0.196775	1266.72	1266.52	NUTT603_75mM_20090526_LT_filtered.15147.15147.2
149	CONT_046	K.GSLGGGFSSGGFSGGSFSR.G	34	52	FALSE	46	2	5.5801	0.453	1	2	0.486075	1709.27	1708.78	NUTT603_50mM_20090526_LT_filtered.17339.17339.2
149	CONT_046	R.GSSGGGCFGGSSGGYGGLGGFGGGSFR.G	53	79	TRUE	11	2	6.4102	0.3953	1	2	-1.24582	2343.15	2344.4	NUTT603_50mM_20090526_LT_filtered.20923.20923.2
149	CONT_046	R.GSSGGGCFGGSSGGYGGLGGFGGGSFR.G	53	79	TRUE	14	2	5.8364	0.3525	1	3	-0.270425	2344.13	2344.4	NUTT603_50mM_20090526_LT_filtered.20811.20811.3
149	CONT_046	K.VTMQNLNDR.L	141	149	FALSE	33	2	3.2553	0.2216	4	2	-0.155925	1091.07	1091.22	NUTT603_50mM_20090526_LT_filtered.4099.4099.2
149	CONT_046	R.LASYLDK.V	150	156	FALSE	6	2	2.226	0.1231	86	1	-0.578725	809.354	809.932	NUTT603_50mM_20090526_LT_filtered.4832.4832.1
149	CONT_046	R.LASYLDK.V	150	156	FALSE	11	2	2.3848	0.0534	5	2	0.120675	810.053	809.932	NUTT603_50mM_20090526_LT_filtered.4947.4947.2
149	CONT_046	R.ALEESNYELEGK.I	159	170	FALSE	28	2	4.3672	0.2971	1	2	-0.281425	1382.18	1382.46	NUTT603_25mM_20090526_LT_filtered.6340.6340.2
149	CONT_046	K.TIDDLK.N	195	200	FALSE	2	2	1.7162	0.0306	57	1	-0.379925	704.413	704.793	NUTT603_25mM_20090526_LT_filtered.2061.2061.1
149	CONT_046	K.TIDDLK.N	195	200	FALSE	1	2	1.8136	0.0156	36	2	-0.291025	704.502	704.793	NUTT603_25mM_20090526_LT_filtered.2100.2100.2
149	CONT_046	K.NQILNLTTDNANILLQIDNAR.L	201	221	FALSE	10	2	6.1445	0.3036	1	2	-0.082525	2368.56	2368.65	NUTT603_25mM_20090526_LT_filtered.28633.28633.2
149	CONT_046	K.NQILNLTTDNANILLQIDNAR.L	201	221	FALSE	85	2	6.9775	0.2606	2	3	1.21287	2369.86	2368.65	NUTT603_25mM_20090526_LT_filtered.28680.28680.3
149	CONT_046	R.LAADDFR.L	222	228	FALSE	35	2	2.5156	0.1524	3	2	1.27388	809.15	807.876	NUTT603_25mM_20090526_LT_filtered.4616.4616.2
149	CONT_046	R.LKYENEVALR.Q	229	238	FALSE	38	2	3.0999	0.2603	1	2	-0.342425	1235.08	1235.42	NUTT603_300mM_20090526_LT_filtered.18709.18709.2
149	CONT_046	R.LKYENEVALR.Q	229	238	FALSE	30	2	3.3322	0.115	75	3	1.37197	1236.79	1235.42	NUTT603_300mM_20090526_LT_filtered.16984.16984.3
149	CONT_046	K.YENEVALR.Q	231	238	FALSE	13	2	2.7576	0.2122	1	2	-0.195925	993.891	994.087	NUTT603_50mM_20090526_LT_filtered.4984.4984.2
149	CONT_046	R.QSVEADINGLR.R	239	249	FALSE	3	2	2.6913	0.0879	1	2	0.394775	1202.7	1202.3	NUTT603_25mM_20090526_LT_filtered.7353.7353.2
149	CONT_046	R.QSVEADINGLRR.V	239	250	FALSE	7	2	2.4245	0.0927	30	3	1.45208	1359.94	1358.49	NUTT603_100mM_20090526_LT_filtered.11561.11561.3
149	CONT_046	R.VLDELTLTQ.A	251	259	FALSE	7	1	3.3501	0.2224	1	2	1.92938	1034.1	1032.17	NUTT603_25mM_20090526_LT_filtered.12620.12620.2
149	CONT_046	R.NVSTGDVNVEMNAAPGVDLTQLLNNMR.N	289	315	FALSE	9	2	5.9166	0.4174	1	2	-0.369025	2873.84	2874.21	NUTT603_25mM_20090526_LT_filtered.30976.30976.2
149	CONT_046	R.NVSTGDVNVEMNAAPGVDLTQLLNNMR.N	289	315	FALSE	51	2	6.5564	0.4217	1	3	-0.209225	2874	2874.21	NUTT603_25mM_20090526_LT_filtered.31012.31012.3
149	CONT_046	K.DAEAWFNEK.S	328	336	FALSE	30	2	3.0538	0.1474	1	2	-0.035725	1110.13	1110.16	NUTT603_50mM_20090526_LT_filtered.12975.12975.2
149	CONT_046	K.SKELTTEIDNNIEQISSYK.S	337	355	FALSE	7	2	5.9058	0.4988	1	2	-0.328825	2213.07	2213.4	NUTT603_100mM_20090526_LT_filtered.28776.28776.2
149	CONT_046	K.SKELTTEIDNNIEQISSYK.S	337	355	FALSE	156	2	6.0613	0.2902	1	3	0.326575	2213.72	2213.4	NUTT603_100mM_20090526_LT_filtered.28900.28900.3
149	CONT_046	K.ELTTEIDNNIEQISSYK.S	339	355	FALSE	22	2	5.885	0.4374	1	2	0.954475	1999.1	1998.15	NUTT603_25mM_20090526_LT_filtered.21308.21308.2
149	CONT_046	K.ELTTEIDNNIEQISSYK.S	339	355	FALSE	6	2	5.3943	0.3094	1	3	0.139875	1998.29	1998.15	NUTT603_25mM_20090526_LT_filtered.20624.20624.3
149	CONT_046	K.SEITELR.R	356	362	FALSE	1	2	2.3294	0.0325	51	2	-0.134425	847.804	847.938	NUTT603_50mM_20090526_LT_filtered.5279.5279.2
149	CONT_046	R.NVQALEIELQSQLALK.Q	364	379	FALSE	3	2	3.7099	0.2474	1	2	0.084775	1798.17	1798.08	NUTT603_300mM_20090526_LT_filtered.33396.33396.2
149	CONT_046	K.QSLEASLAETEGR.Y	380	392	FALSE	41	2	4.4416	0.3731	1	2	0.488675	1391.96	1391.47	NUTT603_50mM_20090526_LT_filtered.11997.11997.2
149	CONT_046	K.IRLENEIQTYR.S	433	443	FALSE	72	2	4.0294	0.3271	1	2	-0.121625	1435.5	1435.62	NUTT603_300mM_20090526_LT_filtered.21759.21759.2
149	CONT_046	K.IRLENEIQTYR.S	433	443	FALSE	14	2	3.2949	0.0834	99	3	1.13977	1436.76	1435.62	NUTT603_300mM_20090526_LT_filtered.19659.19659.3
149	CONT_046	R.LENEIQTYR.S	435	443	FALSE	23	2	3.8923	0.1078	3	2	0.835275	1167.11	1166.27	NUTT603_50mM_20090526_LT_filtered.5915.5915.2
149	CONT_046	R.SLLEGEGSSGGGGR.G	444	457	FALSE	19	2	3.9714	0.3678	1	2	-0.246125	1263.06	1263.3	NUTT603_50mM_20090526_LT_filtered.3899.3899.2
149	CONT_046	K.SSSSGSVGESSSK.G	545	557	FALSE	1	2	2.9723	0.2953	6	2	0.195575	1186.37	1186.17	NUTT603_25mM_20090526_LT_filtered.67.67.2
149	CONT_046	K.SSSSGSVGESSSKGP.R	545	559	FALSE	3	1	3.599	0.3626	1	2	-0.169025	1340.17	1340.34	NUTT603_25mM_20090526_LT_filtered.460.460.2
150	CONT_047	K.VTMQNLNDR.L	19	27	FALSE	33	2	3.2553	0.2216	4	2	-0.155925	1091.07	1091.22	NUTT603_50mM_20090526_LT_filtered.4099.4099.2
150	CONT_047	R.LASYLDK.V	28	34	FALSE	6	2	2.226	0.1231	86	1	-0.578725	809.354	809.932	NUTT603_50mM_20090526_LT_filtered.4832.4832.1
150	CONT_047	R.LASYLDK.V	28	34	FALSE	11	2	2.3848	0.0534	5	2	0.120675	810.053	809.932	NUTT603_50mM_20090526_LT_filtered.4947.4947.2
150	CONT_047	R.ALEESNYELEGK.I	37	48	FALSE	28	2	4.3672	0.2971	1	2	-0.281425	1382.18	1382.46	NUTT603_25mM_20090526_LT_filtered.6340.6340.2
150	CONT_047	K.HGNSHQGEPR.D	56	65	FALSE	1	2	2.4445	0.1977	1	2	0.472775	1119.61	1119.14	NUTT603_300mM_20090526_LT_filtered.7320.7320.2
150	CONT_047	K.HGNSHQGEPR.D	56	65	FALSE	2	2	2.2804	0.1175	126	3	1.06567	1120.2	1119.14	NUTT603_300mM_20090526_LT_filtered.6803.6803.3
150	CONT_047	K.TIDDLK.N	73	78	FALSE	2	2	1.7162	0.0306	57	1	-0.379925	704.413	704.793	NUTT603_25mM_20090526_LT_filtered.2061.2061.1
150	CONT_047	K.TIDDLK.N	73	78	FALSE	1	2	1.8136	0.0156	36	2	-0.291025	704.502	704.793	NUTT603_25mM_20090526_LT_filtered.2100.2100.2
150	CONT_047	K.NQILNLTTDNANILLQIDNAR.L	79	99	FALSE	10	2	6.1445	0.3036	1	2	-0.082525	2368.56	2368.65	NUTT603_25mM_20090526_LT_filtered.28633.28633.2
150	CONT_047	K.NQILNLTTDNANILLQIDNAR.L	79	99	FALSE	85	2	6.9775	0.2606	2	3	1.21287	2369.86	2368.65	NUTT603_25mM_20090526_LT_filtered.28680.28680.3
150	CONT_047	R.LAADDFR.L	100	106	FALSE	35	2	2.5156	0.1524	3	2	1.27388	809.15	807.876	NUTT603_25mM_20090526_LT_filtered.4616.4616.2
150	CONT_047	R.LKYENEVALR.Q	107	116	FALSE	38	2	3.0999	0.2603	1	2	-0.342425	1235.08	1235.42	NUTT603_300mM_20090526_LT_filtered.18709.18709.2
150	CONT_047	R.LKYENEVALR.Q	107	116	FALSE	30	2	3.3322	0.115	75	3	1.37197	1236.79	1235.42	NUTT603_300mM_20090526_LT_filtered.16984.16984.3
150	CONT_047	K.YENEVALR.Q	109	116	FALSE	13	2	2.7576	0.2122	1	2	-0.195925	993.891	994.087	NUTT603_50mM_20090526_LT_filtered.4984.4984.2
150	CONT_047	R.QSVEADINGLR.R	117	127	FALSE	3	2	2.6913	0.0879	1	2	0.394775	1202.7	1202.3	NUTT603_25mM_20090526_LT_filtered.7353.7353.2
150	CONT_047	R.QSVEADINGLRR.V	117	128	FALSE	7	2	2.4245	0.0927	30	3	1.45208	1359.94	1358.49	NUTT603_100mM_20090526_LT_filtered.11561.11561.3
150	CONT_047	R.RVLDELTLTK.A	128	137	FALSE	1	2	2.177	0.0335	12	2	-0.795525	1187.61	1188.4	NUTT603_300mM_20090526_LT_filtered.20644.20644.2
150	CONT_047	R.VLDELTLTK.A	129	137	FALSE	8	2	3.3501	0.2224	1	2	1.88597	1034.1	1032.22	NUTT603_25mM_20090526_LT_filtered.12620.12620.2
150	CONT_047	R.NVSTGDVNVEMNAAPGIDLTQLLNNMR.S	167	193	TRUE	3	2	3.1525	0.0905	20	2	0.960175	2889.2	2888.23	NUTT603_25mM_20090526_LT_filtered.28728.28728.2
150	CONT_047	R.NVSTGDVNVEMNAAPGIDLTQLLNNMR.S	167	193	TRUE	3	2	3.6935	0.1287	4	3	-0.680425	2887.55	2888.23	NUTT603_25mM_20090526_LT_filtered.28676.28676.3
150	CONT_047	R.SQYEQLAEQNR.K	194	204	FALSE	10	2	4.0689	0.3702	1	2	0.589375	1367.01	1366.42	NUTT603_50mM_20090526_LT_filtered.4059.4059.2
150	CONT_047	R.SQYEQLAEQNRK.D	194	205	FALSE	15	2	3.6405	0.1378	8	2	-0.403725	1494.19	1494.6	NUTT603_300mM_20090526_LT_filtered.3467.3467.2
150	CONT_047	K.SKELTTEIDNNIEQISSYK.S	215	233	FALSE	7	2	5.9058	0.4988	1	2	-0.328825	2213.07	2213.4	NUTT603_100mM_20090526_LT_filtered.28776.28776.2
150	CONT_047	K.SKELTTEIDNNIEQISSYK.S	215	233	FALSE	156	2	6.0613	0.2902	1	3	0.326575	2213.72	2213.4	NUTT603_100mM_20090526_LT_filtered.28900.28900.3
150	CONT_047	K.ELTTEIDNNIEQISSYK.S	217	233	FALSE	22	2	5.885	0.4374	1	2	0.954475	1999.1	1998.15	NUTT603_25mM_20090526_LT_filtered.21308.21308.2
150	CONT_047	K.ELTTEIDNNIEQISSYK.S	217	233	FALSE	6	2	5.3943	0.3094	1	3	0.139875	1998.29	1998.15	NUTT603_25mM_20090526_LT_filtered.20624.20624.3
150	CONT_047	K.SEITELR.R	234	240	FALSE	1	2	2.3294	0.0325	51	2	-0.134425	847.804	847.938	NUTT603_50mM_20090526_LT_filtered.5279.5279.2
150	CONT_047	K.QSLEASLAETEGR.Y	258	270	FALSE	41	2	4.4416	0.3731	1	2	0.488675	1391.96	1391.47	NUTT603_50mM_20090526_LT_filtered.11997.11997.2
150	CONT_047	R.YCVQLSQIQAQISALEEQLQQIR.A	271	293	FALSE	2	2	6.2821	0.2184	1	2	-1.33803	2746.75	2748.09	NUTT603_300mM_20090526_LT_filtered.33185.33185.2
150	CONT_047	R.YCVQLSQIQAQISALEEQLQQIR.A	271	293	FALSE	4	2	5.5803	0.0692	1	3	-0.096025	2747.99	2748.09	NUTT603_300mM_20090526_LT_filtered.33175.33175.3
150	CONT_047	R.AETECQNTEYQQLLDIK.I	294	310	FALSE	25	2	6.4551	0.4389	1	2	1.69508	2085.92	2084.22	NUTT603_25mM_20090526_LT_filtered.18454.18454.2
150	CONT_047	R.AETECQNTEYQQLLDIK.I	294	310	FALSE	9	2	5.1674	0.3836	1	3	0.388375	2084.61	2084.22	NUTT603_25mM_20090526_LT_filtered.17928.17928.3
150	CONT_047	K.IRLENEIQTYR.S	311	321	FALSE	72	2	4.0294	0.3271	1	2	-0.121625	1435.5	1435.62	NUTT603_300mM_20090526_LT_filtered.21759.21759.2
150	CONT_047	K.IRLENEIQTYR.S	311	321	FALSE	14	2	3.2949	0.0834	99	3	1.13977	1436.76	1435.62	NUTT603_300mM_20090526_LT_filtered.19659.19659.3
150	CONT_047	R.LENEIQTYR.S	313	321	FALSE	23	2	3.8923	0.1078	3	2	0.835275	1167.11	1166.27	NUTT603_50mM_20090526_LT_filtered.5915.5915.2
151	CONT_049	R.SFSTASAITPSVSR.T	15	28	FALSE	2	2	3.6438	0.3778	1	2	-0.464425	1411.09	1411.55	NUTT603_25mM_20090526_LT_filtered.10204.10204.2
151	CONT_049	R.VSLAGACGVGGYGSR.S	48	62	FALSE	6	2	4.9952	0.4443	1	2	0.473775	1412.01	1411.54	NUTT603_25mM_20090526_LT_filtered.8713.8713.2
151	CONT_049	R.ISISTSGGSFR.N	73	83	TRUE	14	2	2.9632	0.1028	1	2	0.823575	1113.05	1112.22	NUTT603_50mM_20090526_LT_filtered.11357.11357.2
151	CONT_049	K.FASFIDK.V	178	184	FALSE	10	2	2.6042	0.0119	16	2	1.07187	829.022	827.95	NUTT603_50mM_20090526_LT_filtered.12424.12424.2
151	CONT_049	R.FLEQQNK.V	187	193	FALSE	1	2	2.0469	0.0009	1	2	-0.506625	906.502	907.009	NUTT603_25mM_20090526_LT_filtered.1425.1425.2
151	CONT_049	R.FLEQQNKVLETK.W	187	198	FALSE	6	2	4.891	0.0271	1	2	-0.705325	1476.99	1477.7	NUTT603_50mM_20090526_LT_filtered.11539.11539.2
151	CONT_049	K.WTLLQEQGTK.T	199	208	FALSE	26	2	3.631	0.1424	1	2	1.44808	1205.81	1204.36	NUTT603_50mM_20090526_LT_filtered.14940.14940.2
151	CONT_049	R.QNLEPLFEQYINNLR.R	212	226	FALSE	11	2	4.6187	0.4061	1	2	-0.674025	1891.44	1892.12	NUTT603_50mM_20090526_LT_filtered.31891.31891.2
151	CONT_049	R.QNLEPLFEQYINNLR.R	212	226	FALSE	2	2	4.3667	0.2781	1	3	-1.04602	1891.07	1892.12	NUTT603_50mM_20090526_LT_filtered.31751.31751.3
151	CONT_049	R.QLDSIVGER.G	228	236	FALSE	1	2	1.8511	0.0566	146	2	-0.002625	1017.12	1017.12	NUTT603_50mM_20090526_LT_filtered.7915.7915.2
151	CONT_049	R.GRLDSELR.N	237	244	FALSE	1	2	2.0728	0.1167	114	2	-0.430825	945.615	946.046	NUTT603_300mM_20090526_LT_filtered.4599.4599.2
151	CONT_049	K.DVDAAYMNK.V	277	285	FALSE	5	2	3.3078	0.2005	1	2	0.724275	1027.86	1027.13	NUTT603_25mM_20090526_LT_filtered.3116.3116.2
151	CONT_049	K.VDALMDEINFMK.M	292	303	FALSE	7	2	4.4639	0.3131	1	2	0.604575	1427.29	1426.68	NUTT603_25mM_20090526_LT_filtered.24340.24340.2
151	CONT_049	R.NLDLDSIIAEVK.A	331	342	FALSE	3	2	2.5776	0.1631	1	1	-0.971025	1329.54	1330.52	NUTT603_25mM_20090526_LT_filtered.26694.26694.1
151	CONT_049	R.NLDLDSIIAEVK.A	331	342	FALSE	24	2	4.4903	0.2344	1	2	0.609375	1331.12	1330.52	NUTT603_25mM_20090526_LT_filtered.26828.26828.2
151	CONT_049	K.AQYEEIANR.S	343	351	FALSE	6	2	2.8249	0.1765	3	2	-0.365825	1093.8	1094.16	NUTT603_50mM_20090526_LT_filtered.3208.3208.2
151	CONT_049	R.TEAESWYQTK.Y	354	363	FALSE	2	2	2.6935	0.1561	1	2	-0.174025	1243.14	1243.31	NUTT603_50mM_20090526_LT_filtered.6316.6316.2
151	CONT_049	K.YEELQQTAGR.H	364	373	FALSE	4	2	3.5292	0.2384	1	2	-0.222925	1195.05	1195.27	NUTT603_50mM_20090526_LT_filtered.2443.2443.2
151	CONT_049	K.LAELEEALQK.A	431	440	FALSE	5	2	4.0947	0.1401	1	2	0.032075	1144.34	1144.3	NUTT603_25mM_20090526_LT_filtered.12152.12152.2
151	CONT_049	K.LALDVEIATYR.K	460	470	FALSE	83	2	3.5961	0.1149	1	2	0.029075	1264.49	1264.46	NUTT603_50mM_20090526_LT_filtered.30195.30195.2
151	CONT_049	R.KLLEGEECR.L	471	479	FALSE	3	2	2.2426	0.0654	2	2	-0.006425	1134.25	1134.26	NUTT603_300mM_20090526_LT_filtered.3101.3101.2
151	CONT_049	R.KLLEGEECR.L	471	479	FALSE	2	2	2.5365	0.0999	2	3	-0.229525	1134.03	1134.26	NUTT603_300mM_20090526_LT_filtered.2939.2939.3
151	CONT_049	K.LLEGEECR.L	472	479	FALSE	5	2	2.7025	0.0648	23	2	-0.183325	1005.9	1006.08	NUTT603_50mM_20090526_LT_filtered.2223.2223.2
152	CONT_068	R.SGGGGGGGLGSGGSIR.S	14	29	TRUE	19	2	4.4019	0.3279	1	2	0.750275	1234.03	1233.28	NUTT603_25mM_20090526_LT_filtered.2000.2000.2
152	CONT_068	R.FSSSSGYGGGSSR.V	47	59	TRUE	10	2	3.4659	0.278	1	2	-0.297725	1235.94	1236.23	NUTT603_50mM_20090526_LT_filtered.1011.1011.2
152	CONT_068	R.GGGGSFGYSYGGGSGGGFSAS.S	64	84	TRUE	3	1	3.6881	0.3799	1	2	-0.608725	1773.15	1773.76	NUTT603_12mM_20090526_LT_filtered.19284.19284.2
152	CONT_068	R.GGGGSFGYSYGGGSGGGFSASSLGGGFGGGSR.G	64	95	TRUE	9	2	5.3651	0.5533	1	2	-1.00602	2705.75	2706.76	NUTT603_50mM_20090526_LT_filtered.21817.21817.2
152	CONT_068	R.GGGGSFGYSYGGGSGGGFSASSLGGGFGGGSR.G	64	95	TRUE	30	2	6.5855	0.4922	1	3	1.00038	2707.76	2706.76	NUTT603_50mM_20090526_LT_filtered.22228.22228.3
152	CONT_068	S.SLGGGFGGGSR.G	85	95	TRUE	2	1	3.1075	0.2603	1	2	1.05488	953.064	952.009	NUTT603_50mM_20090526_LT_filtered.4049.4049.2
152	CONT_068	K.STMQELNSR.L	155	163	TRUE	7	2	2.9422	0.2225	7	2	-0.357825	1065.81	1066.17	NUTT603_50mM_20090526_LT_filtered.2343.2343.2
152	CONT_068	R.LASYLDK.V	164	170	FALSE	6	2	2.226	0.1231	86	1	-0.578725	809.354	809.932	NUTT603_50mM_20090526_LT_filtered.4832.4832.1
152	CONT_068	R.LASYLDK.V	164	170	FALSE	11	2	2.3848	0.0534	5	2	0.120675	810.053	809.932	NUTT603_50mM_20090526_LT_filtered.4947.4947.2
152	CONT_068	R.LASYLDKVQALEEANNDLENK.I	164	184	TRUE	48	2	5.1186	0.2695	2	3	1.61977	2380.21	2378.59	NUTT603_75mM_20090526_LT_filtered.26148.26148.3
152	CONT_068	K.VQALEEANNDLENK.I	171	184	TRUE	19	2	5.7664	0.3516	1	2	-0.487125	1587.19	1587.68	NUTT603_25mM_20090526_LT_filtered.7576.7576.2
152	CONT_068	K.VQALEEANNDLENK.I	171	184	TRUE	4	2	4.9503	0.2389	1	3	0.901875	1588.58	1587.68	NUTT603_25mM_20090526_LT_filtered.7560.7560.3
152	CONT_068	K.IQDWYDK.K	185	191	TRUE	1	2	1.9632	0.1028	53	2	0.129575	968.178	968.048	NUTT603_75mM_20090526_LT_filtered.7522.7522.2
152	CONT_068	K.KGPAAIQK.N	192	199	TRUE	1	2	2.0902	0.0493	22	2	0.268675	813.251	812.982	NUTT603_100mM_20090526_LT_filtered.3714.3714.2
152	CONT_068	K.GPAAIQK.N	193	199	TRUE	1	2	1.5502	0.0016	11	1	-0.359625	684.449	684.808	NUTT603_25mM_20090526_LT_filtered.505.505.1
152	CONT_068	K.NYSPYYNTIDDLKDQIVDLTVGNNK.T	200	224	TRUE	3	2	3.4354	0.1597	1	3	-0.110125	2904.04	2904.15	NUTT603_300mM_20090526_LT_filtered.33377.33377.3
152	CONT_068	K.TLLDIDNTR.M	225	233	TRUE	11	2	2.8125	0.0773	2	2	-0.027725	1061.15	1061.17	NUTT603_50mM_20090526_LT_filtered.12791.12791.2
152	CONT_068	R.MTLDDFR.I	234	240	TRUE	12	2	2.0227	0.1517	13	2	0.100775	898.117	898.016	NUTT603_50mM_20090526_LT_filtered.13347.13347.2
152	CONT_068	R.IKFEMEQNLR.Q	241	250	TRUE	34	2	3.3668	0.1144	208	3	0.187575	1308.72	1308.53	NUTT603_300mM_20090526_LT_filtered.27423.27423.3
152	CONT_068	R.QGVDADINGLR.Q	251	261	TRUE	25	2	3.2077	0.3036	1	2	-0.192025	1158.06	1158.25	NUTT603_25mM_20090526_LT_filtered.8364.8364.2
152	CONT_068	R.QVLDNLTMEK.S	262	271	TRUE	3	2	2.3846	0.2002	13	2	-0.257625	1191.12	1191.38	NUTT603_25mM_20090526_LT_filtered.10800.10800.2
152	CONT_068	K.SDLEMQYETLQEELMALK.K	272	289	TRUE	7	2	5.3256	0.3228	1	2	0.756175	2173.22	2172.46	NUTT603_50mM_20090526_LT_filtered.32709.32709.2
152	CONT_068	K.SDLEMQYETLQEELMALK.K	272	289	TRUE	1	2	3.2666	0.1228	1	3	0.558575	2173.02	2172.46	NUTT603_25mM_20090526_LT_filtered.30668.30668.3
152	CONT_068	K.TLNDMRQEYEQLIAK.N	322	336	TRUE	59	2	4.3532	0.2569	1	3	-0.104125	1852.99	1853.09	NUTT603_100mM_20090526_LT_filtered.26084.26084.3
152	CONT_068	R.QEYEQLIAK.N	328	336	TRUE	5	2	2.1513	0.002	17	2	-0.090925	1122.17	1122.26	NUTT603_50mM_20090526_LT_filtered.9075.9075.2
152	CONT_068	K.DIENQYETQITQIEHEVSSSGQEVQSSAK.E	340	368	TRUE	103	2	7.5858	0.5393	1	3	0.834275	3267.24	3266.41	NUTT603_75mM_20090526_LT_filtered.28323.28323.3
152	CONT_068	R.YCGQLQMIQEQISNLEAQITDVR.Q	405	427	TRUE	2	2	4.6529	0.3792	1	3	0.122575	2739.18	2739.05	NUTT603_75mM_20090526_LT_filtered.32883.32883.3
152	CONT_068	R.QEIECQNQEYSLLLSIK.M	428	444	TRUE	2	2	3.2059	0.2119	14	2	0.355475	2096.68	2096.32	NUTT603_50mM_20090526_LT_filtered.27440.27440.2
152	CONT_068	K.EIETYHNLLEGGQEDFESSGAGK.I	450	472	TRUE	117	2	7.3345	0.3453	1	3	1.36668	2512.98	2511.61	NUTT603_75mM_20090526_LT_filtered.23079.23079.3
152	CONT_068	R.GGSGGSYGGGGSGGGYGGGSGSR.G	491	513	TRUE	4	2	6.1197	0.4199	1	2	0.621175	1793.35	1792.73	NUTT603_50mM_20090526_LT_filtered.664.664.2
152	CONT_068	R.GGSGGSHGGGSGFGGESGGSYGGGEEASGSGGGYGGGSGK.S	580	619	TRUE	5	2	7.0109	0.5926	1	3	1.03707	3226.14	3225.11	NUTT603_100mM_20090526_LT_filtered.8270.8270.3
153	CONT_072	R.GFSSGSAVVSGGSR.R	21	34	FALSE	18	2	4.6163	0.3409	1	2	0.176475	1255.5	1255.32	NUTT603_50mM_20090526_LT_filtered.4323.4323.2
153	CONT_072	F.SSGSAVVSGGSR.R	23	34	FALSE	1	1	3.1027	0.254	1	2	0.001975	1051.1	1051.1	NUTT603_25mM_20090526_LT_filtered.468.468.2
153	CONT_072	R.STSSFSCLSR.H	36	45	TRUE	12	2	2.9609	0.249	1	2	-0.318225	1131.88	1132.2	NUTT603_50mM_20090526_LT_filtered.6015.6015.2
153	CONT_072	R.HGGGGGGFGGGGFGSR.S	46	61	TRUE	3	2	2.4203	0.2097	5	2	-1.26572	1320.08	1321.35	NUTT603_300mM_20090526_LT_filtered.6736.6736.2
153	CONT_072	R.HGGGGGGFGGGGFGSR.S	46	61	TRUE	10	2	4.1248	0.2133	1	3	1.29167	1322.64	1321.35	NUTT603_300mM_20090526_LT_filtered.6588.6588.3
153	CONT_072	R.SLVGLGGTK.S	62	70	TRUE	6	2	2.7794	0.0319	7	2	-0.102325	831.88	831.982	NUTT603_25mM_20090526_LT_filtered.6740.6740.2
153	CONT_072	K.SISISVAGGGGGFGAAGGFGGR.G	71	92	TRUE	49	2	4.0813	0.3875	1	2	-0.915925	1839.08	1840	NUTT603_50mM_20090526_LT_filtered.32448.32448.2
153	CONT_072	R.GGGFGGGSGFGGGSGFGGGSGFSGGGFGGGGFGGGR.F	93	128	TRUE	26	2	7.7337	0.2436	1	3	-1.24392	2831.63	2832.88	NUTT603_75mM_20090526_LT_filtered.23171.23171.3
153	CONT_072	G.GSGFGGGSGFGGGSGFSGGGFGGGGFGGGR.F	99	128	TRUE	1	1	4.5883	0.0148	1	2	-0.126125	2400.31	2400.44	NUTT603_75mM_20090526_LT_filtered.20605.20605.2
153	CONT_072	G.GSGFGGGSGFGGGSGFSGGGFGGGGFGGGR.F	99	128	TRUE	6	1	5.5638	0.1689	1	3	-0.063625	2400.38	2400.44	NUTT603_75mM_20090526_LT_filtered.20707.20707.3
153	CONT_072	R.FGGFGGPGGVGGLGGPGGFGPGG.Y	129	151	TRUE	1	1	2.9204	0.1681	1	2	-0.415225	1819.55	1819.97	NUTT603_inject_20090526_LT_filtered.23690.23690.2
153	CONT_072	K.VDPEIQNVK.A	173	181	FALSE	3	2	2.2595	0.1778	20	2	0.759175	1042.93	1042.17	NUTT603_25mM_20090526_LT_filtered.3805.3805.2
153	CONT_072	K.FASFIDK.V	195	201	FALSE	10	2	2.6042	0.0119	16	2	1.07187	829.022	827.95	NUTT603_50mM_20090526_LT_filtered.12424.12424.2
153	CONT_072	R.FLEQQNQVLQTK.W	204	215	FALSE	51	2	5.2489	0.1235	1	2	-0.351125	1476.32	1476.67	NUTT603_50mM_20090526_LT_filtered.11195.11195.2
153	CONT_072	K.WELLQQMNVGTR.P	216	227	TRUE	1	2	2.6186	0.065	2	2	1.24378	1476.94	1475.7	NUTT603_50mM_20090526_LT_filtered.30608.30608.2
153	CONT_072	R.YLDGLTAER.T	245	253	TRUE	16	2	3.4228	0.3189	12	2	-0.107025	1038.03	1038.14	NUTT603_50mM_20090526_LT_filtered.9695.9695.2
153	CONT_072	R.TSQNSELNNMQDLVEDYK.K	254	271	TRUE	1	2	5.7406	0.5248	1	2	-0.251425	2129	2129.25	NUTT603_25mM_20090526_LT_filtered.19701.19701.2
153	CONT_072	R.TSQNSELNNMQDLVEDYKK.K	254	272	TRUE	42	2	4.0422	0.347	1	3	1.95427	2259.38	2257.43	NUTT603_75mM_20090526_LT_filtered.22643.22643.3
153	CONT_072	K.KYEDEINKR.T	273	281	FALSE	3	2	2.7265	0.16	1	3	1.54408	1196.86	1195.31	NUTT603_300mM_20090526_LT_filtered.12627.12627.3
153	CONT_072	K.YEDEINKR.T	274	281	FALSE	1	2	1.9184	0.1065	17	2	0.092775	1067.23	1067.14	NUTT603_300mM_20090526_LT_filtered.1660.1660.2
153	CONT_072	R.TAAENDFVTLK.K	282	292	TRUE	7	2	2.8099	0.0011	1	2	-0.281225	1209.06	1209.34	NUTT603_25mM_20090526_LT_filtered.10548.10548.2
153	CONT_072	R.TAAENDFVTLKK.D	282	293	TRUE	5	2	2.7352	0.1169	6	2	0.892675	1338.4	1337.51	NUTT603_75mM_20090526_LT_filtered.15705.15705.2
153	CONT_072	K.DVDNAYMIK.V	294	302	TRUE	8	2	3.1086	0.276	1	2	-0.073325	1069.14	1069.21	NUTT603_25mM_20090526_LT_filtered.7864.7864.2
153	CONT_072	K.VDLLNQEIEFLK.V	309	320	TRUE	26	2	4.4847	0.1589	1	2	0.604175	1462.3	1461.69	NUTT603_25mM_20090526_LT_filtered.26428.26428.2
153	CONT_072	K.VDLLNQEIEFLK.V	309	320	TRUE	3	2	4.6376	0.1192	1	3	0.066575	1461.76	1461.69	NUTT603_25mM_20090526_LT_filtered.26277.26277.3
153	CONT_072	R.NLDLDSIIAEVK.A	348	359	FALSE	3	2	2.5776	0.1631	1	1	-0.971025	1329.54	1330.52	NUTT603_25mM_20090526_LT_filtered.26694.26694.1
153	CONT_072	R.NLDLDSIIAEVK.A	348	359	FALSE	24	2	4.4903	0.2344	1	2	0.609375	1331.12	1330.52	NUTT603_25mM_20090526_LT_filtered.26828.26828.2
153	CONT_072	K.AQYEEIAQR.S	360	368	FALSE	18	2	3.4483	0.2399	1	2	-0.225725	1107.96	1108.19	NUTT603_50mM_20090526_LT_filtered.3536.3536.2
153	CONT_072	R.SKEEAEALYHSK.Y	369	380	TRUE	13	2	3.4857	0.1611	106	3	-0.078125	1392.42	1392.5	NUTT603_300mM_20090526_LT_filtered.16872.16872.3
153	CONT_072	K.YEELQVTVGR.H	381	390	TRUE	44	2	3.192	0.1431	1	2	0.589375	1194.91	1194.32	NUTT603_50mM_20090526_LT_filtered.15129.15129.2
153	CONT_072	K.IEISELNR.V	400	407	FALSE	3	2	1.9519	0.0303	52	1	-0.576925	973.52	974.097	NUTT603_50mM_20090526_LT_filtered.9789.9789.1
153	CONT_072	K.IEISELNR.V	400	407	FALSE	31	2	3.1049	0.1135	1	2	-0.282525	973.814	974.097	NUTT603_50mM_20090526_LT_filtered.10403.10403.2
153	CONT_072	R.LQGEIAHVK.K	412	420	TRUE	1	2	1.9072	0.0709	59	2	0.258675	995.42	995.161	NUTT603_100mM_20090526_LT_filtered.7857.7857.2
153	CONT_072	K.NVQDAIADAEQR.G	425	436	TRUE	14	2	4.007	0.3166	1	2	-0.721625	1329.67	1330.39	NUTT603_25mM_20090526_LT_filtered.7980.7980.2
153	CONT_072	K.NVQDAIADAEQR.G	425	436	TRUE	1	2	3.6134	0.0849	2	3	1.44677	1331.84	1330.39	NUTT603_25mM_20090526_LT_filtered.7985.7985.3
153	CONT_072	R.NKLNDLEEALQQAK.E	446	459	TRUE	12	2	3.9529	0.1932	1	2	0.392575	1615.18	1614.79	NUTT603_100mM_20090526_LT_filtered.29114.29114.2
153	CONT_072	R.NKLNDLEEALQQAK.E	446	459	TRUE	11	2	4.3882	0.1042	1	3	0.810575	1615.6	1614.79	NUTT603_100mM_20090526_LT_filtered.28950.28950.3
153	CONT_072	K.LNDLEEALQQAK.E	448	459	TRUE	19	2	4.9527	0.1326	1	2	0.927475	1373.44	1372.51	NUTT603_25mM_20090526_LT_filtered.15561.15561.2
153	CONT_072	R.DYQELMNVK.L	468	476	FALSE	6	2	2.9934	0.1189	2	2	0.488875	1140.78	1140.29	NUTT603_25mM_20090526_LT_filtered.11137.11137.2
153	CONT_072	K.LALDVEIATYR.K	477	487	FALSE	83	2	3.5961	0.1149	1	2	0.029075	1264.49	1264.46	NUTT603_50mM_20090526_LT_filtered.30195.30195.2
153	CONT_072	R.KLLEGEECR.M	488	496	FALSE	3	2	2.2426	0.0654	2	2	-0.006425	1134.25	1134.26	NUTT603_300mM_20090526_LT_filtered.3101.3101.2
153	CONT_072	R.KLLEGEECR.M	488	496	FALSE	2	2	2.5365	0.0999	2	3	-0.229525	1134.03	1134.26	NUTT603_300mM_20090526_LT_filtered.2939.2939.3
153	CONT_072	K.LLEGEECR.M	489	496	FALSE	5	2	2.7025	0.0648	23	2	-0.183325	1005.9	1006.08	NUTT603_50mM_20090526_LT_filtered.2223.2223.2
153	CONT_072	S.VTSSTISSNVASK.A	509	521	TRUE	1	1	3.0738	0.2284	1	2	-0.592325	1280.81	1281.4	NUTT603_25mM_20090526_LT_filtered.2322.2322.2
153	CONT_072	K.AAFGGSGGR.G	522	530	TRUE	1	2	1.9676	0.1056	2	2	-0.620325	779.205	779.825	NUTT603_50mM_20090526_LT_filtered.827.827.2
153	CONT_072	K.AAFGGSGGRGSSSGGGYSSGSSSYGSGGR.Q	522	550	TRUE	1	2	3.9656	0.2729	1	3	-0.343825	2502.14	2502.48	NUTT603_300mM_20090526_LT_filtered.3297.3297.3
153	CONT_072	R.GSSSGGGYSSGSSSYGSGGR.Q	531	550	TRUE	3	2	4.6647	0.431	1	2	-0.581325	1741.1	1741.68	NUTT603_50mM_20090526_LT_filtered.740.740.2
153	CONT_072	R.GGSGGGGSISGGGYGSGGGSGGR.Y	556	578	TRUE	2	2	4.919	0.3605	1	2	-0.622225	1742.09	1742.71	NUTT603_50mM_20090526_LT_filtered.1104.1104.2
153	CONT_072	K.GGSISGGGYGSGGGK.H	587	601	TRUE	4	2	4.3255	0.4112	1	2	-0.278025	1197.95	1198.23	NUTT603_25mM_20090526_LT_filtered.822.822.2
153	CONT_072	K.HSSGGGSRGGSSSGGGYGSGGGGSSSVK.G	602	629	TRUE	6	2	7.0037	0.4963	1	3	0.584075	2315.87	2315.29	NUTT603_300mM_20090526_LT_filtered.1074.1074.3
153	CONT_072	R.GGSSSGGGYGSGGGGSSSVK.G	610	629	TRUE	2	2	4.6624	0.4455	1	2	-0.681925	1588.88	1589.57	NUTT603_50mM_20090526_LT_filtered.379.379.2
154	CONT_079	R.SFSTASAITPSVSR.T	16	29	FALSE	2	2	3.6438	0.3778	1	2	-0.464425	1411.09	1411.55	NUTT603_25mM_20090526_LT_filtered.10204.10204.2
154	CONT_079	R.TSFTSVSR.S	30	37	TRUE	1	2	1.7923	0.0617	280	2	0.129675	885.089	884.959	NUTT603_50mM_20090526_LT_filtered.3040.3040.2
154	CONT_079	R.SGGGGGGGFGR.V	38	48	TRUE	4	2	2.5333	0.0968	64	2	0.012675	865.888	865.875	NUTT603_50mM_20090526_LT_filtered.684.684.2
154	CONT_079	R.VSLAGACGVGGYGSR.S	49	63	FALSE	6	2	4.9952	0.4443	1	2	0.473775	1412.01	1411.54	NUTT603_25mM_20090526_LT_filtered.8713.8713.2
154	CONT_079	K.FASFIDK.V	179	185	FALSE	10	2	2.6042	0.0119	16	2	1.07187	829.022	827.95	NUTT603_50mM_20090526_LT_filtered.12424.12424.2
154	CONT_079	R.FLEQQNK.V	188	194	FALSE	1	2	2.0469	0.0009	1	2	-0.506625	906.502	907.009	NUTT603_25mM_20090526_LT_filtered.1425.1425.2
154	CONT_079	K.WTLLQEQGTK.T	200	209	FALSE	26	2	3.631	0.1424	1	2	1.44808	1205.81	1204.36	NUTT603_50mM_20090526_LT_filtered.14940.14940.2
154	CONT_079	R.QNLEPLFEQYINNLR.R	213	227	FALSE	11	2	4.6187	0.4061	1	2	-0.674025	1891.44	1892.12	NUTT603_50mM_20090526_LT_filtered.31891.31891.2
154	CONT_079	R.QNLEPLFEQYINNLR.R	213	227	FALSE	2	2	4.3667	0.2781	1	3	-1.04602	1891.07	1892.12	NUTT603_50mM_20090526_LT_filtered.31751.31751.3
154	CONT_079	R.QLDSIVGER.G	229	237	FALSE	1	2	1.8511	0.0566	146	2	-0.002625	1017.12	1017.12	NUTT603_50mM_20090526_LT_filtered.7915.7915.2
154	CONT_079	R.GRLDSELR.N	238	245	FALSE	1	2	2.0728	0.1167	114	2	-0.430825	945.615	946.046	NUTT603_300mM_20090526_LT_filtered.4599.4599.2
154	CONT_079	K.NKYEDEINKR.T	256	265	FALSE	8	2	2.4312	0.1088	53	3	0.334775	1309.75	1309.42	NUTT603_300mM_20090526_LT_filtered.13532.13532.3
154	CONT_079	K.YEDEINKR.T	258	265	FALSE	1	2	1.9184	0.1065	17	2	0.092775	1067.23	1067.14	NUTT603_300mM_20090526_LT_filtered.1660.1660.2
154	CONT_079	K.DVDAAYMNK.V	278	286	FALSE	5	2	3.3078	0.2005	1	2	0.724275	1027.86	1027.13	NUTT603_25mM_20090526_LT_filtered.3116.3116.2
154	CONT_079	K.VDALMDEINFMK.M	293	304	FALSE	7	2	4.4639	0.3131	1	2	0.604575	1427.29	1426.68	NUTT603_25mM_20090526_LT_filtered.24340.24340.2
154	CONT_079	R.NLDLDSIIAEVK.A	332	343	FALSE	3	2	2.5776	0.1631	1	1	-0.971025	1329.54	1330.52	NUTT603_25mM_20090526_LT_filtered.26694.26694.1
154	CONT_079	R.NLDLDSIIAEVK.A	332	343	FALSE	24	2	4.4903	0.2344	1	2	0.609375	1331.12	1330.52	NUTT603_25mM_20090526_LT_filtered.26828.26828.2
154	CONT_079	K.AQYEEIANR.S	344	352	FALSE	6	2	2.8249	0.1765	3	2	-0.365825	1093.8	1094.16	NUTT603_50mM_20090526_LT_filtered.3208.3208.2
154	CONT_079	R.TEAESWYQTK.Y	355	364	FALSE	2	2	2.6935	0.1561	1	2	-0.174025	1243.14	1243.31	NUTT603_50mM_20090526_LT_filtered.6316.6316.2
154	CONT_079	K.YEELQQTAGR.H	365	374	FALSE	4	2	3.5292	0.2384	1	2	-0.222925	1195.05	1195.27	NUTT603_50mM_20090526_LT_filtered.2443.2443.2
154	CONT_079	K.LAELEEALQK.A	432	441	FALSE	5	2	4.0947	0.1401	1	2	0.032075	1144.34	1144.3	NUTT603_25mM_20090526_LT_filtered.12152.12152.2
154	CONT_079	K.LALDVEIATYR.K	461	471	FALSE	83	2	3.5961	0.1149	1	2	0.029075	1264.49	1264.46	NUTT603_50mM_20090526_LT_filtered.30195.30195.2
154	CONT_079	R.KLLEGEECR.L	472	480	FALSE	3	2	2.2426	0.0654	2	2	-0.006425	1134.25	1134.26	NUTT603_300mM_20090526_LT_filtered.3101.3101.2
154	CONT_079	R.KLLEGEECR.L	472	480	FALSE	2	2	2.5365	0.0999	2	3	-0.229525	1134.03	1134.26	NUTT603_300mM_20090526_LT_filtered.2939.2939.3
154	CONT_079	K.LLEGEECR.L	473	480	FALSE	5	2	2.7025	0.0648	23	2	-0.183325	1005.9	1006.08	NUTT603_50mM_20090526_LT_filtered.2223.2223.2
155	CONT_082	R.ISSVLAGGSCR.A	31	41	FALSE	9	2	3.6746	0.2369	1	2	-0.270725	1106.96	1107.23	NUTT603_50mM_20090526_LT_filtered.5249.5249.2
155	CONT_082	K.VTMQNLNDR.L	117	125	FALSE	33	2	3.2553	0.2216	4	2	-0.155925	1091.07	1091.22	NUTT603_50mM_20090526_LT_filtered.4099.4099.2
155	CONT_082	R.LASYLDK.V	126	132	FALSE	6	2	2.226	0.1231	86	1	-0.578725	809.354	809.932	NUTT603_50mM_20090526_LT_filtered.4832.4832.1
155	CONT_082	R.LASYLDK.V	126	132	FALSE	11	2	2.3848	0.0534	5	2	0.120675	810.053	809.932	NUTT603_50mM_20090526_LT_filtered.4947.4947.2
155	CONT_082	R.ALEEANADLEVK.I	135	146	FALSE	15	2	4.1731	0.3689	1	2	1.72138	1304.14	1302.42	NUTT603_25mM_20090526_LT_filtered.8202.8202.2
155	CONT_082	K.ILTATVDNANVLLQIDNAR.L	176	194	TRUE	2	2	3.7373	0.114	1	3	-0.430625	2054.9	2055.33	NUTT603_25mM_20090526_LT_filtered.24530.24530.3
155	CONT_082	R.LAADDFR.T	195	201	FALSE	35	2	2.5156	0.1524	3	2	1.27388	809.15	807.876	NUTT603_25mM_20090526_LT_filtered.4616.4616.2
155	CONT_082	R.VLDELTLAR.A	224	232	FALSE	14	2	3.6633	0.1446	1	2	-0.024125	1030.18	1030.2	NUTT603_25mM_20090526_LT_filtered.13800.13800.2
155	CONT_082	K.NHEEEMNALR.G	252	261	FALSE	5	2	2.8559	0.1426	1	2	0.584675	1243.92	1243.33	NUTT603_300mM_20090526_LT_filtered.4303.4303.2
155	CONT_082	K.TEELNREVATNSELVQSGK.S	310	328	FALSE	2	2	3.045	0.1113	143	3	0.527775	2105.79	2105.26	NUTT603_75mM_20090526_LT_filtered.15161.15161.3
155	CONT_082	R.EVATNSELVQSGK.S	316	328	FALSE	9	2	4.2835	0.3371	1	2	-0.368225	1362.11	1362.47	NUTT603_25mM_20090526_LT_filtered.3216.3216.2
155	CONT_082	K.ASLENSLEETK.G	353	363	FALSE	6	2	3.5378	0.2713	1	2	1.24067	1222.54	1221.3	NUTT603_25mM_20090526_LT_filtered.6448.6448.2
155	CONT_082	R.CEMEQQNQEYK.I	389	399	FALSE	2	2	3.9591	0.1709	1	2	-1.25873	1486.3	1487.56	NUTT603_50mM_20090526_LT_filtered.1065.1065.2
155	CONT_082	K.ILLDVK.T	400	405	FALSE	1	2	2.2394	0.0464	5	2	-0.131325	700.76	700.891	NUTT603_25mM_20090526_LT_filtered.9746.9746.2
155	CONT_082	K.TRLEQEIATYR.R	406	416	FALSE	2	2	2.4946	0.1302	247	2	-0.194325	1380.34	1380.54	NUTT603_300mM_20090526_LT_filtered.19604.19604.2
155	CONT_082	R.LEQEIATYR.R	408	416	FALSE	1	2	2.9348	0.2049	1	2	-0.206725	1123.04	1123.25	NUTT603_50mM_20090526_LT_filtered.6475.6475.2
155	CONT_082	R.LLEGEDAHLSSSQFSSGSQSSR.D	418	439	TRUE	3	2	3.2966	0.1101	1	3	-0.133625	2310.26	2310.39	NUTT603_75mM_20090526_LT_filtered.14361.14361.3
156	CONT_088	R.SGGGFSSGSAGIINYQR.R	13	29	TRUE	9	2	4.4293	0.311	1	2	-0.443325	1658.32	1658.76	NUTT603_50mM_20090526_LT_filtered.13600.13600.2
156	CONT_088	R.FSSCGGGGGSFGAGGGFGSR.S	46	65	TRUE	5	2	4.5058	0.4388	1	2	1.08848	1767.89	1766.8	NUTT603_50mM_20090526_LT_filtered.16113.16113.2
156	CONT_088	R.SLVNLGGSK.S	66	74	TRUE	2	2	1.6782	0.0291	32	1	-0.401225	874.606	875.007	NUTT603_25mM_20090526_LT_filtered.6873.6873.1
156	CONT_088	R.SLVNLGGSK.S	66	74	TRUE	15	2	2.8619	0.1678	24	2	0.057675	875.065	875.007	NUTT603_25mM_20090526_LT_filtered.6732.6732.2
156	CONT_088	K.SISISVAR.G	75	82	TRUE	6	2	2.4645	0.0525	36	2	0.088875	833.059	832.97	NUTT603_25mM_20090526_LT_filtered.7480.7480.2
156	CONT_088	C.PPGGIQEVTINQSLLQPLNVEIDPEIQK.V	148	175	TRUE	2	1	4.9201	0.1892	1	3	-0.923025	3070.57	3071.49	NUTT603_25mM_20090526_LT_filtered.29410.29410.3
156	CONT_088	V.TINQSLLQPLNVEIDPEIQK.V	156	175	FALSE	2	1	4.9127	0.3498	1	2	-1.09292	2292.52	2293.62	NUTT603_25mM_20090526_LT_filtered.25761.25761.2
156	CONT_088	V.TINQSLLQPLNVEIDPEIQK.V	156	175	FALSE	2	1	5.0071	0.1984	3	3	0.507575	2294.12	2293.62	NUTT603_25mM_20090526_LT_filtered.25758.25758.3
156	CONT_088	V.TINQSLLQPLNVEIDPEIQKVK.S	156	177	FALSE	2	1	4.8025	0.0827	52	3	1.19037	2522.11	2520.92	NUTT603_75mM_20090526_LT_filtered.31673.31673.3
156	CONT_088	N.QSLLQPLNVEIDPEIQK.V	159	175	FALSE	1	1	4.3052	0.3052	1	2	0.232375	1965.48	1965.25	NUTT603_25mM_20090526_LT_filtered.24480.24480.2
156	CONT_088	Q.PLNVEIDPEIQK.V	164	175	FALSE	1	1	3.3592	0.263	1	2	-0.213225	1395.38	1395.59	NUTT603_25mM_20090526_LT_filtered.15098.15098.2
156	CONT_088	L.NVEIDPEIQK.V	166	175	FALSE	2	1	2.9946	0.1575	12	2	-0.005125	1185.31	1185.31	NUTT603_25mM_20090526_LT_filtered.8308.8308.2
156	CONT_088	K.SLNNQFASFIDK.V	186	197	FALSE	71	2	4.4728	0.2145	1	2	0.573975	1385.1	1384.53	NUTT603_50mM_20090526_LT_filtered.22003.22003.2
156	CONT_088	R.FLEQQNQVLQTK.W	200	211	FALSE	51	2	5.2489	0.1235	1	2	-0.351125	1476.32	1476.67	NUTT603_50mM_20090526_LT_filtered.11195.11195.2
156	CONT_088	K.WELLQQVDTSTR.T	212	223	FALSE	60	2	4.713	0.0814	1	2	-0.286825	1476.34	1476.62	NUTT603_50mM_20090526_LT_filtered.20759.20759.2
156	CONT_088	K.NMQDMVEDYR.N	258	267	FALSE	25	2	3.867	0.3157	4	2	1.60468	1303.03	1301.43	NUTT603_50mM_20090526_LT_filtered.12220.12220.2
156	CONT_088	R.NKYEDEINKR.T	268	277	FALSE	8	2	2.4312	0.1088	53	3	0.334775	1309.75	1309.42	NUTT603_300mM_20090526_LT_filtered.13532.13532.3
156	CONT_088	K.YEDEINKR.T	270	277	FALSE	1	2	1.9184	0.1065	17	2	0.092775	1067.23	1067.14	NUTT603_300mM_20090526_LT_filtered.1660.1660.2
156	CONT_088	R.TNAENEFVTIK.K	278	288	FALSE	27	2	3.8386	0.1845	1	2	0.789875	1267.18	1266.39	NUTT603_25mM_20090526_LT_filtered.10268.10268.2
156	CONT_088	R.TNAENEFVTIKK.D	278	289	FALSE	50	2	3.7378	0.3306	1	2	-0.143225	1394.42	1394.56	NUTT603_100mM_20090526_LT_filtered.12353.12353.2
156	CONT_088	R.TNAENEFVTIKK.D	278	289	FALSE	83	2	3.3239	0.1394	4	3	1.93067	1396.49	1394.56	NUTT603_100mM_20090526_LT_filtered.13120.13120.3
156	CONT_088	K.DVDGAYMTK.V	290	298	FALSE	1	2	1.925	0.1362	90	1	-0.704525	999.402	1000.11	NUTT603_25mM_20090526_LT_filtered.2854.2854.1
156	CONT_088	K.DVDGAYMTK.V	290	298	FALSE	8	2	2.8341	0.2214	3	2	-0.148125	999.958	1000.11	NUTT603_25mM_20090526_LT_filtered.2968.2968.2
156	CONT_088	K.VDLQAK.L	299	304	FALSE	1	2	1.6552	0.0166	1	1	-0.376425	673.406	673.782	NUTT603_50mM_20090526_LT_filtered.1269.1269.1
156	CONT_088	R.SLDLDSIIAEVK.A	344	355	FALSE	28	2	4.8338	0.0016	2	2	0.855975	1304.35	1303.49	NUTT603_25mM_20090526_LT_filtered.26972.26972.2
156	CONT_088	R.SLDLDSIIAEVK.A	344	355	FALSE	2	2	2.9875	0.027	140	3	-0.160725	1303.33	1303.49	NUTT603_25mM_20090526_LT_filtered.26884.26884.3
156	CONT_088	K.SKAEAESLYQSK.Y	365	376	FALSE	74	2	4.5359	0.3729	1	2	-0.032325	1341.42	1341.46	NUTT603_300mM_20090526_LT_filtered.3284.3284.2
156	CONT_088	K.SKAEAESLYQSK.Y	365	376	FALSE	54	2	3.7877	0.07	6	3	0.328075	1341.78	1341.46	NUTT603_100mM_20090526_LT_filtered.7800.7800.3
156	CONT_088	K.AEAESLYQSK.Y	367	376	FALSE	11	2	3.6192	0.29	1	2	-0.200025	1126	1126.2	NUTT603_25mM_20090526_LT_filtered.2532.2532.2
156	CONT_088	K.YEELQITAGR.H	377	386	FALSE	56	2	4.044	0.1811	1	2	0.958375	1181.26	1180.3	NUTT603_50mM_20090526_LT_filtered.11647.11647.2
156	CONT_088	K.IEISELNR.V	396	403	FALSE	3	2	1.9519	0.0303	52	1	-0.576925	973.52	974.097	NUTT603_50mM_20090526_LT_filtered.9789.9789.1
156	CONT_088	K.IEISELNR.V	396	403	FALSE	31	2	3.1049	0.1135	1	2	-0.282525	973.814	974.097	NUTT603_50mM_20090526_LT_filtered.10403.10403.2
156	CONT_088	K.QISNLQQSISDAEQR.G	418	432	FALSE	22	2	5.0689	0.4334	1	2	0.341375	1718.17	1717.83	NUTT603_25mM_20090526_LT_filtered.11778.11778.2
156	CONT_088	K.QISNLQQSISDAEQR.G	418	432	FALSE	3	2	4.2433	0.3018	1	3	0.874275	1718.7	1717.83	NUTT603_25mM_20090526_LT_filtered.11348.11348.3
156	CONT_088	K.QISNLQQSISDAEQRGENALK.D	418	438	FALSE	24	2	3.6876	0.334	16	3	-0.478125	2330.03	2330.51	NUTT603_75mM_20090526_LT_filtered.24529.24529.3
156	CONT_088	K.NKLNDLEDALQQAK.E	442	455	FALSE	72	2	4.5474	0.2814	1	2	-0.470525	1600.29	1600.76	NUTT603_100mM_20090526_LT_filtered.24620.24620.2
156	CONT_088	K.NKLNDLEDALQQAK.E	442	455	FALSE	65	2	5.0559	0.1707	1	3	1.03737	1601.8	1600.76	NUTT603_100mM_20090526_LT_filtered.27033.27033.3
156	CONT_088	K.LNDLEDALQQAK.E	444	455	FALSE	19	2	5.2642	0.2867	1	2	0.585375	1359.07	1358.49	NUTT603_25mM_20090526_LT_filtered.14061.14061.2
156	CONT_088	K.LNDLEDALQQAKEDLAR.L	444	460	TRUE	1	2	3.2285	0.1398	1	2	0.530575	1943.65	1943.12	NUTT603_75mM_20090526_LT_filtered.32821.32821.2
156	CONT_088	K.LNDLEDALQQAKEDLAR.L	444	460	TRUE	8	2	3.2602	0.0684	24	3	-0.456025	1942.66	1943.12	NUTT603_75mM_20090526_LT_filtered.32520.32520.3
156	CONT_088	R.LLRDYQELMNTK.L	461	472	FALSE	2	2	2.6851	0.0974	6	3	1.76547	1526.54	1524.77	NUTT603_300mM_20090526_LT_filtered.22145.22145.3
156	CONT_088	R.DYQELMNTK.L	464	472	FALSE	20	2	2.8762	0.2609	1	2	-0.391625	1141.87	1142.26	NUTT603_50mM_20090526_LT_filtered.8735.8735.2
156	CONT_088	K.LALDLEIATYR.T	473	483	FALSE	153	2	4.0737	0.314	1	2	-0.221725	1278.26	1278.49	NUTT603_50mM_20090526_LT_filtered.33191.33191.2
156	CONT_088	R.TLLEGEESR.M	484	492	FALSE	2	2	2.1872	0.021	2	1	-0.612125	1033.49	1034.11	NUTT603_50mM_20090526_LT_filtered.4177.4177.1
156	CONT_088	R.TLLEGEESR.M	484	492	FALSE	24	2	2.5644	0.0936	11	2	-0.601825	1033.5	1034.11	NUTT603_50mM_20090526_LT_filtered.5039.5039.2
156	CONT_088	R.MSGECAPNVSVSVSTSHTTISGGGSR.G	493	518	TRUE	52	2	4.5026	0.3308	1	3	-0.413725	2566.33	2566.74	NUTT603_75mM_20090526_LT_filtered.21932.21932.3
156	CONT_088	R.GGGGGGYGSGGSSYGSGGGSYGSGGGGGGGR.G	519	549	FALSE	2	2	8.4999	0.1967	1	3	-0.350425	2384.94	2385.29	NUTT603_50mM_20090526_LT_filtered.2031.2031.3
156	CONT_088	R.GSYGSGGSSYGSGGGSYGSGGGGGGHGSYGSGSSSGGYR.G	550	588	TRUE	7	2	7.2203	0.1852	1	3	1.23418	3315.44	3314.2	NUTT603_300mM_20090526_LT_filtered.4441.4441.3
156	CONT_088	R.GSGGGSSGGSIGGR.G	603	616	TRUE	3	2	3.3253	0.2136	1	2	-0.392725	1092.7	1093.09	NUTT603_25mM_20090526_LT_filtered.287.287.2
157	CONT_094	R.LSGGLGAGSCR.L	31	41	TRUE	6	2	3.1917	0.2332	1	2	-0.186725	1034.94	1035.13	NUTT603_50mM_20090526_LT_filtered.2192.2192.2
157	CONT_094	K.ATMQNLNDR.L	86	94	TRUE	1	2	2.0466	0.002	15	2	0.420875	1063.59	1063.17	NUTT603_50mM_20090526_LT_filtered.1905.1905.2
157	CONT_094	R.LASYLDK.V	95	101	FALSE	6	2	2.226	0.1231	86	1	-0.578725	809.354	809.932	NUTT603_50mM_20090526_LT_filtered.4832.4832.1
157	CONT_094	R.LASYLDK.V	95	101	FALSE	11	2	2.3848	0.0534	5	2	0.120675	810.053	809.932	NUTT603_50mM_20090526_LT_filtered.4947.4947.2
157	CONT_094	R.DYSQYYR.T	130	136	TRUE	3	2	2.2301	0.108	1	2	-0.071825	994.959	995.031	NUTT603_75mM_20090526_LT_filtered.5279.5279.2
157	CONT_094	K.ILTATVDNANILLQIDNAR.L	145	163	TRUE	3	2	3.4852	0.2303	1	2	-1.31222	2068.05	2069.36	NUTT603_25mM_20090526_LT_filtered.27106.27106.2
157	CONT_094	R.LAADDFR.T	164	170	FALSE	35	2	2.5156	0.1524	3	2	1.27388	809.15	807.876	NUTT603_25mM_20090526_LT_filtered.4616.4616.2
157	CONT_094	R.VLDELTLAR.A	193	201	FALSE	14	2	3.6633	0.1446	1	2	-0.024125	1030.18	1030.2	NUTT603_25mM_20090526_LT_filtered.13800.13800.2
157	CONT_094	K.NHEEEMNALR.G	221	230	FALSE	5	2	2.8559	0.1426	1	2	0.584675	1243.92	1243.33	NUTT603_300mM_20090526_LT_filtered.4303.4303.2
157	CONT_094	K.DAEDWFFSK.T	270	278	TRUE	3	2	2.4128	0.0545	4	2	1.26497	1146.47	1145.21	NUTT603_50mM_20090526_LT_filtered.22288.22288.2
157	CONT_094	K.TEELNREVATNSELVQSGK.S	279	297	FALSE	2	2	3.045	0.1113	143	3	0.527775	2105.79	2105.26	NUTT603_75mM_20090526_LT_filtered.15161.15161.3
157	CONT_094	R.EVATNSELVQSGK.S	285	297	FALSE	9	2	4.2835	0.3371	1	2	-0.368225	1362.11	1362.47	NUTT603_25mM_20090526_LT_filtered.3216.3216.2
157	CONT_094	K.ASLEGNLAETENR.Y	322	334	TRUE	4	2	4.1205	0.3803	1	2	-0.287025	1404.18	1404.47	NUTT603_25mM_20090526_LT_filtered.6208.6208.2
157	CONT_094	R.CEMEQQNQEYK.I	358	368	FALSE	2	2	3.9591	0.1709	1	2	-1.25873	1486.3	1487.56	NUTT603_50mM_20090526_LT_filtered.1065.1065.2
157	CONT_094	K.ILLDVK.T	369	374	FALSE	1	2	2.2394	0.0464	5	2	-0.131325	700.76	700.891	NUTT603_25mM_20090526_LT_filtered.9746.9746.2
157	CONT_094	K.TRLEQEIATYR.R	375	385	FALSE	2	2	2.4946	0.1302	247	2	-0.194325	1380.34	1380.54	NUTT603_300mM_20090526_LT_filtered.19604.19604.2
157	CONT_094	R.LEQEIATYR.R	377	385	FALSE	1	2	2.9348	0.2049	1	2	-0.206725	1123.04	1123.25	NUTT603_50mM_20090526_LT_filtered.6475.6475.2
157	CONT_094	R.TIVEEVQDGK.V	410	419	FALSE	1	2	3.1038	0.2303	1	2	0.867175	1119.09	1118.22	NUTT603_25mM_20090526_LT_filtered.5108.5108.2
158	CONT_121	K.HYSSSRSGGGGGGGGCGGGGGVSSLR.I	10	35	TRUE	4	2	6.6871	0.3766	1	3	0.196875	2268.5	2268.3	NUTT603_300mM_20090526_LT_filtered.3109.3109.3
158	CONT_121	R.SGGGGGGGGCGGGGGVSSLR.I	16	35	TRUE	3	2	4.9482	0.4417	1	2	-0.405425	1550.16	1550.57	NUTT603_50mM_20090526_LT_filtered.1979.1979.2
158	CONT_121	K.GSLGGGFSSGGFSGGSFSR.G	41	59	FALSE	46	2	5.5801	0.453	1	2	0.486075	1709.27	1708.78	NUTT603_50mM_20090526_LT_filtered.17339.17339.2
158	CONT_121	K.VTMQNLNDR.L	148	156	FALSE	33	2	3.2553	0.2216	4	2	-0.155925	1091.07	1091.22	NUTT603_50mM_20090526_LT_filtered.4099.4099.2
158	CONT_121	R.LASYLDK.V	157	163	FALSE	6	2	2.226	0.1231	86	1	-0.578725	809.354	809.932	NUTT603_50mM_20090526_LT_filtered.4832.4832.1
158	CONT_121	R.LASYLDK.V	157	163	FALSE	11	2	2.3848	0.0534	5	2	0.120675	810.053	809.932	NUTT603_50mM_20090526_LT_filtered.4947.4947.2
158	CONT_121	R.ALEESNYELEGK.I	166	177	FALSE	28	2	4.3672	0.2971	1	2	-0.281425	1382.18	1382.46	NUTT603_25mM_20090526_LT_filtered.6340.6340.2
158	CONT_121	K.HGNSHQGEPR.D	185	194	FALSE	1	2	2.4445	0.1977	1	2	0.472775	1119.61	1119.14	NUTT603_300mM_20090526_LT_filtered.7320.7320.2
158	CONT_121	K.HGNSHQGEPR.D	185	194	FALSE	2	2	2.2804	0.1175	126	3	1.06567	1120.2	1119.14	NUTT603_300mM_20090526_LT_filtered.6803.6803.3
158	CONT_121	K.TIDDLK.N	202	207	FALSE	2	2	1.7162	0.0306	57	1	-0.379925	704.413	704.793	NUTT603_25mM_20090526_LT_filtered.2061.2061.1
158	CONT_121	K.TIDDLK.N	202	207	FALSE	1	2	1.8136	0.0156	36	2	-0.291025	704.502	704.793	NUTT603_25mM_20090526_LT_filtered.2100.2100.2
158	CONT_121	K.NQILNLTTDNANILLQIDNAR.L	208	228	FALSE	10	2	6.1445	0.3036	1	2	-0.082525	2368.56	2368.65	NUTT603_25mM_20090526_LT_filtered.28633.28633.2
158	CONT_121	K.NQILNLTTDNANILLQIDNAR.L	208	228	FALSE	85	2	6.9775	0.2606	2	3	1.21287	2369.86	2368.65	NUTT603_25mM_20090526_LT_filtered.28680.28680.3
158	CONT_121	R.LAADDFR.L	229	235	FALSE	35	2	2.5156	0.1524	3	2	1.27388	809.15	807.876	NUTT603_25mM_20090526_LT_filtered.4616.4616.2
158	CONT_121	R.LKYENEVALR.Q	236	245	FALSE	38	2	3.0999	0.2603	1	2	-0.342425	1235.08	1235.42	NUTT603_300mM_20090526_LT_filtered.18709.18709.2
158	CONT_121	R.LKYENEVALR.Q	236	245	FALSE	30	2	3.3322	0.115	75	3	1.37197	1236.79	1235.42	NUTT603_300mM_20090526_LT_filtered.16984.16984.3
158	CONT_121	K.YENEVALR.Q	238	245	FALSE	13	2	2.7576	0.2122	1	2	-0.195925	993.891	994.087	NUTT603_50mM_20090526_LT_filtered.4984.4984.2
158	CONT_121	R.QSVEADINGLR.R	246	256	FALSE	3	2	2.6913	0.0879	1	2	0.394775	1202.7	1202.3	NUTT603_25mM_20090526_LT_filtered.7353.7353.2
158	CONT_121	R.QSVEADINGLRR.V	246	257	FALSE	7	2	2.4245	0.0927	30	3	1.45208	1359.94	1358.49	NUTT603_100mM_20090526_LT_filtered.11561.11561.3
158	CONT_121	R.RVLDELTLTK.A	257	266	FALSE	1	2	2.177	0.0335	12	2	-0.795525	1187.61	1188.4	NUTT603_300mM_20090526_LT_filtered.20644.20644.2
158	CONT_121	R.VLDELTLTK.A	258	266	FALSE	8	2	3.3501	0.2224	1	2	1.88597	1034.1	1032.22	NUTT603_25mM_20090526_LT_filtered.12620.12620.2
158	CONT_121	R.NVSTGDVNVEMNAAPGVDLTQLLNNMR.S	296	322	FALSE	9	2	5.9166	0.4174	1	2	-0.369025	2873.84	2874.21	NUTT603_25mM_20090526_LT_filtered.30976.30976.2
158	CONT_121	R.NVSTGDVNVEMNAAPGVDLTQLLNNMR.S	296	322	FALSE	51	2	6.5564	0.4217	1	3	-0.209225	2874	2874.21	NUTT603_25mM_20090526_LT_filtered.31012.31012.3
158	CONT_121	R.SQYEQLAEQNR.K	323	333	FALSE	10	2	4.0689	0.3702	1	2	0.589375	1367.01	1366.42	NUTT603_50mM_20090526_LT_filtered.4059.4059.2
158	CONT_121	R.SQYEQLAEQNRK.D	323	334	FALSE	15	2	3.6405	0.1378	8	2	-0.403725	1494.19	1494.6	NUTT603_300mM_20090526_LT_filtered.3467.3467.2
158	CONT_121	K.DAEAWFNEK.S	335	343	FALSE	30	2	3.0538	0.1474	1	2	-0.035725	1110.13	1110.16	NUTT603_50mM_20090526_LT_filtered.12975.12975.2
158	CONT_121	K.SKELTTEIDNNIEQISSYK.S	344	362	FALSE	7	2	5.9058	0.4988	1	2	-0.328825	2213.07	2213.4	NUTT603_100mM_20090526_LT_filtered.28776.28776.2
158	CONT_121	K.SKELTTEIDNNIEQISSYK.S	344	362	FALSE	156	2	6.0613	0.2902	1	3	0.326575	2213.72	2213.4	NUTT603_100mM_20090526_LT_filtered.28900.28900.3
158	CONT_121	K.ELTTEIDNNIEQISSYK.S	346	362	FALSE	22	2	5.885	0.4374	1	2	0.954475	1999.1	1998.15	NUTT603_25mM_20090526_LT_filtered.21308.21308.2
158	CONT_121	K.ELTTEIDNNIEQISSYK.S	346	362	FALSE	6	2	5.3943	0.3094	1	3	0.139875	1998.29	1998.15	NUTT603_25mM_20090526_LT_filtered.20624.20624.3
158	CONT_121	K.SEITELR.R	363	369	FALSE	1	2	2.3294	0.0325	51	2	-0.134425	847.804	847.938	NUTT603_50mM_20090526_LT_filtered.5279.5279.2
158	CONT_121	R.NVQALEIELQSQLALK.Q	371	386	FALSE	3	2	3.7099	0.2474	1	2	0.084775	1798.17	1798.08	NUTT603_300mM_20090526_LT_filtered.33396.33396.2
158	CONT_121	K.QSLEASLAETEGR.Y	387	399	FALSE	41	2	4.4416	0.3731	1	2	0.488675	1391.96	1391.47	NUTT603_50mM_20090526_LT_filtered.11997.11997.2
158	CONT_121	R.YCVQLSQIQAQISALEEQLQQIR.A	400	422	FALSE	2	2	6.2821	0.2184	1	2	-1.33803	2746.75	2748.09	NUTT603_300mM_20090526_LT_filtered.33185.33185.2
158	CONT_121	R.YCVQLSQIQAQISALEEQLQQIR.A	400	422	FALSE	4	2	5.5803	0.0692	1	3	-0.096025	2747.99	2748.09	NUTT603_300mM_20090526_LT_filtered.33175.33175.3
158	CONT_121	R.AETECQNTEYQQLLDIK.I	423	439	FALSE	25	2	6.4551	0.4389	1	2	1.69508	2085.92	2084.22	NUTT603_25mM_20090526_LT_filtered.18454.18454.2
158	CONT_121	R.AETECQNTEYQQLLDIK.I	423	439	FALSE	9	2	5.1674	0.3836	1	3	0.388375	2084.61	2084.22	NUTT603_25mM_20090526_LT_filtered.17928.17928.3
158	CONT_121	K.IRLENEIQTYR.S	440	450	FALSE	72	2	4.0294	0.3271	1	2	-0.121625	1435.5	1435.62	NUTT603_300mM_20090526_LT_filtered.21759.21759.2
158	CONT_121	K.IRLENEIQTYR.S	440	450	FALSE	14	2	3.2949	0.0834	99	3	1.13977	1436.76	1435.62	NUTT603_300mM_20090526_LT_filtered.19659.19659.3
158	CONT_121	R.LENEIQTYR.S	442	450	FALSE	23	2	3.8923	0.1078	3	2	0.835275	1167.11	1166.27	NUTT603_50mM_20090526_LT_filtered.5915.5915.2
158	CONT_121	R.SLLEGEGSSGGGGR.G	451	464	FALSE	19	2	3.9714	0.3678	1	2	-0.246125	1263.06	1263.3	NUTT603_50mM_20090526_LT_filtered.3899.3899.2
158	CONT_121	K.SSSSGSVGESSSK.G	577	589	FALSE	1	2	2.9723	0.2953	6	2	0.195575	1186.37	1186.17	NUTT603_25mM_20090526_LT_filtered.67.67.2
158	CONT_121	K.SSSSGSVGESSSKGP.R	577	591	FALSE	3	1	3.599	0.3626	1	2	-0.169025	1340.17	1340.34	NUTT603_25mM_20090526_LT_filtered.460.460.2
159	CONT_129	R.SGFSSVSVSR.S	31	40	TRUE	10	2	3.1017	0.366	1	2	0.094975	1013.18	1013.09	NUTT603_25mM_20090526_LT_filtered.5124.5124.2
159	CONT_129	R.GSGGLGGACGGAGFGSR.S	43	59	FALSE	11	2	3.7037	0.4388	1	2	0.301775	1425.78	1425.48	NUTT603_50mM_20090526_LT_filtered.6412.6412.2
159	CONT_129	R.ISIGGGSCAISGGYGSR.A	70	86	FALSE	12	2	4.9355	0.4835	1	2	-0.708325	1599.01	1599.72	NUTT603_50mM_20090526_LT_filtered.12115.12115.2
159	CONT_129	K.FASFIDK.V	174	180	FALSE	10	2	2.6042	0.0119	16	2	1.07187	829.022	827.95	NUTT603_50mM_20090526_LT_filtered.12424.12424.2
159	CONT_129	R.FLEQQNK.V	183	189	FALSE	1	2	2.0469	0.0009	1	2	-0.506625	906.502	907.009	NUTT603_25mM_20090526_LT_filtered.1425.1425.2
159	CONT_129	R.FLEQQNKVLETK.W	183	194	FALSE	6	2	4.891	0.0271	1	2	-0.705325	1476.99	1477.7	NUTT603_50mM_20090526_LT_filtered.11539.11539.2
159	CONT_129	K.WTLLQEQGTK.T	195	204	FALSE	26	2	3.631	0.1424	1	2	1.44808	1205.81	1204.36	NUTT603_50mM_20090526_LT_filtered.14940.14940.2
159	CONT_129	R.QNLEPLFEQYINNLR.R	208	222	FALSE	11	2	4.6187	0.4061	1	2	-0.674025	1891.44	1892.12	NUTT603_50mM_20090526_LT_filtered.31891.31891.2
159	CONT_129	R.QNLEPLFEQYINNLR.R	208	222	FALSE	2	2	4.3667	0.2781	1	3	-1.04602	1891.07	1892.12	NUTT603_50mM_20090526_LT_filtered.31751.31751.3
159	CONT_129	R.QLDSIVGER.G	224	232	FALSE	1	2	1.8511	0.0566	146	2	-0.002625	1017.12	1017.12	NUTT603_50mM_20090526_LT_filtered.7915.7915.2
159	CONT_129	R.GRLDSELR.G	233	240	FALSE	1	2	2.0728	0.1167	114	2	-0.430825	945.615	946.046	NUTT603_300mM_20090526_LT_filtered.4599.4599.2
159	CONT_129	R.GMQDLVEDFK.N	241	250	FALSE	4	2	2.97	0.2629	1	2	-0.215425	1182.11	1182.33	NUTT603_25mM_20090526_LT_filtered.18386.18386.2
159	CONT_129	K.NKYEDEINKR.T	251	260	FALSE	8	2	2.4312	0.1088	53	3	0.334775	1309.75	1309.42	NUTT603_300mM_20090526_LT_filtered.13532.13532.3
159	CONT_129	K.YEDEINKR.T	253	260	FALSE	1	2	1.9184	0.1065	17	2	0.092775	1067.23	1067.14	NUTT603_300mM_20090526_LT_filtered.1660.1660.2
159	CONT_129	R.TAAENEFVTLK.K	261	271	FALSE	4	2	3.0422	0.2059	2	2	1.75988	1225.12	1223.36	NUTT603_25mM_20090526_LT_filtered.11013.11013.2
159	CONT_129	K.DVDAAYMNK.V	273	281	FALSE	5	2	3.3078	0.2005	1	2	0.724275	1027.86	1027.13	NUTT603_25mM_20090526_LT_filtered.3116.3116.2
159	CONT_129	K.ADTLTDEINFLR.A	288	299	FALSE	10	2	3.7772	0.1622	1	2	0.643375	1409.19	1408.55	NUTT603_25mM_20090526_LT_filtered.22888.22888.2
159	CONT_129	R.NLDLDSIIAEVK.A	327	338	FALSE	3	2	2.5776	0.1631	1	1	-0.971025	1329.54	1330.52	NUTT603_25mM_20090526_LT_filtered.26694.26694.1
159	CONT_129	R.NLDLDSIIAEVK.A	327	338	FALSE	24	2	4.4903	0.2344	1	2	0.609375	1331.12	1330.52	NUTT603_25mM_20090526_LT_filtered.26828.26828.2
159	CONT_129	K.AQYEEIAQR.S	339	347	FALSE	18	2	3.4483	0.2399	1	2	-0.225725	1107.96	1108.19	NUTT603_50mM_20090526_LT_filtered.3536.3536.2
159	CONT_129	R.AEAESWYQTK.Y	350	359	FALSE	1	2	2.2758	0.0498	1	2	-0.564725	1212.72	1213.28	NUTT603_50mM_20090526_LT_filtered.6127.6127.2
159	CONT_129	K.YEELQVTAGR.H	360	369	FALSE	16	2	3.4152	0.2319	1	2	-0.762825	1165.51	1166.27	NUTT603_25mM_20090526_LT_filtered.6302.6302.2
159	CONT_129	K.QEIAEINR.M	379	386	FALSE	1	2	1.9666	0.0181	96	2	-0.057425	973.011	973.068	NUTT603_25mM_20090526_LT_filtered.3086.3086.2
159	CONT_129	K.QCANLQAAIADAEQR.G	401	415	FALSE	2	2	3.3476	0.1904	1	2	-0.625925	1659.15	1659.78	NUTT603_25mM_20090526_LT_filtered.14072.14072.2
159	CONT_129	K.NKLEGLEDALQK.A	425	436	FALSE	13	2	2.9474	0.0521	4	2	-0.294025	1358.23	1358.53	NUTT603_100mM_20090526_LT_filtered.22925.22925.2
159	CONT_129	K.NKLEGLEDALQK.A	425	436	FALSE	10	2	3.6453	0.0829	2	3	0.940775	1359.47	1358.53	NUTT603_100mM_20090526_LT_filtered.23716.23716.3
159	CONT_129	K.EYQELMNVK.L	447	455	FALSE	5	2	2.1344	0.1106	8	2	1.00497	1155.32	1154.32	NUTT603_50mM_20090526_LT_filtered.10629.10629.2
159	CONT_129	K.LALDVEIATYR.K	456	466	FALSE	83	2	3.5961	0.1149	1	2	0.029075	1264.49	1264.46	NUTT603_50mM_20090526_LT_filtered.30195.30195.2
159	CONT_129	R.KLLEGEECR.L	467	475	FALSE	3	2	2.2426	0.0654	2	2	-0.006425	1134.25	1134.26	NUTT603_300mM_20090526_LT_filtered.3101.3101.2
159	CONT_129	R.KLLEGEECR.L	467	475	FALSE	2	2	2.5365	0.0999	2	3	-0.229525	1134.03	1134.26	NUTT603_300mM_20090526_LT_filtered.2939.2939.3
159	CONT_129	K.LLEGEECR.L	468	475	FALSE	5	2	2.7025	0.0648	23	2	-0.183325	1005.9	1006.08	NUTT603_50mM_20090526_LT_filtered.2223.2223.2
159	CONT_129	R.AIGGGLSSVGGGSSTIK.Y	534	550	FALSE	5	2	4.9939	0.4696	1	2	0.679175	1449.29	1448.61	NUTT603_25mM_20090526_LT_filtered.9396.9396.2
160	CONT_142	K.FASFIDK.V	209	215	FALSE	10	2	2.6042	0.0119	16	2	1.07187	829.022	827.95	NUTT603_50mM_20090526_LT_filtered.12424.12424.2
160	CONT_142	R.FLEQQNK.V	218	224	FALSE	1	2	2.0469	0.0009	1	2	-0.506625	906.502	907.009	NUTT603_25mM_20090526_LT_filtered.1425.1425.2
160	CONT_142	R.FLEQQNKVLETK.W	218	229	FALSE	6	2	4.891	0.0271	1	2	-0.705325	1476.99	1477.7	NUTT603_50mM_20090526_LT_filtered.11539.11539.2
160	CONT_142	K.KYEDEINKR.T	289	297	FALSE	3	2	2.7265	0.16	1	3	1.54408	1196.86	1195.31	NUTT603_300mM_20090526_LT_filtered.12627.12627.3
160	CONT_142	K.YEDEINKR.T	290	297	FALSE	1	2	1.9184	0.1065	17	2	0.092775	1067.23	1067.14	NUTT603_300mM_20090526_LT_filtered.1660.1660.2
160	CONT_142	R.TAAENEFVTLK.K	298	308	FALSE	4	2	3.0422	0.2059	2	2	1.75988	1225.12	1223.36	NUTT603_25mM_20090526_LT_filtered.11013.11013.2
160	CONT_142	R.SLDLDSIIAEVGA.Q	364	376	TRUE	4	1	4.2683	0.0084	3	2	-0.131625	1303.32	1303.45	NUTT603_50mM_20090526_LT_filtered.28891.28891.2
160	CONT_142	R.DYQELMNVK.L	484	492	FALSE	6	2	2.9934	0.1189	2	2	0.488875	1140.78	1140.29	NUTT603_25mM_20090526_LT_filtered.11137.11137.2
160	CONT_142	K.LALDVEIATYR.K	493	503	FALSE	83	2	3.5961	0.1149	1	2	0.029075	1264.49	1264.46	NUTT603_50mM_20090526_LT_filtered.30195.30195.2
161	CONT_143	V.TINQSLLQPLNVEIDPEIQK.V	155	174	FALSE	2	1	4.9127	0.3498	1	2	-1.09292	2292.52	2293.62	NUTT603_25mM_20090526_LT_filtered.25761.25761.2
161	CONT_143	V.TINQSLLQPLNVEIDPEIQK.V	155	174	FALSE	2	1	5.0071	0.1984	3	3	0.507575	2294.12	2293.62	NUTT603_25mM_20090526_LT_filtered.25758.25758.3
161	CONT_143	V.TINQSLLQPLNVEIDPEIQKVK.S	155	176	FALSE	2	1	4.8025	0.0827	52	3	1.19037	2522.11	2520.92	NUTT603_75mM_20090526_LT_filtered.31673.31673.3
161	CONT_143	N.QSLLQPLNVEIDPEIQK.V	158	174	FALSE	1	1	4.3052	0.3052	1	2	0.232375	1965.48	1965.25	NUTT603_25mM_20090526_LT_filtered.24480.24480.2
161	CONT_143	Q.PLNVEIDPEIQK.V	163	174	FALSE	1	1	3.3592	0.263	1	2	-0.213225	1395.38	1395.59	NUTT603_25mM_20090526_LT_filtered.15098.15098.2
161	CONT_143	L.NVEIDPEIQK.V	165	174	FALSE	2	1	2.9946	0.1575	12	2	-0.005125	1185.31	1185.31	NUTT603_25mM_20090526_LT_filtered.8308.8308.2
161	CONT_143	Q.SLNNQFASFIDK.V	185	196	FALSE	65	1	4.4728	0.2145	1	2	0.573975	1385.1	1384.53	NUTT603_50mM_20090526_LT_filtered.22003.22003.2
161	CONT_143	R.FLEQQNQVLQTK.W	199	210	FALSE	51	2	5.2489	0.1235	1	2	-0.351125	1476.32	1476.67	NUTT603_50mM_20090526_LT_filtered.11195.11195.2
161	CONT_143	K.WELLQQVDTSTR.T	211	222	FALSE	60	2	4.713	0.0814	1	2	-0.286825	1476.34	1476.62	NUTT603_50mM_20090526_LT_filtered.20759.20759.2
161	CONT_143	K.NMQDMVEDYR.N	257	266	FALSE	25	2	3.867	0.3157	4	2	1.60468	1303.03	1301.43	NUTT603_50mM_20090526_LT_filtered.12220.12220.2
161	CONT_143	R.NKYEDEINKR.T	267	276	FALSE	8	2	2.4312	0.1088	53	3	0.334775	1309.75	1309.42	NUTT603_300mM_20090526_LT_filtered.13532.13532.3
161	CONT_143	K.YEDEINKR.T	269	276	FALSE	1	2	1.9184	0.1065	17	2	0.092775	1067.23	1067.14	NUTT603_300mM_20090526_LT_filtered.1660.1660.2
161	CONT_143	R.TNAENEFVTIK.K	277	287	FALSE	27	2	3.8386	0.1845	1	2	0.789875	1267.18	1266.39	NUTT603_25mM_20090526_LT_filtered.10268.10268.2
161	CONT_143	R.TNAENEFVTIKK.D	277	288	FALSE	50	2	3.7378	0.3306	1	2	-0.143225	1394.42	1394.56	NUTT603_100mM_20090526_LT_filtered.12353.12353.2
161	CONT_143	R.TNAENEFVTIKK.D	277	288	FALSE	83	2	3.3239	0.1394	4	3	1.93067	1396.49	1394.56	NUTT603_100mM_20090526_LT_filtered.13120.13120.3
161	CONT_143	K.DVDGAYMTK.V	289	297	FALSE	1	2	1.925	0.1362	90	1	-0.704525	999.402	1000.11	NUTT603_25mM_20090526_LT_filtered.2854.2854.1
161	CONT_143	K.DVDGAYMTK.V	289	297	FALSE	8	2	2.8341	0.2214	3	2	-0.148125	999.958	1000.11	NUTT603_25mM_20090526_LT_filtered.2968.2968.2
161	CONT_143	K.VDLQAK.L	298	303	FALSE	1	2	1.6552	0.0166	1	1	-0.376425	673.406	673.782	NUTT603_50mM_20090526_LT_filtered.1269.1269.1
161	CONT_143	K.SKAEAESLYQSK.Y	364	375	FALSE	74	2	4.5359	0.3729	1	2	-0.032325	1341.42	1341.46	NUTT603_300mM_20090526_LT_filtered.3284.3284.2
161	CONT_143	K.SKAEAESLYQSK.Y	364	375	FALSE	54	2	3.7877	0.07	6	3	0.328075	1341.78	1341.46	NUTT603_100mM_20090526_LT_filtered.7800.7800.3
161	CONT_143	K.AEAESLYQSK.Y	366	375	FALSE	11	2	3.6192	0.29	1	2	-0.200025	1126	1126.2	NUTT603_25mM_20090526_LT_filtered.2532.2532.2
161	CONT_143	K.YEELQITAGR.H	376	385	FALSE	56	2	4.044	0.1811	1	2	0.958375	1181.26	1180.3	NUTT603_50mM_20090526_LT_filtered.11647.11647.2
161	CONT_143	K.IEISELNR.V	395	402	FALSE	3	2	1.9519	0.0303	52	1	-0.576925	973.52	974.097	NUTT603_50mM_20090526_LT_filtered.9789.9789.1
161	CONT_143	K.IEISELNR.V	395	402	FALSE	31	2	3.1049	0.1135	1	2	-0.282525	973.814	974.097	NUTT603_50mM_20090526_LT_filtered.10403.10403.2
161	CONT_143	K.QISNLQQSISDAEQR.G	417	431	FALSE	22	2	5.0689	0.4334	1	2	0.341375	1718.17	1717.83	NUTT603_25mM_20090526_LT_filtered.11778.11778.2
161	CONT_143	K.QISNLQQSISDAEQR.G	417	431	FALSE	3	2	4.2433	0.3018	1	3	0.874275	1718.7	1717.83	NUTT603_25mM_20090526_LT_filtered.11348.11348.3
161	CONT_143	K.QISNLQQSISDAEQRGENALK.D	417	437	FALSE	24	2	3.6876	0.334	16	3	-0.478125	2330.03	2330.51	NUTT603_75mM_20090526_LT_filtered.24529.24529.3
161	CONT_143	K.NKLNDLEDALQQAK.E	441	454	FALSE	72	2	4.5474	0.2814	1	2	-0.470525	1600.29	1600.76	NUTT603_100mM_20090526_LT_filtered.24620.24620.2
161	CONT_143	K.NKLNDLEDALQQAK.E	441	454	FALSE	65	2	5.0559	0.1707	1	3	1.03737	1601.8	1600.76	NUTT603_100mM_20090526_LT_filtered.27033.27033.3
161	CONT_143	K.LNDLEDALQQAK.E	443	454	FALSE	19	2	5.2642	0.2867	1	2	0.585375	1359.07	1358.49	NUTT603_25mM_20090526_LT_filtered.14061.14061.2
161	CONT_143	R.LLRDYQELMNTK.L	460	471	FALSE	2	2	2.6851	0.0974	6	3	1.76547	1526.54	1524.77	NUTT603_300mM_20090526_LT_filtered.22145.22145.3
161	CONT_143	R.DYQELMNTK.L	463	471	FALSE	20	2	2.8762	0.2609	1	2	-0.391625	1141.87	1142.26	NUTT603_50mM_20090526_LT_filtered.8735.8735.2
161	CONT_143	K.LALDLEIATYR.T	472	482	FALSE	153	2	4.0737	0.314	1	2	-0.221725	1278.26	1278.49	NUTT603_50mM_20090526_LT_filtered.33191.33191.2
161	CONT_143	R.TLLEGEESR.M	483	491	FALSE	2	2	2.1872	0.021	2	1	-0.612125	1033.49	1034.11	NUTT603_50mM_20090526_LT_filtered.4177.4177.1
161	CONT_143	R.TLLEGEESR.M	483	491	FALSE	24	2	2.5644	0.0936	11	2	-0.601825	1033.5	1034.11	NUTT603_50mM_20090526_LT_filtered.5039.5039.2
161	CONT_143	R.MSGECAPNVSVTVSTSHTSISGGGSR.G	492	517	TRUE	6	2	3.5924	0.0091	4	3	0.163675	2566.9	2566.74	NUTT603_75mM_20090526_LT_filtered.24908.24908.3
161	CONT_143	R.GGGGGGYGSGGSSYGSGGGSYGSGGGGGGGR.G	518	548	FALSE	2	2	8.4999	0.1967	1	3	-0.350425	2384.94	2385.29	NUTT603_50mM_20090526_LT_filtered.2031.2031.3
162	CONT_152	K.ETMQFLNDR.L	58	66	FALSE	2	2	2.1927	0.1745	3	2	-0.235625	1154.04	1154.28	NUTT603_50mM_20090526_LT_filtered.12231.12231.2
162	CONT_152	K.TIEELQQK.I	109	116	FALSE	2	2	2.7089	0.0019	33	2	0.847775	989.956	989.108	NUTT603_50mM_20090526_LT_filtered.2932.2932.2
162	CONT_152	R.LVVQIDNAK.L	127	135	FALSE	10	2	3.3747	0.1756	1	2	1.73418	1001.91	1000.18	NUTT603_25mM_20090526_LT_filtered.7418.7418.2
162	CONT_152	K.LAADDFR.T	136	142	FALSE	35	2	2.5156	0.1524	3	2	1.27388	809.15	807.876	NUTT603_25mM_20090526_LT_filtered.4616.4616.2
162	CONT_152	R.ILDELTLCK.S	165	173	FALSE	11	2	3.605	0.1718	1	2	-0.060525	1105.24	1105.3	NUTT603_25mM_20090526_LT_filtered.14789.14789.2
162	CONT_152	K.SHHEQEVNTLR.C	192	202	TRUE	2	2	2.9361	0.0306	1	2	0.905675	1351.33	1350.43	NUTT603_50mM_20090526_LT_filtered.2912.2912.2
162	CONT_152	R.LNVEVDAAPTVDLNR.V	209	223	FALSE	11	2	4.4433	0.3721	1	2	1.43637	1628.24	1626.8	NUTT603_25mM_20090526_LT_filtered.15933.15933.2
162	CONT_152	R.EVEQWFTTQTEELNK.Q	242	256	TRUE	4	2	4.9255	0.0866	2	2	1.18778	1884.2	1883.02	NUTT603_25mM_20090526_LT_filtered.18612.18612.2
162	CONT_152	R.DSLENTLTESEAR.Y	294	306	TRUE	1	2	4.2583	0.0008	1	2	-0.350425	1465.16	1465.51	NUTT603_12mM_20090526_LT_filtered.16517.16517.2
162	CONT_152	R.LECEINTYR.S	349	357	FALSE	8	2	2.4118	0.2319	1	2	-0.520825	1197.78	1198.3	NUTT603_50mM_20090526_LT_filtered.6279.6279.2
163	CONT_156	K.GSCGIGGGIGGGSSR.I	16	30	TRUE	2	2	3.4419	0.3489	1	2	-0.282725	1279.05	1279.33	NUTT603_50mM_20090526_LT_filtered.3333.3333.2
163	CONT_156	R.ISSVLAGGSCR.A	31	41	FALSE	9	2	3.6746	0.2369	1	2	-0.270725	1106.96	1107.23	NUTT603_50mM_20090526_LT_filtered.5249.5249.2
163	CONT_156	R.APSTYGGGLSVSSR.F	42	55	TRUE	3	2	3.0856	0.4297	1	2	-0.706425	1338.74	1339.44	NUTT603_25mM_20090526_LT_filtered.5846.5846.2
163	CONT_156	K.VTMQNLNDR.L	119	127	FALSE	33	2	3.2553	0.2216	4	2	-0.155925	1091.07	1091.22	NUTT603_50mM_20090526_LT_filtered.4099.4099.2
163	CONT_156	R.LASYLDK.V	128	134	FALSE	6	2	2.226	0.1231	86	1	-0.578725	809.354	809.932	NUTT603_50mM_20090526_LT_filtered.4832.4832.1
163	CONT_156	R.LASYLDK.V	128	134	FALSE	11	2	2.3848	0.0534	5	2	0.120675	810.053	809.932	NUTT603_50mM_20090526_LT_filtered.4947.4947.2
163	CONT_156	R.ALEEANADLEVK.I	137	148	FALSE	15	2	4.1731	0.3689	1	2	1.72138	1304.14	1302.42	NUTT603_25mM_20090526_LT_filtered.8202.8202.2
163	CONT_156	K.IIAATIENAQPILQIDNAR.L	178	196	TRUE	2	2	4.2359	0.3533	1	2	-0.056825	2065.32	2065.37	NUTT603_12mM_20090526_LT_filtered.32094.32094.2
163	CONT_156	K.IIAATIENAQPILQIDNAR.L	178	196	TRUE	4	2	5.191	0.4068	1	3	-0.517825	2064.85	2065.37	NUTT603_25mM_20090526_LT_filtered.22248.22248.3
163	CONT_156	R.LAADDFR.T	197	203	FALSE	35	2	2.5156	0.1524	3	2	1.27388	809.15	807.876	NUTT603_25mM_20090526_LT_filtered.4616.4616.2
163	CONT_156	R.VLDELTLAR.T	226	234	FALSE	14	2	3.6633	0.1446	1	2	-0.024125	1030.18	1030.2	NUTT603_25mM_20090526_LT_filtered.13800.13800.2
163	CONT_156	K.TEELNKEVASNSELVQSSR.S	312	330	TRUE	7	2	3.2918	0.3137	3	3	-0.385925	2120.87	2121.26	NUTT603_75mM_20090526_LT_filtered.14757.14757.3
163	CONT_156	K.EVASNSELVQSSR.S	318	330	TRUE	1	2	3.2406	0.34	1	2	-0.339025	1406.15	1406.49	NUTT603_25mM_20090526_LT_filtered.2893.2893.2
163	CONT_156	K.ASLENSLEETK.G	355	365	FALSE	6	2	3.5378	0.2713	1	2	1.24067	1222.54	1221.3	NUTT603_25mM_20090526_LT_filtered.6448.6448.2
163	CONT_156	K.TRLEQEIATYR.R	408	418	FALSE	2	2	2.4946	0.1302	247	2	-0.194325	1380.34	1380.54	NUTT603_300mM_20090526_LT_filtered.19604.19604.2
163	CONT_156	R.LEQEIATYR.R	410	418	FALSE	1	2	2.9348	0.2049	1	2	-0.206725	1123.04	1123.25	NUTT603_50mM_20090526_LT_filtered.6475.6475.2
163	CONT_156	R.EVFTSSSSSSSR.Q	442	453	TRUE	1	2	2.483	0.2048	1	2	-0.428525	1260.85	1261.28	NUTT603_25mM_20090526_LT_filtered.1317.1317.2
164	CONT_165	R.LASYLDK.V	136	142	FALSE	6	2	2.226	0.1231	86	1	-0.578725	809.354	809.932	NUTT603_50mM_20090526_LT_filtered.4832.4832.1
164	CONT_165	R.LASYLDK.V	136	142	FALSE	11	2	2.3848	0.0534	5	2	0.120675	810.053	809.932	NUTT603_50mM_20090526_LT_filtered.4947.4947.2
164	CONT_165	K.DAEAWFIEK.S	315	323	TRUE	1	2	2.311	0.1069	3	2	0.372675	1109.59	1109.22	NUTT603_50mM_20090526_LT_filtered.14225.14225.2
165	CONT_167	R.TIEELQKK.T	120	127	FALSE	2	2	2.7089	0.0019	33	2	0.804375	989.956	989.152	NUTT603_50mM_20090526_LT_filtered.2932.2932.2
165	CONT_167	R.LVVEIDNAK.L	138	146	TRUE	2	2	2.8257	0.009	4	2	-0.274625	1000.89	1001.16	NUTT603_25mM_20090526_LT_filtered.8282.8282.2
165	CONT_167	K.LAADDFR.T	147	153	FALSE	35	2	2.5156	0.1524	3	2	1.27388	809.15	807.876	NUTT603_25mM_20090526_LT_filtered.4616.4616.2
165	CONT_167	R.LECEINTYR.G	360	368	FALSE	8	2	2.4118	0.2319	1	2	-0.520825	1197.78	1198.3	NUTT603_50mM_20090526_LT_filtered.6279.6279.2
166	CONT_172	R.SGGVCGPSPPCITTVSVNESLLTPLNLEIDPNAQCVK.Q	72	108	FALSE	3	2	6.6558	0.4428	1	3	1.12948	3927.49	3926.36	NUTT603_12mM_20090526_LT_filtered.40543.40543.3
166	CONT_172	R.FAAFIDK.V	122	128	FALSE	1	2	2.1848	0.0386	3	2	1.22228	813.173	811.951	NUTT603_50mM_20090526_LT_filtered.12052.12052.2
166	CONT_172	R.FLEQQNK.L	131	137	FALSE	1	2	2.0469	0.0009	1	2	-0.506625	906.502	907.009	NUTT603_25mM_20090526_LT_filtered.1425.1425.2
166	CONT_172	R.EAECVEADSGR.L	170	180	FALSE	5	2	3.1864	0.3888	1	2	-0.755525	1222.46	1223.22	NUTT603_25mM_20090526_LT_filtered.636.636.2
166	CONT_172	R.ATAENEFVALK.K	207	217	FALSE	1	2	2.241	0.1005	10	2	-0.907825	1192.43	1193.34	NUTT603_25mM_20090526_LT_filtered.11201.11201.2
166	CONT_172	K.DVDCAYLR.K	219	226	FALSE	11	2	2.8018	0.239	1	2	-0.229125	1011.86	1012.09	NUTT603_50mM_20090526_LT_filtered.6739.6739.2
166	CONT_172	K.LDNSRDLNMDCMVAEIKAQYDDIATR.S	268	293	TRUE	1	2	2.8257	0.0253	8	3	1.37217	3060.75	3059.37	NUTT603_100mM_20090526_LT_filtered.27053.27053.3
166	CONT_172	R.AEAESWYR.S	296	303	FALSE	7	2	2.6647	0.2426	1	2	-0.052325	1012.01	1012.06	NUTT603_75mM_20090526_LT_filtered.6407.6407.2
166	CONT_172	K.LAELEGALQK.A	373	382	FALSE	13	2	3.5543	0.0715	1	2	-0.618325	1071.62	1072.24	NUTT603_25mM_20090526_LT_filtered.9428.9428.2
166	CONT_172	R.EYQEVMNSK.L	393	401	FALSE	2	2	2.5361	0.2161	1	2	1.53717	1129.77	1128.24	NUTT603_25mM_20090526_LT_filtered.2033.2033.2
166	CONT_172	R.LLEGEEQR.L	414	421	FALSE	5	2	3.1191	0.0506	6	2	-0.225225	973.828	974.053	NUTT603_25mM_20090526_LT_filtered.1621.1621.2
167	COX2_MOUSE	R.ILYMMDEINNPVLTVK.T	83	98	TRUE	6	2	5.6285	0.4005	1	2	0.757575	1895.05	1894.29	NUTT603_25mM_20090526_LT_filtered.26717.26717.2
167	COX2_MOUSE	R.ILYMMDEINNPVLTVK.T	83	98	TRUE	3	2	4.3162	0.2642	1	3	-1.50503	1892.78	1894.29	NUTT603_25mM_20090526_LT_filtered.26681.26681.3
167	COX2_MOUSE	R.LLEVDNR.V	135	141	TRUE	16	2	2.6527	0.1706	11	2	-0.268625	858.696	858.965	NUTT603_50mM_20090526_LT_filtered.5091.5091.2
167	COX2_MOUSE	R.VVLPMELPIR.M	142	151	TRUE	23	2	2.7116	0.3154	24	2	-0.479225	1167.01	1167.49	NUTT603_50mM_20090526_LT_filtered.27031.27031.2
167	COX2_MOUSE	R.MLISSEDVLHSWAVPSLGLK.T	152	171	TRUE	2	2	4.3199	0.4289	1	2	-0.910325	2182.66	2183.57	NUTT603_300mM_20090526_LT_filtered.33401.33401.2
167	COX2_MOUSE	R.MLISSEDVLHSWAVPSLGLK.T	152	171	TRUE	1	2	4.1689	0.2504	1	3	2.21568	2185.78	2183.57	NUTT603_300mM_20090526_LT_filtered.33207.33207.3
167	COX2_MOUSE	K.TDAIPGR.L	172	178	TRUE	1	2	1.9839	0.0672	26	2	-0.397825	729.408	729.806	NUTT603_25mM_20090526_LT_filtered.1284.1284.2
167	COX2_MOUSE	K.YFENWSASMI.-	218	227	TRUE	3	2	2.6425	0.1709	1	2	-0.549125	1247.84	1248.39	NUTT603_12mM_20090526_LT_filtered.34626.34626.2
168	COX41_MOUSE	K.SEDYAFPTYADR.R	30	41	TRUE	15	2	3.5258	0.3281	1	2	-0.284225	1435.2	1435.48	NUTT603_50mM_20090526_LT_filtered.13463.13463.2
168	COX41_MOUSE	R.DYPLPDVAHVTMLSASQK.A	43	60	TRUE	7	2	4.2837	0.3624	1	2	0.198975	1973.44	1973.25	NUTT603_75mM_20090526_LT_filtered.25263.25263.2
168	COX41_MOUSE	R.DYPLPDVAHVTMLSASQK.A	43	60	TRUE	16	2	2.4006	0.1452	1	3	-1.01572	1972.23	1973.25	NUTT603_75mM_20090526_LT_filtered.24507.24507.3
168	COX41_MOUSE	K.EKADWSSLSR.D	66	75	TRUE	1	2	2.1303	0.1386	5	2	1.75947	1181.03	1179.27	NUTT603_300mM_20090526_LT_filtered.8077.8077.2
168	COX41_MOUSE	K.ADWSSLSR.D	68	75	TRUE	10	2	2.2596	0.0462	55	2	1.01307	922.993	921.98	NUTT603_50mM_20090526_LT_filtered.7527.7527.2
168	COX41_MOUSE	R.IQFNESFAEMNR.G	84	95	TRUE	18	2	4.261	0.4083	1	2	-0.639825	1486	1486.64	NUTT603_50mM_20090526_LT_filtered.18179.18179.2
168	COX41_MOUSE	K.ANPIQGFSAK.W	150	159	TRUE	28	2	3.1739	0.2456	1	2	-0.902825	1032.26	1033.17	NUTT603_50mM_20090526_LT_filtered.9112.9112.2
169	COX5A_MOUSE	K.GMNTLVGYDLVPEPK.I	69	83	TRUE	26	2	5.0398	0.4719	1	2	2.39728	1636.29	1633.89	NUTT603_25mM_20090526_LT_filtered.21440.21440.2
169	COX5A_MOUSE	K.GMNTLVGYDLVPEPK.I	69	83	TRUE	2	2	4.458	0.3012	3	3	0.328675	1634.22	1633.89	NUTT603_25mM_20090526_LT_filtered.21528.21528.3
169	COX5A_MOUSE	N.TLVGYDLVPEPK.I	72	83	TRUE	1	1	2.8372	0.1399	1	2	-0.068425	1331.48	1331.55	NUTT603_25mM_20090526_LT_filtered.18102.18102.2
169	COX5A_MOUSE	K.IIDAALR.A	84	90	TRUE	1	2	1.5314	0.0381	12	1	-0.409625	771.52	771.93	NUTT603_50mM_20090526_LT_filtered.6801.6801.1
169	COX5A_MOUSE	K.IIDAALR.A	84	90	TRUE	24	2	2.5787	0.1101	74	2	1.74028	773.67	771.93	NUTT603_25mM_20090526_LT_filtered.5874.5874.2
169	COX5A_MOUSE	R.RLNDFASAVR.I	94	103	TRUE	7	2	2.3331	0.1279	4	2	-0.324625	1148.96	1149.29	NUTT603_300mM_20090526_LT_filtered.19440.19440.2
169	COX5A_MOUSE	R.LNDFASAVR.I	95	103	TRUE	13	2	3.0099	0.1832	26	2	-0.056125	993.046	993.102	NUTT603_50mM_20090526_LT_filtered.8939.8939.2
169	COX5A_MOUSE	R.ILEVVKDK.A	104	111	TRUE	6	2	2.3926	0.0176	33	2	-0.046125	944.108	944.154	NUTT603_100mM_20090526_LT_filtered.8374.8374.2
170	COX5B_MOUSE	S.MASGGGVPTDEEQATGLER.E	30	48	TRUE	3	1	5.0477	0.3781	1	2	-0.784025	1905.24	1906.03	NUTT603_25mM_20090526_LT_filtered.7852.7852.2
170	COX5B_MOUSE	M.ASGGGVPTDEEQATGLER.E	31	48	TRUE	14	1	4.8978	0.3855	1	2	0.359575	1775.19	1774.83	NUTT603_25mM_20090526_LT_filtered.7054.7054.2
170	COX5B_MOUSE	M.ASGGGVPTDEEQATGLER.E	31	48	TRUE	1	1	4.1415	0.3356	1	3	-0.646525	1774.19	1774.83	NUTT603_25mM_20090526_LT_filtered.6296.6296.3
170	COX5B_MOUSE	A.SGGGVPTDEEQATGLER.E	32	48	TRUE	3	1	4.4316	0.3874	1	2	-1.17562	1702.58	1703.75	NUTT603_25mM_20090526_LT_filtered.6212.6212.2
170	COX5B_MOUSE	S.GGGVPTDEEQATGLER.E	33	48	TRUE	1	1	4.5168	0.4453	1	2	-0.478425	1616.2	1616.68	NUTT603_25mM_20090526_LT_filtered.6194.6194.2
170	COX5B_MOUSE	R.EIMIAAQK.G	49	56	TRUE	1	2	2.0998	0.0041	16	1	-0.808025	903.299	904.107	NUTT603_25mM_20090526_LT_filtered.5060.5060.1
170	COX5B_MOUSE	R.EIMIAAQK.G	49	56	TRUE	1	2	2.0518	0.0723	212	2	-0.615125	903.492	904.107	NUTT603_25mM_20090526_LT_filtered.5016.5016.2
170	COX5B_MOUSE	K.GLDPYNMLPPK.A	57	67	TRUE	17	2	2.72	0.1469	9	2	0.455275	1245.93	1245.47	NUTT603_50mM_20090526_LT_filtered.19599.19599.2
170	COX5B_MOUSE	K.AASGTKEDPNLVPSISNK.R	68	85	TRUE	3	2	3.5186	0.2416	6	2	-0.152725	1828.86	1829.01	NUTT603_75mM_20090526_LT_filtered.14260.14260.2
170	COX5B_MOUSE	K.AASGTKEDPNLVPSISNK.R	68	85	TRUE	10	2	3.4062	0.0708	2	3	0.633175	1829.64	1829.01	NUTT603_75mM_20090526_LT_filtered.15180.15180.3
170	COX5B_MOUSE	R.CPNCGTHYK.L	112	120	TRUE	2	2	2.572	0.1637	257	3	1.87518	1139.08	1137.2	NUTT603_300mM_20090526_LT_filtered.1159.1159.3
171	COX6C_MOUSE	K.FGVAEPR.K	40	46	TRUE	17	2	2.3927	0.1425	6	2	-0.366425	775.511	775.877	NUTT603_50mM_20090526_LT_filtered.4635.4635.2
171	COX6C_MOUSE	K.AYAEFYR.N	49	55	TRUE	27	2	2.7848	0.1577	1	2	1.46697	921.474	920.007	NUTT603_75mM_20090526_LT_filtered.8620.8620.2
171	COX6C_MOUSE	K.AGIFQSAK.-	69	76	TRUE	21	2	3.117	0.1716	1	2	0.130675	822.077	821.946	NUTT603_25mM_20090526_LT_filtered.4656.4656.2
172	COX7C_MOUSE	R.SHYEEGPGK.N	17	25	TRUE	7	2	2.3871	0.1211	2	2	-0.126725	1003.91	1004.04	NUTT603_300mM_20090526_LT_filtered.1211.1211.2
172	COX7C_MOUSE	K.NLPFSVENK.W	26	34	TRUE	5	2	2.334	0.2656	3	2	-0.060525	1048.12	1048.18	NUTT603_25mM_20090526_LT_filtered.11537.11537.2
173	COX7R_MOUSE	K.LAGAWASEAYTPQGLKPVSTEAPPIIFATPTK.L	12	43	TRUE	5	2	4.1395	0.1996	15	3	-1.00762	3313.79	3314.8	NUTT603_75mM_20090526_LT_filtered.31780.31780.3
173	COX7R_MOUSE	K.LTSSVTAYDYSGK.N	44	56	TRUE	2	2	3.8372	0.3137	1	2	-0.401025	1392.1	1392.5	NUTT603_25mM_20090526_LT_filtered.6756.6756.2
174	CPT1B_MOUSE	R.ILDDPSPPQPGEEK.L	367	380	TRUE	3	2	3.8853	0.2574	1	2	-0.449525	1522.2	1522.65	NUTT603_25mM_20090526_LT_filtered.6390.6390.2
174	CPT1B_MOUSE	K.LAALTAGGR.V	381	389	TRUE	3	2	2.2198	0.1139	1	2	0.370575	830.34	829.969	NUTT603_25mM_20090526_LT_filtered.3653.3653.2
174	CPT1B_MOUSE	R.EAIENSYQVAK.A	528	538	TRUE	1	2	2.2256	0.0924	1	2	-0.161225	1252.2	1252.36	NUTT603_25mM_20090526_LT_filtered.4270.4270.2
175	CPT2_MOUSE	R.ATNLTVSAVR.F	152	161	TRUE	1	2	2.9341	0.2056	1	2	-0.140725	1032.04	1032.18	NUTT603_25mM_20090526_LT_filtered.5701.5701.2
175	CPT2_MOUSE	K.YILSDSSPVPEFPLAYLTSENR.D	275	296	TRUE	3	2	3.8343	0.2499	11	3	-1.05293	2498.72	2499.77	NUTT603_25mM_20090526_LT_filtered.31876.31876.3
175	CPT2_MOUSE	R.DSTQTPAIAPQSQPAATDSSVSVQK.L	390	414	TRUE	3	2	4.8351	0.423	1	3	1.35878	2517.05	2515.69	NUTT603_12mM_20090526_LT_filtered.12363.12363.3
175	CPT2_MOUSE	K.TLTIDAIQFQR.G	440	450	TRUE	1	2	2.3453	0.1281	1	2	-0.333125	1306.17	1306.5	NUTT603_50mM_20090526_LT_filtered.20780.20780.2
175	CPT2_MOUSE	R.GVTLPELYQDPAYQR.I	567	581	TRUE	1	2	2.9022	0.1695	2	2	0.831575	1751.78	1750.94	NUTT603_25mM_20090526_LT_filtered.18550.18550.2
176	CRIP2_MOUSE	K.GVNIGGAGSYIYEKPQTEAPQVTGPIEVPVVR.T	66	97	TRUE	15	2	5.5007	0.3261	1	3	-0.108225	3327.65	3327.76	NUTT603_75mM_20090526_LT_filtered.26667.26667.3
176	CRIP2_MOUSE	K.GVNTGAVGSYIYDKDPEGTVQP.-	187	208	TRUE	2	2	4.1902	0.297	1	2	-0.999525	2267.44	2268.44	NUTT603_25mM_20090526_LT_filtered.16066.16066.2
177	CRYAB_MOUSE	R.APSWIDTGLSEMR.L	57	69	TRUE	10	2	3.2184	0.3174	1	2	0.366075	1464.01	1463.64	NUTT603_50mM_20090526_LT_filtered.23471.23471.2
177	CRYAB_MOUSE	R.FSVNLDVK.H	75	82	TRUE	2	2	2.1912	0.085	2	2	1.83127	923.895	922.064	NUTT603_25mM_20090526_LT_filtered.15141.15141.2
178	CTL3_MOUSE	R.GLGPTALCVSSCPEK.Q	108	122	TRUE	2	2	4.1877	0.3971	1	2	-0.590925	1576.16	1576.75	NUTT603_25mM_20090526_LT_filtered.11786.11786.2
178	CTL3_MOUSE	K.DALPNEEGTELQPIVR.-	637	652	TRUE	2	2	3.0725	0.1432	1	2	0.214075	1782.17	1781.95	NUTT603_inject_20090526_LT_filtered.16696.16696.2
179	CTNA1_MOUSE	R.LLEPLVTQVTTLVNTNSK.G	28	45	TRUE	6	2	5.1602	0.0746	1	2	-0.030425	1971.27	1971.3	NUTT603_25mM_20090526_LT_filtered.27781.27781.2
179	CTNA1_MOUSE	R.LLEPLVTQVTTLVNTNSK.G	28	45	TRUE	4	2	4.0516	0.0046	1	3	-0.320025	1970.98	1971.3	NUTT603_25mM_20090526_LT_filtered.27804.27804.3
179	CTNA1_MOUSE	R.LLILADMADVYK.L	138	149	TRUE	2	2	3.0112	0.117	1	2	-0.225525	1365.44	1365.67	NUTT603_25mM_20090526_LT_filtered.27005.27005.2
179	CTNA1_MOUSE	R.NAGNEQDLGIQYK.A	166	178	TRUE	1	2	3.5203	0.3071	1	2	-0.108425	1450.43	1450.54	NUTT603_25mM_20090526_LT_filtered.6702.6702.2
179	CTNA1_MOUSE	K.QIIVDPLSFSEER.F	288	300	TRUE	2	2	2.6286	0.1924	1	2	-0.628125	1533.09	1533.72	NUTT603_25mM_20090526_LT_filtered.22802.22802.2
179	CTNA1_MOUSE	R.IVAECNAVR.Q	333	341	FALSE	1	2	2.5026	0.0917	2	2	-0.360625	1031.81	1032.17	NUTT603_25mM_20090526_LT_filtered.1998.1998.2
179	CTNA1_MOUSE	R.SDALNSAIDK.M	361	370	TRUE	1	2	2.923	0.2339	3	2	0.966275	1035.07	1034.11	NUTT603_25mM_20090526_LT_filtered.4021.4021.2
179	CTNA1_MOUSE	K.LIEVANLACSISNNEEGVK.L	430	448	TRUE	4	2	4.6419	0.3932	1	2	-0.570325	2060.71	2061.28	NUTT603_25mM_20090526_LT_filtered.21257.21257.2
179	CTNA1_MOUSE	K.LIEVANLACSISNNEEGVK.L	430	448	TRUE	1	2	2.9477	0.0189	8	3	-0.534925	2060.74	2061.28	NUTT603_25mM_20090526_LT_filtered.21264.21264.3
179	CTNA1_MOUSE	K.LAQENMDLFK.E	479	488	TRUE	2	2	2.9311	0.1205	2	2	0.578675	1209.98	1209.4	NUTT603_25mM_20090526_LT_filtered.14232.14232.2
179	CTNA1_MOUSE	K.LLSNTVMPR.F	578	586	TRUE	2	2	2.2795	0.2076	2	2	0.066875	1031.32	1031.25	NUTT603_25mM_20090526_LT_filtered.9272.9272.2
179	CTNA1_MOUSE	R.AIMAQLPQEQK.A	671	681	TRUE	2	2	2.4373	0.0242	28	2	-1.02523	1256.46	1257.49	NUTT603_25mM_20090526_LT_filtered.8657.8657.2
179	CTNA1_MOUSE	K.IAEQVASFQEEK.S	684	695	TRUE	3	2	4.2625	0.3359	1	2	-0.387225	1379.12	1379.5	NUTT603_25mM_20090526_LT_filtered.7229.7229.2
179	CTNA1_MOUSE	K.NTSDVISAAK.K	738	747	TRUE	2	2	2.8657	0.2696	1	2	-0.007425	1006.09	1006.1	NUTT603_25mM_20090526_LT_filtered.2492.2492.2
179	CTNA1_MOUSE	K.NLMNAVVQTVK.A	824	834	TRUE	1	2	2.7427	0.2329	1	2	-0.268925	1217.19	1217.46	NUTT603_25mM_20090526_LT_filtered.18282.18282.2
179	CTNA1_MOUSE	K.ASYVASTK.Y	835	842	FALSE	1	2	1.8963	0.0341	50	2	0.079375	826.999	826.92	NUTT603_25mM_20090526_LT_filtered.660.660.2
179	CTNA1_MOUSE	K.SQGMASLNLPAVSWK.M	846	860	TRUE	2	2	3.6301	0.2894	5	2	1.73457	1591.58	1589.84	NUTT603_50mM_20090526_LT_filtered.24645.24645.2
180	CTNA2_MOUSE	R.LLEPLVTQVTTLVNTSNK.G	27	44	TRUE	1	2	3.3312	0.0004	1	2	0.084575	1971.38	1971.3	NUTT603_12mM_20090526_LT_filtered.37772.37772.2
180	CTNA2_MOUSE	R.LLEPLVTQVTTLVNTSNK.G	27	44	TRUE	2	2	3.4503	0.0379	2	3	-0.620025	1970.68	1971.3	NUTT603_25mM_20090526_LT_filtered.27736.27736.3
180	CTNA2_MOUSE	R.IVAECNAVR.Q	331	339	FALSE	1	2	2.5026	0.0917	2	2	-0.360625	1031.81	1032.17	NUTT603_25mM_20090526_LT_filtered.1998.1998.2
180	CTNA2_MOUSE	K.ASYVASTK.Y	882	889	FALSE	1	2	1.8963	0.0341	50	2	0.079375	826.999	826.92	NUTT603_25mM_20090526_LT_filtered.660.660.2
181	CTNB1_MOUSE	R.AAMFPETLDEGMQIPSTQFDAAHPTNVQR.L	96	124	TRUE	1	2	2.9552	0.1979	4	3	-0.172625	3204.38	3204.55	NUTT603_75mM_20090526_LT_filtered.27437.27437.3
181	CTNB1_MOUSE	R.LAEPSQMLK.H	125	133	TRUE	2	2	2.3824	0.176	75	2	-0.652225	1016.57	1017.22	NUTT603_25mM_20090526_LT_filtered.8836.8836.2
181	CTNB1_MOUSE	K.LLNDEDQVVVNK.A	159	170	TRUE	2	2	4.346	0.2765	1	2	0.572475	1387.11	1386.54	NUTT603_25mM_20090526_LT_filtered.7865.7865.2
181	CTNB1_MOUSE	R.SPQMVSAIVR.T	191	200	TRUE	2	2	2.7505	0.1908	7	2	-0.125125	1088.18	1088.31	NUTT603_25mM_20090526_LT_filtered.10602.10602.2
181	CTNB1_MOUSE	R.TMQNTNDVETAR.C	201	212	TRUE	1	2	3.2564	0.1468	1	2	-1.03202	1379.43	1380.47	NUTT603_25mM_20090526_LT_filtered.1180.1180.2
181	CTNB1_MOUSE	K.LIILASGGPQALVNIMR.T	313	329	TRUE	3	2	4.8862	0.4706	1	2	0.061275	1767.24	1767.18	NUTT603_25mM_20090526_LT_filtered.30586.30586.2
181	CTNB1_MOUSE	R.NEGVATYAAAVLFR.M	648	661	TRUE	9	2	3.3313	0.2601	1	2	2.05297	1484.73	1482.67	NUTT603_50mM_20090526_LT_filtered.30048.30048.2
182	CX6B1_MOUSE	R.FPNQNQTK.N	21	28	TRUE	1	2	2.4799	0.0288	31	2	-0.505325	976.554	977.059	NUTT603_50mM_20090526_LT_filtered.727.727.2
182	CX6B1_MOUSE	K.NCWQNYLDFHR.C	29	39	TRUE	2	2	2.9895	0.2213	1	2	2.16368	1555.82	1553.66	NUTT603_300mM_20090526_LT_filtered.28609.28609.2
182	CX6B1_MOUSE	K.NCWQNYLDFHR.C	29	39	TRUE	35	2	3.0544	0.139	6	3	0.551575	1554.21	1553.66	NUTT603_300mM_20090526_LT_filtered.31653.31653.3
182	CX6B1_MOUSE	K.GGDVSVCEWYR.R	48	58	TRUE	17	2	2.9889	0.1932	3	2	-0.448625	1327.96	1328.4	NUTT603_50mM_20090526_LT_filtered.15493.15493.2
182	CX6B1_MOUSE	K.SLCPVSWVSAWDDR.I	63	76	TRUE	39	2	4.7157	0.4915	1	2	0.262575	1679.09	1678.82	NUTT603_50mM_20090526_LT_filtered.28571.28571.2
182	CX6B1_MOUSE	R.IAEGTFPGK.I	77	85	TRUE	1	2	2.1301	0.1531	10	2	-0.820825	919.227	920.048	NUTT603_50mM_20090526_LT_filtered.4820.4820.2
182	CX6B1_MOUSE	R.IAEGTFPGKI.-	77	86	TRUE	4	2	2.8883	0.2244	3	2	1.85977	1035.07	1033.21	NUTT603_50mM_20090526_LT_filtered.14499.14499.2
183	CX7A1_MOUSE	K.LFQADNDLPVHLK.G	32	44	TRUE	9	2	4.1793	0.2456	1	2	-0.645625	1510.08	1510.73	NUTT603_100mM_20090526_LT_filtered.23902.23902.2
183	CX7A1_MOUSE	K.LFQADNDLPVHLK.G	32	44	TRUE	25	2	3.8888	0.128	1	3	-0.170225	1510.56	1510.73	NUTT603_100mM_20090526_LT_filtered.22913.22913.3
183	CX7A1_MOUSE	K.GGGMDNVLYR.L	45	54	TRUE	6	2	2.9389	0.2059	1	2	-0.280025	1081.93	1082.21	NUTT603_50mM_20090526_LT_filtered.10385.10385.2
184	CX7A2_MOUSE	K.LFQEDNGMPVHLK.G	34	46	TRUE	18	2	3.7018	0.2599	1	2	0.137175	1528.9	1528.76	NUTT603_100mM_20090526_LT_filtered.19982.19982.2
184	CX7A2_MOUSE	K.LFQEDNGMPVHLK.G	34	46	TRUE	33	2	3.7796	0.1579	4	3	0.149075	1528.91	1528.76	NUTT603_100mM_20090526_LT_filtered.19984.19984.3
184	CX7A2_MOUSE	K.GGASDALLYR.A	47	56	TRUE	26	2	3.2825	0.2263	1	2	-0.283325	1022.85	1023.13	NUTT603_50mM_20090526_LT_filtered.9479.9479.2
185	CY1_MOUSE	R.GLLSSLDHTSIR.R	100	111	TRUE	11	2	2.6268	0.1072	75	3	0.400175	1299.86	1299.46	NUTT603_100mM_20090526_LT_filtered.26909.26909.3
185	CY1_MOUSE	K.ALAEEVEVQDGPNDDGEMFMRPGK.L	147	170	TRUE	27	2	5.5591	0.3923	1	3	-1.62082	2634.25	2635.87	NUTT603_75mM_20090526_LT_filtered.23085.23085.3
185	CY1_MOUSE	K.LSDYFPKPYPNPEAAR.A	171	186	TRUE	54	2	3.8077	0.2937	2	3	1.29198	1867.37	1866.08	NUTT603_100mM_20090526_LT_filtered.20008.20008.3
185	CY1_MOUSE	R.AANNGALPPDLSYIVR.A	187	202	TRUE	5	2	3.6523	0.3093	1	2	1.42578	1673.31	1671.89	NUTT603_25mM_20090526_LT_filtered.21656.21656.2
186	CYC_MOUSE	K.TGPNLHGLFGR.K	29	39	TRUE	18	2	2.27	0.2018	6	2	2.18487	1171.51	1169.32	NUTT603_300mM_20090526_LT_filtered.26941.26941.2
186	CYC_MOUSE	K.TGPNLHGLFGR.K	29	39	TRUE	2	2	2.1065	0.1436	222	3	-0.110225	1169.21	1169.32	NUTT603_300mM_20090526_LT_filtered.28263.28263.3
186	CYC_MOUSE	K.TGQAAGFSYTDANK.N	41	54	TRUE	3	2	4.0013	0.3722	1	2	-0.544225	1430.95	1431.5	NUTT603_25mM_20090526_LT_filtered.4589.4589.2
186	CYC_MOUSE	K.GITWGEDTLMEYLENPK.K	57	73	TRUE	2	2	3.4756	0.3498	1	2	0.244475	1997.47	1997.22	NUTT603_50mM_20090526_LT_filtered.32237.32237.2
186	CYC_MOUSE	R.ADLIAYLK.K	93	100	TRUE	2	2	2.3639	0.169	1	2	-0.270325	906.822	907.092	NUTT603_25mM_20090526_LT_filtered.18230.18230.2
187	D3D2_MOUSE	K.NVQELWLR.L	114	121	TRUE	2	2	2.0539	0.1145	2	2	-0.190925	1058.03	1058.22	NUTT603_75mM_20090526_LT_filtered.17689.17689.2
187	D3D2_MOUSE	G.ALQLGTLFSPAEALK.V	192	206	TRUE	6	1	5.5322	0.3445	1	2	1.64938	1561.49	1559.84	NUTT603_25mM_20090526_LT_filtered.27820.27820.2
187	D3D2_MOUSE	K.VGVVDEVVPEDQVHSK.A	207	222	TRUE	7	2	3.2211	0.1023	1	2	0.396675	1737.31	1736.91	NUTT603_75mM_20090526_LT_filtered.15149.15149.2
187	D3D2_MOUSE	K.VGVVDEVVPEDQVHSK.A	207	222	TRUE	18	2	3.5621	0.207	1	3	1.04907	1737.96	1736.91	NUTT603_75mM_20090526_LT_filtered.14960.14960.3
187	D3D2_MOUSE	K.ATADNLIK.Q	248	255	TRUE	1	2	2.3625	0.0467	255	2	0.035175	846.001	845.966	NUTT603_25mM_20090526_LT_filtered.3534.3534.2
187	D3D2_MOUSE	R.EADIQNFTSFISK.D	258	270	TRUE	9	2	3.9479	0.3814	1	2	0.932175	1501.58	1500.64	NUTT603_25mM_20090526_LT_filtered.21821.21821.2
188	DBNL_MOUSE	R.VAGTGEGGLEELVEELNSGK.V	42	61	TRUE	2	2	5.1682	0.4868	1	2	0.537775	1989.68	1989.14	NUTT603_25mM_20090526_LT_filtered.27217.27217.2
188	DBNL_MOUSE	R.AMSTTSVTSSQPGK.L	275	288	TRUE	1	2	2.7502	0.2111	1	2	-0.555325	1381.97	1382.52	NUTT603_25mM_20090526_LT_filtered.2030.2030.2
189	DCLK1_MOUSE	R.TLQTLSSEK.K	46	54	TRUE	1	2	2.268	0.0995	2	2	0.833475	1007.96	1007.12	NUTT603_25mM_20090526_LT_filtered.2672.2672.2
189	DCLK1_MOUSE	K.GIVYAISPDR.F	71	80	TRUE	9	2	3.0276	0.2347	1	2	0.181075	1091.43	1091.25	NUTT603_50mM_20090526_LT_filtered.12367.12367.2
189	DCLK1_MOUSE	R.SFEALLADLTR.T	83	93	TRUE	29	2	3.962	0.3105	1	2	0.531875	1236.94	1236.41	NUTT603_50mM_20090526_LT_filtered.33448.33448.2
189	DCLK1_MOUSE	R.TLSDNVNLPQGVR.T	94	106	TRUE	15	2	4.4399	0.2597	1	2	-0.418125	1413.15	1413.57	NUTT603_25mM_20090526_LT_filtered.11053.11053.2
189	DCLK1_MOUSE	R.TIYTIDGLK.K	107	115	TRUE	1	2	1.9165	0.2011	52	2	-0.036825	1024.16	1024.2	NUTT603_25mM_20090526_LT_filtered.12930.12930.2
189	DCLK1_MOUSE	K.ISSLDQLVEGESYVCGSIEPFK.K	117	138	TRUE	1	2	2.3798	0.1743	6	2	1.75877	2460.46	2458.71	NUTT603_25mM_20090526_LT_filtered.32413.32413.2
189	DCLK1_MOUSE	K.TTSASRAVSSLATAK.G	156	170	TRUE	6	2	4.5419	0.4147	1	2	1.49428	1453.11	1451.61	NUTT603_25mM_20090526_LT_filtered.8544.8544.2
189	DCLK1_MOUSE	K.TTSASRAVSSLATAK.G	156	170	TRUE	2	2	3.0625	0.1677	3	3	0.925675	1452.54	1451.61	NUTT603_25mM_20090526_LT_filtered.8509.8509.3
189	DCLK1_MOUSE	R.AVSSLATAK.G	162	170	TRUE	1	2	2.0775	0.058	1	2	-0.436825	847.545	847.982	NUTT603_25mM_20090526_LT_filtered.1684.1684.2
189	DCLK1_MOUSE	R.LYTLDGK.Q	234	240	TRUE	1	2	2.1278	0.1447	27	2	1.26168	811.194	809.932	NUTT603_25mM_20090526_LT_filtered.5165.5165.2
189	DCLK1_MOUSE	R.YQDDFLLDESECR.V	265	277	TRUE	1	2	3.0114	0.2643	1	2	-0.577225	1690.16	1690.74	NUTT603_50mM_20090526_LT_filtered.18621.18621.2
189	DCLK1_MOUSE	K.SPASTSSVNGTPGSQLSTPRSGK.S	307	329	TRUE	1	2	3.6608	0.2992	1	2	1.37878	2205.73	2204.35	NUTT603_25mM_20090526_LT_filtered.5269.5269.2
189	DCLK1_MOUSE	K.SPSPSPTSPGSLR.K	330	342	TRUE	1	2	2.5234	0.1445	2	2	-0.190525	1270.19	1270.38	NUTT603_25mM_20090526_LT_filtered.3798.3798.2
189	DCLK1_MOUSE	K.SPSPSPTSPGSLRK.Q	330	343	TRUE	3	2	2.5449	0.146	2	2	0.686375	1399.24	1398.55	NUTT603_25mM_20090526_LT_filtered.3440.3440.2
189	DCLK1_MOUSE	K.VGRTIGDGNFAVVK.E	408	421	TRUE	1	2	2.849	0.0825	1	2	1.58078	1435.23	1433.65	NUTT603_25mM_20090526_LT_filtered.12386.12386.2
189	DCLK1_MOUSE	R.TIGDGNFAVVK.E	411	421	TRUE	1	2	2.3731	0.0603	6	2	-0.166225	1121.11	1121.27	NUTT603_25mM_20090526_LT_filtered.11012.11012.2
189	DCLK1_MOUSE	K.GGDLFDAITSTSK.Y	486	498	TRUE	6	2	4.2341	0.113	1	2	-0.132725	1312.28	1312.41	NUTT603_25mM_20090526_LT_filtered.18049.18049.2
189	DCLK1_MOUSE	R.DASGMLYNLASAIK.Y	503	516	TRUE	4	2	3.7827	0.2698	1	2	-0.583825	1454.09	1454.68	NUTT603_25mM_20090526_LT_filtered.26520.26520.2
189	DCLK1_MOUSE	R.DASGMLYNLASAIK.Y	503	516	TRUE	1	2	3.9708	0.2574	2	3	-0.170425	1454.51	1454.68	NUTT603_25mM_20090526_LT_filtered.26524.26524.3
189	DCLK1_MOUSE	K.AQPAPPELNSESEDYSPSSSETVR.S	727	750	TRUE	3	2	4.2382	0.4306	1	2	-1.33312	2577.32	2578.66	NUTT603_25mM_20090526_LT_filtered.10541.10541.2
189	DCLK1_MOUSE	K.AQPAPPELNSESEDYSPSSSETVR.S	727	750	TRUE	4	2	5.0534	0.4345	1	3	0.144875	2578.8	2578.66	NUTT603_25mM_20090526_LT_filtered.10550.10550.3
189	DCLK1_MOUSE	K.AQPAPPELNSESEDYSPSSSETVRSPNSPF.-	727	756	TRUE	1	2	5.0469	0.4883	1	3	0.933675	3209.26	3208.33	NUTT603_inject_20090526_LT_filtered.17700.17700.3
189	DCLK1_MOUSE	R.SPNSPF.-	751	756	TRUE	2	2	1.635	0.0373	3	1	-0.386925	648.301	648.688	NUTT603_inject_20090526_LT_filtered.6108.6108.1
190	DCMC_MOUSE	R.EAAVLLQAEDR.L	117	127	TRUE	1	2	2.4616	0.0789	7	2	-0.958425	1214.38	1215.34	NUTT603_25mM_20090526_LT_filtered.9234.9234.2
190	DCMC_MOUSE	K.EFPQLGAFSSLSPIPGFTK.W	317	335	TRUE	1	2	3.2532	0.264	1	2	0.676475	2024.99	2024.32	NUTT603_25mM_20090526_LT_filtered.31296.31296.2
190	DCMC_MOUSE	R.YYLEETGPNSISYLGSK.N	455	471	TRUE	1	2	2.1999	0.0423	18	2	0.660875	1922.75	1922.09	NUTT603_50mM_20090526_LT_filtered.19445.19445.2
191	DCTN2_MOUSE	K.LLGPDAAINLADPDGALAK.R	157	175	TRUE	2	2	3.7597	0.2754	1	2	-0.605725	1835.48	1836.09	NUTT603_25mM_20090526_LT_filtered.23180.23180.2
191	DCTN2_MOUSE	K.VSALDLAVLDQVEAR.L	269	283	TRUE	2	2	2.8307	0.0267	2	2	0.610675	1600.43	1599.82	NUTT603_25mM_20090526_LT_filtered.25010.25010.2
191	DCTN2_MOUSE	K.ASVEDADTQNK.V	299	309	TRUE	1	2	2.8368	0.1433	1	2	-0.372625	1177.82	1178.19	NUTT603_25mM_20090526_LT_filtered.372.372.2
191	DCTN2_MOUSE	R.WSPVASTLPELVQR.L	320	333	TRUE	4	2	3.2586	0.1994	5	2	0.525575	1584.35	1583.82	NUTT603_50mM_20090526_LT_filtered.25109.25109.2
192	DDAH2_MOUSE	R.GVPESLASGEGAGAGLPALDLAK.A	18	40	TRUE	3	2	4.9458	0.4045	1	2	-0.898025	2080.43	2081.33	NUTT603_25mM_20090526_LT_filtered.22713.22713.2
192	DDAH2_MOUSE	R.TVVAGSSEAAQK.A	183	194	TRUE	1	2	2.8182	0.1859	1	2	-0.321125	1147.93	1148.25	NUTT603_25mM_20090526_LT_filtered.593.593.2
192	DDAH2_MOUSE	R.GGGDLPNSQEALQK.L	238	251	TRUE	1	2	3.0913	0.2212	2	2	0.234575	1414.74	1414.51	NUTT603_25mM_20090526_LT_filtered.4526.4526.2
193	DDX17_MOUSE	R.GDGPICLVLAPTR.E	163	175	TRUE	1	2	2.3708	0.0061	2	2	-0.920625	1368.66	1369.58	NUTT603_25mM_20090526_LT_filtered.20462.20462.2
193	DDX17_MOUSE	R.MLDMGFEPQIR.K	251	261	FALSE	1	2	3.2535	0.3047	1	2	-0.075325	1337.51	1337.59	NUTT603_50mM_20090526_LT_filtered.22029.22029.2
193	DDX17_MOUSE	K.APILIATDVASR.G	390	401	TRUE	3	2	4.2632	0.3214	1	2	1.50388	1228.94	1227.44	NUTT603_25mM_20090526_LT_filtered.14504.14504.2
194	DDX3L_MOUSE	R.MLDMGFEPQIR.R	351	361	FALSE	1	2	3.2535	0.3047	1	2	-0.075325	1337.51	1337.59	NUTT603_50mM_20090526_LT_filtered.22029.22029.2
194	DDX3L_MOUSE	R.VGSTSENITQK.V	407	417	TRUE	1	2	2.6215	0.0849	9	2	-0.043425	1164.21	1164.25	NUTT603_25mM_20090526_LT_filtered.894.894.2
194	DDX3L_MOUSE	R.SFLLDLLNATGK.D	428	439	TRUE	1	2	2.6098	0.2262	1	2	-0.607525	1291.9	1292.51	NUTT603_50mM_20090526_LT_filtered.33313.33313.2
194	DDX3L_MOUSE	R.VGNLGLATSFFNER.N	534	547	TRUE	1	2	2.9314	0.318	1	2	-0.833925	1524.87	1525.7	NUTT603_50mM_20090526_LT_filtered.26083.26083.2
195	DECR_MOUSE	K.VAFITGGGTGLGK.A	61	73	TRUE	7	2	3.3913	0.1617	1	2	0.051575	1178.42	1178.37	NUTT603_25mM_20090526_LT_filtered.12813.12813.2
195	DECR_MOUSE	K.ATAEEISSK.T	98	106	TRUE	2	2	2.8571	0.2725	1	2	-0.487425	935.514	936.001	NUTT603_25mM_20090526_LT_filtered.644.644.2
195	DECR_MOUSE	K.VAGHPDVVINNAAGNFISPSER.L	134	155	TRUE	3	2	4.5122	0.1286	1	3	0.382275	2265.87	2265.49	NUTT603_100mM_20090526_LT_filtered.21270.21270.3
195	DECR_MOUSE	K.SLAAEWGR.Y	223	230	TRUE	2	2	2.277	0.1172	1	2	-0.751125	889.23	889.981	NUTT603_75mM_20090526_LT_filtered.9547.9547.2
195	DECR_MOUSE	R.FNIIQPGPIK.T	235	244	TRUE	7	2	2.9147	0.0747	4	2	0.724475	1128.09	1127.37	NUTT603_25mM_20090526_LT_filtered.16712.16712.2
196	DESM_MOUSE	R.TNEKVELQELNDR.F	105	117	FALSE	4	2	3.3882	0.2542	11	3	-0.021425	1588.69	1588.71	NUTT603_100mM_20090526_LT_filtered.13693.13693.3
196	DESM_MOUSE	K.VELQELNDR.F	109	117	FALSE	5	2	2.6827	0.2423	1	2	0.313175	1116.52	1116.21	NUTT603_50mM_20090526_LT_filtered.8008.8008.2
196	DESM_MOUSE	R.ADVDAATLAR.I	212	221	TRUE	2	2	3.1329	0.2502	1	2	0.871175	1003.97	1003.09	NUTT603_25mM_20090526_LT_filtered.4613.4613.2
196	DESM_MOUSE	K.VSDLTQAANK.N	299	308	TRUE	1	2	2.827	0.093	3	2	-0.011925	1047.14	1047.15	NUTT603_25mM_20090526_LT_filtered.1409.1409.2
196	DESM_MOUSE	R.KLLEGEESR.I	406	414	FALSE	3	2	2.174	0.1877	5	2	-0.211825	1060.96	1061.17	NUTT603_300mM_20090526_LT_filtered.2537.2537.2
196	DESM_MOUSE	K.LLEGEESR.I	407	414	FALSE	3	2	2.3953	0.1555	5	2	1.10128	934.102	933.001	NUTT603_25mM_20090526_LT_filtered.1564.1564.2
196	DESM_MOUSE	R.INLPIQTFSALNFR.E	415	428	TRUE	1	2	2.4074	0.0347	2	2	-1.33523	1633.58	1634.91	NUTT603_50mM_20090526_LT_filtered.31585.31585.2
197	DHB11_MOUSE	K.NGIEETAAK.C	71	79	TRUE	1	2	2.3706	0.0724	1	2	0.607275	933.608	933.001	NUTT603_12mM_20090526_LT_filtered.1807.1807.2
197	DHB11_MOUSE	R.ALTDELAALGR.T	198	208	TRUE	7	2	3.3837	0.186	1	2	0.769975	1131.05	1130.28	NUTT603_25mM_20090526_LT_filtered.18493.18493.2
197	DHB11_MOUSE	K.FDAVVGYK.D	289	296	TRUE	1	2	2.0301	0.1754	3	2	0.759975	899.789	899.029	NUTT603_25mM_20090526_LT_filtered.7829.7829.2
198	DHB12_MOUSE	R.LGEWAVVTGGTDGIGK.A	49	64	TRUE	1	2	3.2371	0.2724	1	2	1.20627	1561.95	1560.74	NUTT603_25mM_20090526_LT_filtered.18281.18281.2
198	DHB12_MOUSE	K.GIFVQSVMPYLVATK.L	224	238	TRUE	4	2	4.0543	0.2627	1	2	0.102875	1654.12	1654.02	NUTT603_25mM_20090526_LT_filtered.28378.28378.2
199	DHB8_MOUSE	R.LLGSPGSEDGAPR.G	53	65	TRUE	2	2	2.9913	0.3938	1	2	-0.323525	1256.03	1256.35	NUTT603_25mM_20090526_LT_filtered.4694.4694.2
199	DHB8_MOUSE	R.GSIINISSIIGK.V	148	159	TRUE	2	2	3.0363	0.0859	3	2	-0.054125	1202.38	1202.43	NUTT603_25mM_20090526_LT_filtered.24104.24104.2
199	DHB8_MOUSE	K.VGNIGQTNYASSK.A	160	172	TRUE	1	2	3.361	0.308	1	2	-0.434325	1339.01	1339.44	NUTT603_25mM_20090526_LT_filtered.2673.2673.2
199	DHB8_MOUSE	K.AGVIGLTQTAAR.E	173	184	TRUE	4	2	3.9454	0.3931	1	2	0.579175	1158.92	1158.34	NUTT603_25mM_20090526_LT_filtered.9224.9224.2
200	DHE3_MOUSE	K.MVEGFFDR.G	69	76	TRUE	3	2	2.1113	0.0833	40	2	0.899275	1002.04	1001.14	NUTT603_50mM_20090526_LT_filtered.16561.16561.2
200	DHE3_MOUSE	K.LVEDLK.T	85	90	TRUE	2	2	2.0218	0.0303	4	2	0.140575	716.988	716.847	NUTT603_25mM_20090526_LT_filtered.3217.3217.2
200	DHE3_MOUSE	R.DDGSWEVIEGYR.A	125	136	TRUE	5	2	2.9539	0.3387	1	2	-0.307725	1426.17	1426.48	NUTT603_50mM_20090526_LT_filtered.18487.18487.2
200	DHE3_MOUSE	R.YSTDVSVDEVK.A	152	162	TRUE	2	2	2.7398	0.4139	1	2	-0.276925	1242.04	1242.32	NUTT603_25mM_20090526_LT_filtered.6580.6580.2
200	DHE3_MOUSE	K.ALASLMTYK.C	163	171	TRUE	1	2	2.7034	0.1645	1	2	-0.108225	998.112	998.22	NUTT603_25mM_20090526_LT_filtered.13374.13374.2
200	DHE3_MOUSE	K.CAVVDVPFGGAK.A	172	183	TRUE	4	2	2.7069	0.1531	4	2	-0.457825	1219.93	1220.39	NUTT603_25mM_20090526_LT_filtered.13905.13905.2
200	DHE3_MOUSE	K.NYTDNELEK.I	192	200	TRUE	1	2	2.0504	0.0621	11	2	0.680375	1126.84	1126.16	NUTT603_50mM_20090526_LT_filtered.2720.2720.2
200	DHE3_MOUSE	K.GFIGPGIDVPAPDMSTGER.E	213	231	TRUE	4	2	5.1182	0.5185	1	2	0.091575	1917.23	1917.14	NUTT603_25mM_20090526_LT_filtered.21612.21612.2
200	DHE3_MOUSE	K.VYEGSILEADCDILIPAASEK.Q	366	386	TRUE	2	2	4.2544	0.3732	1	2	-0.978425	2293.56	2294.54	NUTT603_25mM_20090526_LT_filtered.24686.24686.2
200	DHE3_MOUSE	K.VYEGSILEADCDILIPAASEK.Q	366	386	TRUE	1	2	3.2813	0.2452	5	3	1.69808	2296.24	2294.54	NUTT603_25mM_20090526_LT_filtered.24594.24594.3
200	DHE3_MOUSE	K.IIAEGANGPTTPEADKIFLER.N	400	420	TRUE	4	2	3.354	0.1495	91	3	-0.395025	2243.12	2243.52	NUTT603_75mM_20090526_LT_filtered.23797.23797.3
200	DHE3_MOUSE	K.YNLGLDLR.T	528	535	TRUE	7	2	2.9296	0.2041	12	2	0.014175	964.118	964.104	NUTT603_50mM_20090526_LT_filtered.18543.18543.2
200	DHE3_MOUSE	R.TAAYVNAIEK.V	536	545	TRUE	4	2	3.0319	0.1748	1	2	-0.162725	1080.06	1080.22	NUTT603_25mM_20090526_LT_filtered.6068.6068.2
201	DHRS1_MOUSE	K.GQVCVVTGASR.G	7	17	TRUE	1	2	2.8628	0.1293	1	2	-0.342525	1133.92	1134.26	NUTT603_25mM_20090526_LT_filtered.2736.2736.2
201	DHRS1_MOUSE	R.ATAQEAQSLGGR.C	46	57	TRUE	2	2	3.2581	0.1234	1	2	-0.898125	1188.37	1189.27	NUTT603_25mM_20090526_LT_filtered.1337.1337.2
201	DHRS1_MOUSE	K.CVVALATDPNILNLSGK.V	235	251	TRUE	2	2	3.3246	0.3518	7	2	-1.07323	1784.99	1786.06	NUTT603_25mM_20090526_LT_filtered.23689.23689.2
202	DHRS4_MOUSE	R.FPSLGPYNVSK.T	158	168	TRUE	6	2	2.5558	0.1229	1	2	-0.074025	1209.31	1209.38	NUTT603_50mM_20090526_LT_filtered.17600.17600.2
202	DHRS4_MOUSE	K.NFAAELAPK.N	177	185	TRUE	1	2	2.237	0.0087	18	2	-0.241325	960.859	961.1	NUTT603_25mM_20090526_LT_filtered.9846.9846.2
203	DHSA_MOUSE	K.VSDAISTQYPVVDHEFDAVVVGAGGAGLR.A	47	75	TRUE	27	2	4.6704	0.291	1	3	-0.413425	2930.81	2931.23	NUTT603_75mM_20090526_LT_filtered.31016.31016.3
203	DHSA_MOUSE	R.AAFGLSEAGFNTACLTK.L	76	92	TRUE	17	2	5.488	0.4787	1	2	0.308575	1759.26	1758.95	NUTT603_25mM_20090526_LT_filtered.20976.20976.2
203	DHSA_MOUSE	K.NTVIATGGYGR.T	251	261	TRUE	8	2	3.3523	0.2726	1	2	0.689175	1109.91	1109.22	NUTT603_25mM_20090526_LT_filtered.4408.4408.2
203	DHSA_MOUSE	R.TYFSCTSAHTSTGDGTAMVTR.A	262	282	TRUE	2	2	3.567	0.4312	1	3	-0.951925	2251.45	2252.4	NUTT603_100mM_20090526_LT_filtered.12065.12065.3
203	DHSA_MOUSE	R.GEGGILINSQGER.F	313	325	TRUE	1	2	2.8605	0.0971	1	2	0.564175	1331	1330.43	NUTT603_50mM_20090526_LT_filtered.7885.7885.2
203	DHSA_MOUSE	R.LGANSLLDLVVFGR.A	452	465	TRUE	8	2	4.0507	0.3488	1	2	-0.307925	1474.43	1474.74	NUTT603_100mM_20090526_LT_filtered.32373.32373.2
203	DHSA_MOUSE	K.ANAGEESVMNLDK.L	486	498	TRUE	5	2	4.1522	0.4199	1	2	0.566575	1379.06	1378.49	NUTT603_25mM_20090526_LT_filtered.7969.7969.2
203	DHSA_MOUSE	R.VGSVLQEGCEK.I	528	538	TRUE	3	2	3.2824	0.2535	1	2	-0.975025	1205.34	1206.32	NUTT603_25mM_20090526_LT_filtered.3397.3397.2
203	DHSA_MOUSE	K.ISQLYGDLK.H	539	547	TRUE	8	2	2.6177	0.1366	2	2	-0.090525	1037.11	1037.2	NUTT603_25mM_20090526_LT_filtered.9270.9270.2
203	DHSA_MOUSE	R.VDEYDYSKPIQGQQK.K	601	615	TRUE	1	2	2.1679	0.0793	1	2	2.11338	1801.06	1798.94	NUTT603_100mM_20090526_LT_filtered.6168.6168.2
203	DHSA_MOUSE	R.VDEYDYSKPIQGQQK.K	601	615	TRUE	8	2	3.3528	0.2298	3	3	0.541275	1799.48	1798.94	NUTT603_100mM_20090526_LT_filtered.6736.6736.3
203	DHSA_MOUSE	K.TLNEADCATVPPAIR.S	648	662	TRUE	8	2	3.4839	0.3562	1	2	1.25758	1630.06	1628.8	NUTT603_25mM_20090526_LT_filtered.10986.10986.2
204	DHSB_MOUSE	G.AQTAAAAAPR.I	31	40	TRUE	1	1	2.8212	0.2588	1	2	0.089375	928.12	928.031	NUTT603_25mM_20090526_LT_filtered.464.464.2
204	DHSB_MOUSE	R.MQTYEVDLNK.C	60	69	TRUE	7	2	3.7028	0.137	2	2	0.643775	1242.04	1241.4	NUTT603_25mM_20090526_LT_filtered.8429.8429.2
204	DHSB_MOUSE	K.CGPMVLDALIK.I	70	80	TRUE	7	2	4.1205	0.2224	1	2	1.16387	1218.65	1217.49	NUTT603_25mM_20090526_LT_filtered.23921.23921.2
204	DHSB_MOUSE	R.EGICGSCAMNINGGNTLACTR.R	97	117	TRUE	1	2	5.5391	0.3865	1	2	0.724975	2258.16	2257.43	NUTT603_25mM_20090526_LT_filtered.13044.13044.2
204	DHSB_MOUSE	R.RIDTDLSK.V	118	125	TRUE	1	2	2.168	0.1116	3	2	1.17328	949.232	948.059	NUTT603_300mM_20090526_LT_filtered.2744.2744.2
204	DHSB_MOUSE	K.DLVPDLSNFYAQYK.S	140	153	TRUE	9	2	4.1765	0.3558	1	2	0.238675	1674.1	1673.86	NUTT603_25mM_20090526_LT_filtered.25048.25048.2
204	DHSB_MOUSE	K.YLGPAVLMQAYR.W	208	219	TRUE	16	2	3.7346	0.3747	1	2	1.57878	1384.24	1382.66	NUTT603_50mM_20090526_LT_filtered.25217.25217.2
204	DHSB_MOUSE	K.LQDPFSVYR.C	236	244	TRUE	7	2	2.5105	0.0659	16	2	2.33487	1127.6	1125.26	NUTT603_50mM_20090526_LT_filtered.18508.18508.2
205	DHSO_MOUSE	R.LENYPIPELGPNDVLLK.M	22	38	TRUE	1	2	2.5943	0.2104	276	2	-0.855725	1924.37	1925.23	NUTT603_25mM_20090526_LT_filtered.26202.26202.2
205	DHSO_MOUSE	K.AMGAAQVVVTDLSASR.L	194	209	TRUE	2	2	3.4892	0.082	1	2	-0.488025	1576.32	1576.8	NUTT603_25mM_20090526_LT_filtered.18405.18405.2
206	DHX9_MOUSE	R.AAECNIVVTQPR.R	437	448	TRUE	1	2	2.9018	0.1404	4	2	0.741875	1359.26	1358.52	NUTT603_25mM_20090526_LT_filtered.5777.5777.2
206	DHX9_MOUSE	R.ELDALDANDELTPLGR.I	840	855	TRUE	2	2	3.4766	0.2855	1	2	-0.387825	1742.49	1742.87	NUTT603_25mM_20090526_LT_filtered.19310.19310.2
207	DLDH_MOUSE	Y.ADQPIEADVTVIGSGPGGYVAAIK.S	36	59	TRUE	8	1	6.6294	0.5633	1	2	-0.245825	2329.36	2329.61	NUTT603_12mM_20090526_LT_filtered.33033.33033.2
207	DLDH_MOUSE	Y.ADQPIEADVTVIGSGPGGYVAAIK.S	36	59	TRUE	7	1	5.4044	0.2984	1	3	0.022575	2329.63	2329.61	NUTT603_12mM_20090526_LT_filtered.33098.33098.3
207	DLDH_MOUSE	K.NETLGGTCLNVGCIPSK.A	73	89	TRUE	4	2	5.3175	0.3747	1	2	1.43178	1822.44	1821	NUTT603_25mM_20090526_LT_filtered.14429.14429.2
207	DLDH_MOUSE	K.NETLGGTCLNVGCIPSK.A	73	89	TRUE	2	2	3.9801	0.235	2	3	1.04317	1822.05	1821	NUTT603_25mM_20090526_LT_filtered.14474.14474.3
207	DLDH_MOUSE	K.ADGSTQVIDTK.N	167	177	TRUE	5	2	3.1099	0.2313	1	2	0.005075	1135.22	1135.21	NUTT603_25mM_20090526_LT_filtered.1806.1806.2
207	DLDH_MOUSE	K.IDVSVEAASGGK.A	289	300	TRUE	5	2	3.6106	0.2685	1	2	0.213575	1133.45	1133.24	NUTT603_25mM_20090526_LT_filtered.6136.6136.2
207	DLDH_MOUSE	K.IPNIYAIGDVVAGPMLAHK.A	347	365	TRUE	3	2	4.0581	0.2394	1	3	2.32408	1982.69	1980.37	NUTT603_300mM_20090526_LT_filtered.33156.33156.3
207	DLDH_MOUSE	K.SEEQLKEEGIEFK.I	405	417	TRUE	1	2	2.2496	0.1866	196	2	0.276275	1566.98	1566.7	NUTT603_100mM_20090526_LT_filtered.17174.17174.2
207	DLDH_MOUSE	K.SEEQLKEEGIEFK.I	405	417	TRUE	4	2	3.068	0.1246	1	3	-0.067725	1566.63	1566.7	NUTT603_100mM_20090526_LT_filtered.14708.14708.3
207	DLDH_MOUSE	K.TNADTDGMVK.I	431	440	TRUE	5	2	2.3519	0.0295	40	2	-0.885025	1051.25	1052.14	NUTT603_25mM_20090526_LT_filtered.1297.1297.2
207	DLDH_MOUSE	R.EANLAAAFGKPINF.-	496	509	TRUE	13	2	3.8702	0.3964	1	2	1.43318	1465.1	1463.67	NUTT603_50mM_20090526_LT_filtered.26625.26625.2
208	DMD_MOUSE	K.ILLSWVR.Q	139	145	TRUE	1	2	2.398	0.0083	2	2	1.72647	888.834	887.108	NUTT603_75mM_20090526_LT_filtered.22112.22112.2
208	DMD_MOUSE	P.QIEQLK.I	888	893	FALSE	1	1	2.1768	0	3	2	-0.403625	758.484	758.888	NUTT603_300mM_20090526_LT_filtered.5212.5212.2
208	DMD_MOUSE	R.EEIKIK.Q	1847	1852	TRUE	9	2	2.3165	0	2	2	1.51218	761.428	759.916	NUTT603_300mM_20090526_LT_filtered.6623.6623.2
209	DNPEP_MOUSE	K.GTPEPGPLGATDER.H	200	213	TRUE	1	2	2.3531	0.1624	59	2	-0.949125	1396.53	1397.48	NUTT603_25mM_20090526_LT_filtered.5884.5884.2
209	DNPEP_MOUSE	K.GFFELFPSVSR.N	458	468	TRUE	1	2	1.9254	0.0154	9	2	-0.178625	1286.29	1286.47	NUTT603_50mM_20090526_LT_filtered.30081.30081.2
210	DOCK9_MOUSE	K.LIEPLDYENVIVQK.K	59	72	TRUE	1	2	2.7479	0.0133	9	2	1.30648	1675.25	1673.94	NUTT603_25mM_20090526_LT_filtered.22294.22294.2
210	DOCK9_MOUSE	K.RYPDNKVKLLKEVFR.Q	1993	2007	TRUE	1	2	2.5116	0.1076	1	2	-0.684325	1905.59	1906.28	NUTT603_75mM_20090526_LT_filtered.31153.31153.2
211	DPP2_MOUSE	R.DVTADFYGQSPK.C	214	225	TRUE	1	2	2.269	0.0103	1	2	-0.085725	1328.33	1328.42	NUTT603_25mM_20090526_LT_filtered.9238.9238.2
211	DPP2_MOUSE	K.DLTQLFGFAR.N	264	273	TRUE	1	2	2.4679	0.0769	9	2	0.000575	1168.33	1168.33	NUTT603_50mM_20090526_LT_filtered.29872.29872.2
212	DPP4_MOUSE	R.VLEDNSALDR.M	487	496	TRUE	1	2	2.5218	0.1166	3	2	-0.033225	1132.18	1132.21	NUTT603_25mM_20090526_LT_filtered.3866.3866.2
212	DPP4_MOUSE	R.LGTLEVEDQIEAAR.Q	592	605	TRUE	1	2	2.1275	0.0919	2	2	2.28848	1546.98	1544.7	NUTT603_25mM_20090526_LT_filtered.16402.16402.2
213	DPYL2_MOUSE	K.IVNDDQSFYADIYMEDGLIK.Q	24	43	FALSE	1	2	2.3273	0.1523	1	2	-0.836625	2349.76	2350.6	NUTT603_25mM_20090526_LT_filtered.27668.27668.2
213	DPYL2_MOUSE	R.FQMPDQGMTSADDFFQGTK.A	76	94	TRUE	2	2	3.9361	0.3506	1	2	-0.766525	2151.59	2152.35	NUTT603_25mM_20090526_LT_filtered.22453.22453.2
213	DPYL2_MOUSE	R.FQLTDSQIYEVLSVIR.D	174	189	TRUE	2	2	5.0028	0.4433	1	2	1.41328	1913.6	1912.19	NUTT603_75mM_20090526_LT_filtered.32879.32879.2
213	DPYL2_MOUSE	R.SITIANQTNCPLYVTK.V	239	254	TRUE	2	2	4.7509	0.4232	1	2	-0.806825	1823.26	1824.06	NUTT603_25mM_20090526_LT_filtered.14096.14096.2
213	DPYL2_MOUSE	K.SAAEVIAQAR.K	259	268	TRUE	7	2	3.7769	0.2963	1	2	-0.626925	1015.51	1016.14	NUTT603_25mM_20090526_LT_filtered.4553.4553.2
213	DPYL2_MOUSE	K.MDENQFVAVTSTNAAK.V	375	390	FALSE	4	2	5.5212	0.2395	1	2	0.332475	1727.23	1726.89	NUTT603_25mM_20090526_LT_filtered.11312.11312.2
213	DPYL2_MOUSE	K.VFNLYPR.K	391	397	TRUE	3	2	2.2031	0.1429	1	2	2.06157	911.132	909.07	NUTT603_75mM_20090526_LT_filtered.14929.14929.2
213	DPYL2_MOUSE	R.GSPLVVISQGK.I	441	451	TRUE	5	2	3.1558	0.2288	1	2	0.479475	1085.76	1085.28	NUTT603_25mM_20090526_LT_filtered.11284.11284.2
213	DPYL2_MOUSE	R.GLYDGPVCEVSVTPK.T	497	511	TRUE	2	2	3.5831	0.3961	1	2	-0.605525	1621.2	1621.81	NUTT603_25mM_20090526_LT_filtered.14414.14414.2
214	DPYL3_MOUSE	R.IVNDDQSFYADIYMEDGLIK.Q	24	43	FALSE	1	2	2.3273	0.1523	1	2	-0.836625	2349.76	2350.6	NUTT603_25mM_20090526_LT_filtered.27668.27668.2
214	DPYL3_MOUSE	K.QIGDNLIVPGGVK.T	44	56	TRUE	3	2	2.1628	0.2058	10	2	-1.13383	1309.4	1310.53	NUTT603_25mM_20090526_LT_filtered.15316.15316.2
214	DPYL3_MOUSE	R.AITVASQTNCPLYVTK.V	239	254	TRUE	2	2	4.3856	0.4595	1	2	-0.095025	1766.92	1767.01	NUTT603_25mM_20090526_LT_filtered.12618.12618.2
214	DPYL3_MOUSE	K.SAADLISQAR.K	259	268	TRUE	2	2	3.4966	0.1918	1	2	-0.070225	1032.07	1032.14	NUTT603_25mM_20090526_LT_filtered.7116.7116.2
214	DPYL3_MOUSE	K.DNFTAIPEGTNGVEER.M	346	361	TRUE	1	2	3.2313	0.247	1	2	1.41288	1751.24	1749.83	NUTT603_25mM_20090526_LT_filtered.11154.11154.2
214	DPYL3_MOUSE	K.MDENQFVAVTSTNAAK.I	375	390	FALSE	4	2	5.5212	0.2395	1	2	0.332475	1727.23	1726.89	NUTT603_25mM_20090526_LT_filtered.11312.11312.2
214	DPYL3_MOUSE	R.IAVGSDSDLVIWDPDALK.I	401	418	TRUE	2	2	3.9966	0.3004	1	2	-0.754925	1914.39	1915.14	NUTT603_25mM_20090526_LT_filtered.26058.26058.2
214	DPYL3_MOUSE	R.GAPLVVICQGK.I	441	451	TRUE	2	2	2.4031	0.2859	1	2	-0.219725	1142.14	1142.36	NUTT603_25mM_20090526_LT_filtered.10912.10912.2
214	DPYL3_MOUSE	R.FIPCSPFSDYVYK.R	468	480	TRUE	2	2	2.5769	0.1416	125	2	1.95168	1625.78	1623.83	NUTT603_50mM_20090526_LT_filtered.24187.24187.2
214	DPYL3_MOUSE	R.GMYDGPVFDLTTTPK.G	497	511	TRUE	2	2	3.6321	0.3954	1	2	-0.455825	1642.4	1642.86	NUTT603_25mM_20090526_LT_filtered.21134.21134.2
215	DYHC1_MOUSE	R.DLPPVSGSIIWAK.Q	638	650	TRUE	1	2	2.6993	0.3085	10	2	-0.518025	1383.11	1383.63	NUTT603_25mM_20090526_LT_filtered.22020.22020.2
215	DYHC1_MOUSE	K.VNFLPEIITLSK.E	735	746	TRUE	2	2	3.3363	0.2415	1	2	-0.644025	1374.01	1374.66	NUTT603_25mM_20090526_LT_filtered.28554.28554.2
215	DYHC1_MOUSE	R.VPLAIVNK.A	758	765	TRUE	1	2	2.1291	0.1046	1	2	0.058775	854.134	854.075	NUTT603_25mM_20090526_LT_filtered.8634.8634.2
215	DYHC1_MOUSE	K.VDDLLIIEEK.I	845	854	TRUE	1	2	3.0467	0.1684	1	2	1.45768	1188.83	1187.37	NUTT603_25mM_20090526_LT_filtered.17822.17822.2
215	DYHC1_MOUSE	K.DSAIQQQVANLQMK.I	1227	1240	TRUE	1	2	2.4505	0.0616	3	2	-0.761925	1574.03	1574.79	NUTT603_25mM_20090526_LT_filtered.14382.14382.2
215	DYHC1_MOUSE	R.VQVALEELQDLK.G	1317	1328	TRUE	3	2	3.7365	0.1178	1	2	-0.710125	1384.88	1385.6	NUTT603_25mM_20090526_LT_filtered.20326.20326.2
215	DYHC1_MOUSE	K.FNYGFEYLGVQDK.L	1864	1876	TRUE	1	2	3.42	0.2486	1	2	0.941475	1581.67	1580.73	NUTT603_50mM_20090526_LT_filtered.22836.22836.2
215	DYHC1_MOUSE	R.SIPLDEGEDEAQR.R	2382	2394	TRUE	1	2	2.2601	0.1329	88	2	-0.578125	1458.93	1459.5	NUTT603_25mM_20090526_LT_filtered.6089.6089.2
215	DYHC1_MOUSE	K.VAAPDVVVPTLDTVR.H	2560	2574	TRUE	4	2	2.7882	0.2327	1	2	-0.683125	1552.12	1552.81	NUTT603_12mM_20090526_LT_filtered.29244.29244.2
215	DYHC1_MOUSE	R.SMANPPAAVK.L	3307	3316	TRUE	1	2	2.2299	0.0181	10	2	-0.174925	985.994	986.169	NUTT603_25mM_20090526_LT_filtered.2710.2710.2
215	DYHC1_MOUSE	K.WAIAQLNYADMLK.R	3393	3405	TRUE	2	2	2.9709	0.1102	4	2	1.48257	1539.29	1537.81	NUTT603_50mM_20090526_LT_filtered.28761.28761.2
215	DYHC1_MOUSE	K.ADLAAVEAK.V	3461	3469	TRUE	1	2	2.5192	0.0576	85	2	-0.458225	887.545	888.003	NUTT603_25mM_20090526_LT_filtered.3474.3474.2
215	DYHC1_MOUSE	R.FGNPLLVQDVESYDPVLNPVLNR.E	3627	3649	TRUE	1	2	5.3731	0.3872	1	2	-0.403925	2599.54	2599.94	NUTT603_25mM_20090526_LT_filtered.31590.31590.2
215	DYHC1_MOUSE	R.FGNPLLVQDVESYDPVLNPVLNR.E	3627	3649	TRUE	4	2	5.2624	0.4368	1	3	-0.881625	2599.06	2599.94	NUTT603_25mM_20090526_LT_filtered.31689.31689.3
215	DYHC1_MOUSE	K.IQGLTVEQAEAVVR.L	3922	3935	TRUE	5	2	3.8969	0.3422	1	2	0.467075	1514.2	1513.73	NUTT603_25mM_20090526_LT_filtered.16769.16769.2
215	DYHC1_MOUSE	R.IFVFEPPPGVK.A	4142	4152	TRUE	2	2	2.3949	0.0927	26	2	-0.256225	1230.23	1230.49	NUTT603_25mM_20090526_LT_filtered.21013.21013.2
215	DYHC1_MOUSE	R.VLLTTQGVDMISK.M	4328	4340	TRUE	2	2	2.5544	0.1148	1	2	-0.463525	1405.22	1405.69	NUTT603_25mM_20090526_LT_filtered.17034.17034.2
215	DYHC1_MOUSE	K.QLQNISQAAASGGAK.E	4486	4500	TRUE	1	2	3.8346	0.1444	1	2	-0.421025	1444.16	1444.58	NUTT603_25mM_20090526_LT_filtered.4313.4313.2
216	E41L2_MOUSE	R.GLSPAQADSQFLENAK.R	377	392	TRUE	1	2	4.1988	0.3772	1	2	0.423975	1677.24	1676.82	NUTT603_25mM_20090526_LT_filtered.14173.14173.2
216	E41L2_MOUSE	R.SLDGAPIGVVDQSPPGEGSVPGPGVISYTTIQDGR.R	543	577	TRUE	1	2	4.3049	0.3315	3	3	-0.450325	3424.29	3424.74	NUTT603_12mM_20090526_LT_filtered.34001.34001.3
216	E41L2_MOUSE	K.TEMVTISDASQR.T	858	869	TRUE	1	2	2.871	0.2035	1	2	0.887875	1339.36	1338.47	NUTT603_25mM_20090526_LT_filtered.6692.6692.2
217	ECH1_MOUSE	K.VIGNQSLVNELTFSAR.K	214	229	TRUE	1	2	3.4215	0.2781	1	2	-0.643325	1748.33	1748.97	NUTT603_25mM_20090526_LT_filtered.22178.22178.2
217	ECH1_MOUSE	K.SPVAVQGSK.I	267	275	TRUE	1	2	2.4441	0.1115	9	2	0.042375	873.034	872.992	NUTT603_25mM_20090526_LT_filtered.676.676.2
218	ECHA_MOUSE	K.TVLGVPEVLLGILPGAGGTQR.L	167	187	TRUE	2	2	3.7375	0.3865	1	2	-0.629225	2047.8	2048.43	NUTT603_25mM_20090526_LT_filtered.32558.32558.2
218	ECHA_MOUSE	K.TVLGVPEVLLGILPGAGGTQR.L	167	187	TRUE	1	2	3.7939	0.2319	1	3	-0.375725	2048.05	2048.43	NUTT603_25mM_20090526_LT_filtered.32553.32553.3
218	ECHA_MOUSE	K.MVGVPAAFDMMLTGR.N	191	205	TRUE	21	2	3.9679	0.3239	1	2	0.200875	1597.16	1596.96	NUTT603_50mM_20090526_LT_filtered.32991.32991.2
218	ECHA_MOUSE	K.MGLVDQLVEPLGPGIK.S	215	230	TRUE	5	2	5.5911	0.3355	1	2	0.237775	1667.25	1667.01	NUTT603_25mM_20090526_LT_filtered.26144.26144.2
218	ECHA_MOUSE	R.TIEYLEEVAVNFAK.G	236	249	TRUE	4	2	3.2092	0.2784	42	2	2.09848	1628.94	1626.84	NUTT603_25mM_20090526_LT_filtered.30174.30174.2
218	ECHA_MOUSE	K.LTTYAMTVPFVR.Q	268	279	TRUE	1	2	2.9187	0.1613	1	2	-0.202925	1399.48	1399.69	NUTT603_50mM_20090526_LT_filtered.24996.24996.2
218	ECHA_MOUSE	K.AGLEQGSDAGYLAESQK.F	310	326	TRUE	3	2	5.7349	0.4987	1	2	-0.606225	1724.21	1724.82	NUTT603_25mM_20090526_LT_filtered.7973.7973.2
218	ECHA_MOUSE	K.AGLEQGSDAGYLAESQK.F	310	326	TRUE	2	2	3.5454	0.2303	3	3	1.41867	1726.23	1724.82	NUTT603_25mM_20090526_LT_filtered.7997.7997.3
218	ECHA_MOUSE	K.FGELALTK.E	327	334	TRUE	14	2	2.4326	0.1356	2	2	-0.529625	878.509	879.039	NUTT603_25mM_20090526_LT_filtered.11145.11145.2
218	ECHA_MOUSE	K.DTTVTGLGR.G	391	399	TRUE	3	2	2.3608	0.2048	1	2	-0.056025	919.949	920.005	NUTT603_25mM_20090526_LT_filtered.3228.3228.2
218	ECHA_MOUSE	R.DSIFSNLIGQLDYK.G	423	436	TRUE	3	2	3.8894	0.3836	1	2	1.58587	1615.39	1613.8	NUTT603_25mM_20090526_LT_filtered.30421.30421.2
[truncated: 3,345 more rows]

## Sheet: Protein_Data_S1
Supplemental Protein Dataset S1. Summary of the 652 proteins identified in stria vascularis capillaries. Common contaminant, sequence-reversed decoys, and proteins with insufficient unique peptide evidence are not listed.
Column key:
Col. A.	“prot_acc”	Swiss-Prot protein accession identifier.
Col. B.	"redundant"	Designates additional redundant protein(s).
Col. C.	“prot_cov”	Protein sequence coverage in percent.
Col. D.	“prot_seqlen”	Number of amino acid residues in protein sequence.
Col. E.	“prot_MW”	Protein molecular weight in Da.
Col. F.	"prot_desc"	Uniprot protein description.
Col. G.	“total_pep”	Total spectral count for protein across all samples in data set (peptides shared with other proteins get a full count).
Col. H.	“unique_pep”	Total spectral count of unique peptides across all samples in the data set (shared peptides are not counted).
Col. I.	“uniqfrac”	Ratio of UniqueTotal to CountsTotal (values much less than 1.0 indicate that the protein is a member of a family having a high degree of sequence homology).
Col. J.	"gene ID"	Ensembl gene ID numbers
Col. K.	"gene_desc"	Gene descriptions from Ensembl database
Col. L.	"key_words"	List of UniProt Key Words
Proteins are sorted by dercreasing "tot_pep" value (Col. G); redundant protein identifications are indicated as such (Col. B) and shown in italics.
prot_acc	redundant	prot_cov	prot_seqlen	prot_MW	prot_desc	total_pep	unique_pep	uniqfrac	gene_id	gene_desc	key_words
AT1A1_MOUSE		47.9	1023	112982	Sodium/potassium-transporting ATPase subunit alpha-1	2385	1321	0.554	11928	ATPase, Na+/K+ transporting, alpha 1 polypeptide	ATP-binding; Direct protein sequencing; Hydrolase; Ion transport; Magnesium; Membrane; Metal-binding; Nucleotide-binding; Phosphoprotein; Potassium; Potassium transport; Sodium; Sodium transport; Sodium/potassium transport; Transmembrane; Transport.
ATPA_MOUSE		58.6	553	59753	ATP synthase subunit alpha, mitochondrial	970	970	1	11946	ATP synthase, H+ transporting, mitochondrial F1 complex, alpha subunit, isoform 1	Acetylation; ATP synthesis; ATP-binding; CF(1); Direct protein sequencing; Hydrogen ion transport; Inner membrane; Ion transport; Membrane; Mitochondrion; Nucleotide-binding; Phosphoprotein; Pyrrolidone carboxylic acid; Transit peptide; Transport.
H4_MOUSE		59.2	103	11367	Histone H4	937	937	1	97122	histone cluster 2, H4	3D-structure; Acetylation; Chromosomal protein; Citrullination; DNA-binding; Methylation; Nucleosome core; Nucleus; Phosphoprotein; Ubl conjugation.
ATPB_MOUSE		45.7	529	56301	ATP synthase subunit beta, mitochondrial	924	924	1	11947	ATP synthase, H+ transporting mitochondrial F1 complex, beta subunit	Acetylation; ATP synthesis; ATP-binding; CF(1); Direct protein sequencing; Hydrogen ion transport; Hydrolase; Inner membrane; Ion transport; Membrane; Mitochondrion; Nucleotide-binding; Phosphoprotein; Transit peptide; Transport.
AT1A2_MOUSE		25.1	1020	112217	Sodium/potassium-transporting ATPase subunit alpha-2	894	9	0.01	98660	ATPase, Na+/K+ transporting, alpha 2 polypeptide	ATP-binding; Direct protein sequencing; Hydrolase; Ion transport; Magnesium; Membrane; Metal-binding; Nucleotide-binding; Phosphoprotein; Potassium; Potassium transport; Sodium; Sodium transport; Sodium/potassium transport; Transmembrane; Transport.
ACTB_MOUSE		60.5	375	41737	Actin, cytoplasmic 1	800	464	0.58	11461	actin, beta, cytoplasmic	Acetylation; ATP-binding; Cytoplasm; Cytoskeleton; Direct protein sequencing; Methylation; Nitration; Nucleotide-binding; Phosphoprotein; Structural protein.
ACTG_MOUSE	redundant	60.5	375	41793	Actin, cytoplasmic 2	800	464	0.58	11465	actin, gamma, cytoplasmic 1	Acetylation; ATP-binding; Cytoplasm; Cytoskeleton; Direct protein sequencing; Methylation; Nucleotide-binding; Phosphoprotein; Structural protein.
AT1A3_MOUSE		21.8	1013	111691	Sodium/potassium-transporting ATPase subunit alpha-3	786	3	0.004	232975	ATPase, Na+/K+ transporting, alpha 3 polypeptide	ATP-binding; Direct protein sequencing; Hydrolase; Ion transport; Magnesium; Membrane; Metal-binding; Nucleotide-binding; Phosphoprotein; Potassium; Potassium transport; Sodium; Sodium transport; Sodium/potassium transport; Transmembrane; Transport.
S12A2_MOUSE		29.9	1205	130950	Solute carrier family 12 member 2	718	718	1	20496	solute carrier family 12, member 2	Glycoprotein; Ion transport; Membrane; Phosphoprotein; Potassium; Potassium transport; Sodium; Sodium transport; Symport; Transmembrane; Transport.
H2A2A_MOUSE		56.2	130	14095	Histone H2A type 2-A	534	38	0.071	15267	histone cluster 2, H2aa1	Acetylation; Chromosomal protein; Citrullination; DNA-binding; Methylation; Nucleosome core; Nucleus; Phosphoprotein; Ubl conjugation.
H2A2C_MOUSE	redundant	56.6	129	13988	Histone H2A type 2-C	534	38	0.071	319176	histone cluster 2, H2ac	Acetylation; Chromosomal protein; Citrullination; DNA-binding; Methylation; Nucleosome core; Nucleus; Phosphoprotein; Ubl conjugation.
PGBM_MOUSE		27	3707	398295	Basement membrane-specific heparan sulfate proteoglycan core protein	521	521	1	15530	perlecan (heparan sulfate proteoglycan 2)	3D-structure; Basement membrane; Direct protein sequencing; EGF-like domain; Extracellular matrix; Glycoprotein; Heparan sulfate; Immunoglobulin domain; Laminin EGF-like domain; Proteoglycan; Repeat; Secreted; Signal.
AT1A4_MOUSE		14.1	1032	114816	Sodium/potassium-transporting ATPase subunit alpha-4	520	17	0.033	27222	ATPase, Na+/K+ transporting, alpha 4 polypeptide	ATP-binding; Direct protein sequencing; Hydrolase; Ion transport; Magnesium; Membrane; Metal-binding; Nucleotide-binding; Phosphoprotein; Potassium; Potassium transport; Sodium; Sodium transport; Sodium/potassium transport; Transmembrane; Transport.
ACTS_MOUSE		40.3	377	42051	Actin, alpha skeletal muscle	506	1	0.002	11459	actin, alpha 1, skeletal muscle	Acetylation; ATP-binding; Cytoplasm; Cytoskeleton; Methylation; Muscle protein; Nucleotide-binding; Phosphoprotein; Structural protein.
TBB2C_MOUSE		61.3	445	49831	Tubulin beta-2C chain	451	28	0.062	227613	tubulin, beta 2c	Direct protein sequencing; GTP-binding; Microtubule; Nucleotide-binding; Phosphoprotein.
HBB1_MOUSE		83	147	15840	Hemoglobin subunit beta-1	449	209	0.465	15129	hemoglobin, beta adult major chain	3D-structure; Direct protein sequencing; Heme; Iron; Metal-binding; Oxygen transport; Phosphoprotein; Polymorphism; Transport.
HBA_MOUSE		71.8	142	15085	Hemoglobin subunit alpha	428	428	1	15122	hemoglobin alpha, adult chain 1	Direct protein sequencing; Heme; Iron; Metal-binding; Oxygen transport; Polymorphism; Transport.
VDAC1_MOUSE		56.4	296	32351	Voltage-dependent anion-selective channel protein 1	404	353	0.874	22333	voltage-dependent anion channel 1	Acetylation; Alternative splicing; Apoptosis; Direct protein sequencing; Ion transport; Membrane; Mitochondrion; Outer membrane; Phosphoprotein; Porin; Transmembrane; Transport.
ADT1_MOUSE		55.7	298	32904	ADP/ATP translocase 1	399	221	0.554	11739	solute carrier family 25 (mitochondrial carrier, adenine nucleotide translocator), member 4	Acetylation; Inner membrane; Membrane; Mitochondrion; Phosphoprotein; Repeat; Transmembrane; Transport; Ubl conjugation.
TBB5_MOUSE		60.1	444	49671	Tubulin beta-5 chain	391	17	0.043	22154	tubulin, beta 5	Direct protein sequencing; GTP-binding; Microtubule; Nucleotide-binding; Phosphoprotein.
AT1B2_MOUSE		32.8	290	33344	Sodium/potassium-transporting ATPase subunit beta-2	388	388	1	11932	ATPase, Na+/K+ transporting, beta 2 polypeptide	Cell adhesion; Direct protein sequencing; Glycoprotein; Ion transport; Membrane; Potassium; Potassium transport; Signal-anchor; Sodium; Sodium transport; Sodium/potassium transport; Transmembrane; Transport.
LAMC1_MOUSE		40.6	1607	177298	Laminin subunit gamma-1	350	350	1	226519	laminin, gamma 1	3D-structure; Basement membrane; Cell adhesion; Coiled coil; Extracellular matrix; Glycoprotein; Laminin EGF-like domain; Repeat; Secreted; Signal.
HBB2_MOUSE		74.8	147	15878	Hemoglobin subunit beta-2	330	90	0.273	15130	hemoglobin, beta adult minor chain	Heme; Iron; Metal-binding; Oxygen transport; Phosphoprotein; Polymorphism; Transport.
MDHM_MOUSE		58.9	338	35611	Malate dehydrogenase, mitochondrial	314	314	1	17448	malate dehydrogenase 2, NAD (mitochondrial)	Acetylation; Direct protein sequencing; Mitochondrion; NAD; Oxidoreductase; Phosphoprotein; Transit peptide; Tricarboxylic acid cycle.
ACON_MOUSE		37.1	780	85464	Aconitate hydratase, mitochondrial	293	292	0.997	11429	aconitase 2, mitochondrial	4Fe-4S; Acetylation; Direct protein sequencing; Iron; Iron-sulfur; Lyase; Metal-binding; Mitochondrion; Pyrrolidone carboxylic acid; Transit peptide; Tricarboxylic acid cycle; Ubl conjugation.
ADT2_MOUSE		43	298	32931	ADP/ATP translocase 2	293	115	0.392	11740	solute carrier family 25 (mitochondrial carrier, adenine nucleotide translocator), member 5	Acetylation; Direct protein sequencing; Inner membrane; Membrane; Mitochondrion; Phosphoprotein; Repeat; Transmembrane; Transport.
VDAC2_MOUSE		46.4	295	31733	Voltage-dependent anion-selective channel protein 2	285	285	1	22334	voltage-dependent anion channel 2	Acetylation; Direct protein sequencing; Ion transport; Membrane; Mitochondrion; Outer membrane; Phosphoprotein; Porin; Transmembrane; Transport.
AT12A_MOUSE		5.5	1035	114726	Potassium-transporting ATPase alpha chain 2	283	2	0.007	192113	ATPase, H+/K+ transporting, nongastric, alpha polypeptide	ATP-binding; Direct protein sequencing; Hydrogen ion transport; Hydrolase; Ion transport; Magnesium; Membrane; Metal-binding; Nucleotide-binding; Phosphoprotein; Potassium; Potassium transport; Transmembrane; Transport.
MPCP_MOUSE		33.3	357	39632	Phosphate carrier protein, mitochondrial	279	279	1	18674	solute carrier family 25 (mitochondrial carrier, phosphate carrier), member 3	Acetylation; Direct protein sequencing; Inner membrane; Membrane; Mitochondrion; Repeat; Symport; Transit peptide; Transmembrane; Transport.
LAMB2_MOUSE		27.7	1799	196352	Laminin subunit beta-2	277	269	0.971	16779	laminin, beta 2	Basement membrane; Cell adhesion; Coiled coil; Extracellular matrix; Glycoprotein; Laminin EGF-like domain; Repeat; Secreted; Signal.
TBA1C_MOUSE		46.8	449	49909	Tubulin alpha-1C chain	263	23	0.087	22146	tubulin, alpha 1C	Direct protein sequencing; GTP-binding; Microtubule; Nitration; Nucleotide-binding; Phosphoprotein.
H2AV_MOUSE		45.3	128	13509	Histone H2A.V	262	10	0.038	77605	H2A histone family, member V	Acetylation; Chromosomal protein; DNA-binding; Nucleosome core; Nucleus; Ubl conjugation.
H2AZ_MOUSE	redundant	45.3	128	13553	Histone H2A.Z	262	10	0.038	51788	H2A histone family, member Z	Acetylation; Chromosomal protein; Developmental protein; DNA-binding; Nucleosome core; Nucleus; Ubl conjugation.
ATPO_MOUSE		45.5	213	23364	ATP synthase subunit O, mitochondrial	247	247	1	28080	ATP synthase, H+ transporting, mitochondrial F1 complex, O subunit	Acetylation; ATP synthesis; Direct protein sequencing; Hydrogen ion transport; Inner membrane; Ion transport; Membrane; Mitochondrion; Transit peptide; Transport.
ALDH2_MOUSE		39.3	519	56538	Aldehyde dehydrogenase, mitochondrial	218	218	1	11669	aldehyde dehydrogenase 2, mitochondrial	Acetylation; Direct protein sequencing; Mitochondrion; NAD; Oxidoreductase; Transit peptide.
TBB3_MOUSE		30.4	450	50419	Tubulin beta-3 chain	217	14	0.065	22152	tubulin, beta 3	Direct protein sequencing; GTP-binding; Microtubule; Nucleotide-binding.
G3P_MOUSE		43.8	333	35810	Glyceraldehyde-3-phosphate dehydrogenase	211	211	1	14433	glyceraldehyde-3-phosphate dehydrogenase	ADP-ribosylation; Cytoplasm; Direct protein sequencing; Glycolysis; NAD; Oxidoreductase; Phosphoprotein; S-nitrosylation.
TBA4A_MOUSE		47.1	448	49924	Tubulin alpha-4A chain	209	17	0.081	22145	tubulin, alpha 4A	Direct protein sequencing; GTP-binding; Microtubule; Nitration; Nucleotide-binding; Phosphoprotein.
QCR1_MOUSE		38.3	480	52769	Cytochrome b-c1 complex subunit 1, mitochondrial	206	206	1	22273	ubiquinol-cytochrome c reductase core protein 1	Acetylation; Direct protein sequencing; Electron transport; Inner membrane; Membrane; Mitochondrion; Phosphoprotein; Respiratory chain; Transit peptide; Transport.
NID1_MOUSE		19.4	1245	136623	Nidogen-1	203	195	0.961	18073	nidogen 1	3D-structure; Basement membrane; Calcium; Cell adhesion; Direct protein sequencing; EGF-like domain; Extracellular matrix; Glycoprotein; Repeat; Secreted; Signal; Sulfation.
ACTBL_MOUSE		23.1	376	42004	Beta-actin-like protein 2	199	8	0.04	238880	actin, beta-like 2	ATP-binding; Cytoplasm; Cytoskeleton; Nucleotide-binding; Structural protein.
SPTA2_MOUSE		27.2	2472	284596	Spectrin alpha chain, brain	194	194	1	20740	spectrin alpha 2	Actin capping; Actin-binding; Alternative splicing; Calcium; Calmodulin-binding; Cytoplasm; Cytoskeleton; Direct protein sequencing; Phosphoprotein; Repeat; SH3 domain.
LAMA5_MOUSE		15.1	3718	404013	Laminin subunit alpha-5	193	193	1	16776	laminin, alpha 5	Basement membrane; Cell adhesion; Coiled coil; Direct protein sequencing; Extracellular matrix; Glycoprotein; Laminin EGF-like domain; Repeat; Secreted; Signal.
QCR2_MOUSE		43.9	453	48235	Cytochrome b-c1 complex subunit 2, mitochondrial	188	188	1	67003	ubiquinol cytochrome c reductase core protein 2	Acetylation; Direct protein sequencing; Electron transport; Inner membrane; Membrane; Mitochondrion; Respiratory chain; Transit peptide; Transport.
AMPE_MOUSE		32.1	945	107956	Glutamyl aminopeptidase	183	183	1	13809	glutamyl aminopeptidase	Aminopeptidase; Calcium; Direct protein sequencing; Glycoprotein; Hydrolase; Membrane; Metal-binding; Metalloprotease; Phosphoprotein; Protease; Signal-anchor; Transmembrane; Zinc.
ATP5H_MOUSE		61.5	161	18749	ATP synthase subunit d, mitochondrial	182	182	1	71679	ATP synthase, H+ transporting, mitochondrial F0 complex, subunit d	Acetylation; CF(0); Direct protein sequencing; Hydrogen ion transport; Inner membrane; Ion transport; Membrane; Mitochondrion; Transport.
ENOA_MOUSE		47.7	434	47141	Alpha-enolase	176	176	1	13806	enolase 1, alpha non-neuron	Acetylation; Cytoplasm; Direct protein sequencing; Glycolysis; Lyase; Magnesium; Membrane; Metal-binding; Phosphoprotein.
KPYM_MOUSE		46.7	531	57845	Pyruvate kinase isozymes M1/M2	174	174	1	18746	pyruvate kinase, muscle	Allosteric enzyme; Alternative splicing; Direct protein sequencing; Glycolysis; Kinase; Magnesium; Metal-binding; Phosphoprotein; Pyruvate; Transferase.
H14_MOUSE		37	219	21977	Histone H1.4	171	37	0.216	50709	histone cluster 1, H1e	Acetylation; Chromosomal protein; DNA-binding; Nucleus; Phosphoprotein.
IDH3A_MOUSE		42.9	366	39639	Isocitrate dehydrogenase [NAD] subunit alpha, mitochondrial	167	167	1	67834	isocitrate dehydrogenase 3 (NAD+) alpha	Alternative splicing; Direct protein sequencing; Magnesium; Manganese; Metal-binding; Mitochondrion; NAD; Oxidoreductase; Transit peptide; Tricarboxylic acid cycle.
AATM_MOUSE		34.2	430	47411	Aspartate aminotransferase, mitochondrial	164	164	1	14719	glutamate oxaloacetate transaminase 2, mitochondrial	Acetylation; Aminotransferase; Direct protein sequencing; Lipid transport; Membrane; Mitochondrion; Nitration; Phosphoprotein; Pyridoxal phosphate; Transferase; Transit peptide; Transport.
MYH9_MOUSE		28.7	1960	226370	Myosin-9	159	136	0.855	17886	myosin, heavy polypeptide 9, non-muscle	Acetylation; Actin-binding; ATP-binding; Calmodulin-binding; Cell shape; Coiled coil; Motor protein; Myosin; Nucleotide-binding; Phosphoprotein.
HSP7C_MOUSE		40.4	646	70871	Heat shock cognate 71 kDa protein	157	65	0.414	15481	heat shock protein 8	ATP-binding; Chaperone; Cytoplasm; Direct protein sequencing; Nucleotide-binding; Phosphoprotein; Stress response.
GSTA4_MOUSE		28.4	222	25564	Glutathione S-transferase A4	156	146	0.936	14860	glutathione S-transferase, alpha 4	3D-structure; Cytoplasm; Direct protein sequencing; Polymorphism; Transferase.
ECHA_MOUSE		33.4	763	82670	Trifunctional enzyme subunit alpha, mitochondrial	151	151	1	97212	hydroxyacyl-Coenzyme A dehydrogenase/3-ketoacyl-Coenzyme A thiolase/enoyl-Coenzyme A hydratase (trifunctional protein), alpha subunit	Acetylation; Fatty acid metabolism; Lipid metabolism; Lyase; Mitochondrion; Multifunctional enzyme; NAD; Oxidoreductase; Transit peptide.
TBB6_MOUSE		22.6	447	50090	Tubulin beta-6 chain	151	40	0.265	67951	tubulin, beta 6	Direct protein sequencing; GTP-binding; Microtubule; Nucleotide-binding; Phosphoprotein.
CMC1_MOUSE		35.3	677	74570	Calcium-binding mitochondrial carrier protein Aralar1	150	102	0.68	78830	solute carrier family 25 (mitochondrial carrier, Aralar), member 12	Calcium; Direct protein sequencing; Inner membrane; Membrane; Mitochondrion; Repeat; Transmembrane; Transport.
AT1B1_MOUSE		34.2	304	35195	Sodium/potassium-transporting ATPase subunit beta-1	149	149	1	11931	ATPase, Na+/K+ transporting, beta 1 polypeptide	Direct protein sequencing; Glycoprotein; Ion transport; Membrane; Phosphoprotein; Potassium; Potassium transport; Signal-anchor; Sodium; Sodium transport; Sodium/potassium transport; Transmembrane; Transport.
SPTB2_MOUSE		20.1	2363	274221	Spectrin beta chain, brain 1	145	145	1	20742	spectrin beta 2	3D-structure; Actin capping; Actin-binding; Alternative splicing; Calmodulin-binding; Cytoplasm; Cytoskeleton; Glycoprotein; Membrane; Phosphoprotein; Repeat.
TINAL_MOUSE		29.8	466	52665	Tubulointerstitial nephritis antigen-like	144	144	1	94242	tubulointerstitial nephritis antigen-like	Glycoprotein; Secreted; Signal.
ANXA5_MOUSE		54.2	319	35752	Annexin A5	143	143	1	11747	annexin A5	Acetylation; Annexin; Blood coagulation; Calcium; Calcium/phospholipid-binding; Direct protein sequencing; Repeat.
NDUS1_MOUSE		39.9	727	79749	NADH-ubiquinone oxidoreductase 75 kDa subunit, mitochondrial	139	139	1	227197	NADH dehydrogenase (ubiquinone) Fe-S protein 1	2Fe-2S; 4Fe-4S; Acetylation; Direct protein sequencing; Electron transport; Iron; Iron-sulfur; Membrane; Metal-binding; Mitochondrion; NAD; Oxidoreductase; Respiratory chain; Transit peptide; Transport; Ubiquinone.
ADT4_MOUSE		13.4	320	35258	ADP/ATP translocase 4	135	12	0.089	73333	solute carrier family 25 (mitochondrial carrier; adenine nucleotide translocator), member 31	Cell projection; Cilium; Flagellum; Inner membrane; Membrane; Mitochondrion; Repeat; Transmembrane; Transport.
ATPG_MOUSE		33.9	298	32886	ATP synthase subunit gamma, mitochondrial	133	133	1	11949	ATP synthase, H+ transporting, mitochondrial F1 complex, gamma polypeptide 1	Acetylation; ATP synthesis; CF(1); Direct protein sequencing; Hydrogen ion transport; Inner membrane; Ion transport; Membrane; Mitochondrion; Transit peptide; Transport.
ACTN1_MOUSE		31.6	892	103068	Alpha-actinin-1	132	45	0.341	109711	actinin, alpha 1	Actin-binding; Calcium; Cytoplasm; Cytoskeleton; Phosphoprotein; Repeat.
VIME_MOUSE		49.1	466	53688	Vimentin	130	113	0.869	22352	vimentin	Acetylation; Coiled coil; Direct protein sequencing; Intermediate filament; Phosphoprotein.
CH60_MOUSE		37.3	573	60956	60 kDa heat shock protein, mitochondrial	125	125	1	15510	heat shock protein 1 (chaperonin)	Alternative splicing; ATP-binding; Chaperone; Direct protein sequencing; Mitochondrion; Nucleotide-binding; Phosphoprotein; Transit peptide.
LAMA2_MOUSE		17.4	3106	342679	Laminin subunit alpha-2	123	123	1	16773	laminin, alpha 2	3D-structure; Basement membrane; Cell adhesion; Coiled coil; Direct protein sequencing; Extracellular matrix; Glycoprotein; Laminin EGF-like domain; Repeat; Secreted; Signal.
H31_MOUSE		24.3	136	15404	Histone H3.1	122	122	1	97908	histone cluster 1, H3g	3D-structure; Acetylation; Chromosomal protein; Citrullination; DNA-binding; Methylation; Nucleosome core; Nucleus; Phosphoprotein; Ubl conjugation.
H33_MOUSE	redundant	24.3	136	15328	Histone H3.3	122	122	1	15081	H3 histone, family 3B	Acetylation; Chromosomal protein; Citrullination; DNA-binding; Methylation; Nucleosome core; Nucleus; Phosphoprotein; Ubl conjugation.
H32_MOUSE	redundant	24.3	136	15388	Histone H3.2	122	122	1	97114	histone cluster 2, H3c2	Acetylation; Chromosomal protein; Citrullination; DNA-binding; Methylation; Nucleosome core; Nucleus; Phosphoprotein; Ubl conjugation.
THIM_MOUSE		50.4	397	41858	3-ketoacyl-CoA thiolase, mitochondrial	115	115	1	52538	acetyl-Coenzyme A acyltransferase 2 (mitochondrial 3-oxoacyl-Coenzyme A thiolase)	Acetylation; Acyltransferase; Fatty acid metabolism; Lipid metabolism; Mitochondrion; Phosphoprotein; Transferase; Transit peptide.
K1C15_MOUSE		12.2	452	49138	Keratin, type I cytoskeletal 15	111	9	0.081	16665	keratin 15	Coiled coil; Intermediate filament; Keratin; Phosphoprotein.
ACTN4_MOUSE		21.8	912	104977	Alpha-actinin-4	110	23	0.209	60595	actinin alpha 4	Actin-binding; Calcium; Direct protein sequencing; Phosphoprotein; Repeat.
ANXA2_MOUSE		42.2	339	38676	Annexin A2	106	106	1	12306	annexin A2	Acetylation; Annexin; Basement membrane; Calcium; Calcium/phospholipid-binding; Extracellular matrix; Phosphoprotein; Repeat; Secreted.
CO4A2_MOUSE		7	1707	167324	Collagen alpha-2(IV) chain	106	106	1	12827	collagen, type IV, alpha 2	Basement membrane; Collagen; Extracellular matrix; Glycoprotein; Hydroxylation; Repeat; Secreted; Signal; Structural protein.
IRK10_MOUSE		11.6	379	42432	ATP-sensitive inward rectifier potassium channel 10	105	105	1	16513	potassium inwardly-rectifying channel, subfamily J, member 10	ATP-binding; Ion transport; Ionic channel; Membrane; Nucleotide-binding; Potassium; Potassium transport; Transmembrane; Transport; Voltage-gated channel.
CX6B1_MOUSE		62.8	86	10071	Cytochrome c oxidase subunit 6B1	99	99	1	110323	cytochrome c oxidase, subunit VIb polypeptide 1	Acetylation; Direct protein sequencing; Mitochondrion.
KRT86_MOUSE		46.5	486	53251	Keratin, type II cuticular Hb6	99	26	0.263	16679	keratin 86	Coiled coil; Intermediate filament; Keratin.
CY1_MOUSE		20.9	325	35328	Cytochrome c1, heme protein, mitochondrial	97	97	1	66445	cytochrome c-1	Alternative splicing; Direct protein sequencing; Electron transport; Heme; Iron; Membrane; Metal-binding; Mitochondrion; Respiratory chain; Transit peptide; Transmembrane; Transport.
HXK1_MOUSE		27.6	974	108302	Hexokinase-1	97	92	0.948	15275	hexokinase 1	Allosteric enzyme; Alternative initiation; Alternative splicing; ATP-binding; Direct protein sequencing; Glycolysis; Kinase; Membrane; Mitochondrion; Nucleotide-binding; Phosphoprotein; Repeat; Transferase.
DHSA_MOUSE		25.3	664	72585	Succinate dehydrogenase [ubiquinone] flavoprotein subunit, mitochondrial	96	96	1	66945	succinate dehydrogenase complex, subunit A, flavoprotein (Fp)	Acetylation; Direct protein sequencing; Electron transport; FAD; Flavoprotein; Membrane; Mitochondrion; Oxidoreductase; Phosphoprotein; Transit peptide; Transport; Tricarboxylic acid cycle.
COX41_MOUSE		36.7	169	19530	Cytochrome c oxidase subunit 4 isoform 1, mitochondrial	95	95	1	12857	cytochrome c oxidase subunit IV isoform 1	Direct protein sequencing; Inner membrane; Membrane; Mitochondrion; Transit peptide.
DCLK1_MOUSE		28.7	756	84153	Serine/threonine-protein kinase DCLK1	95	95	1	13175	doublecortin-like kinase 1	Alternative splicing; ATP-binding; Developmental protein; Differentiation; Kinase; Neurogenesis; Nucleotide-binding; Phosphoprotein; Repeat; Serine/threonine-protein kinase; Transferase.
ODO1_MOUSE		21.5	1023	116449	2-oxoglutarate dehydrogenase E1 component, mitochondrial	94	94	1	18293	oxoglutarate dehydrogenase (lipoamide)	Alternative splicing; Direct protein sequencing; Glycolysis; Mitochondrion; Oxidoreductase; Thiamine pyrophosphate; Transit peptide; Ubl conjugation.
ODPB_MOUSE		24.8	359	38937	Pyruvate dehydrogenase E1 component subunit beta, mitochondrial	93	93	1	68263	pyruvate dehydrogenase (lipoamide) beta	Direct protein sequencing; Glycolysis; Mitochondrion; Oxidoreductase; Phosphoprotein; Pyruvate; Thiamine pyrophosphate; Transit peptide.
ETFB_MOUSE		49.4	255	27623	Electron transfer flavoprotein subunit beta	90	90	1	110826	electron transferring flavoprotein, beta polypeptide	Acetylation; Direct protein sequencing; Electron transport; FAD; Flavoprotein; Mitochondrion; Transport.
PRDX5_MOUSE		56.2	210	21897	Peroxiredoxin-5, mitochondrial	89	89	1	54683	peroxiredoxin 5	Alternative initiation; Antioxidant; Cytoplasm; Direct protein sequencing; Mitochondrion; Oxidoreductase; Peroxidase; Peroxisome; Redox-active center; Transit peptide.
ALBU_MOUSE		30.3	608	68693	Serum albumin	87	31	0.356	11657	albumin	Cleavage on pair of basic residues; Copper; Direct protein sequencing; Lipid-binding; Metal-binding; Repeat; Secreted; Signal.
GRP75_MOUSE		27.4	679	73528	Stress-70 protein, mitochondrial	87	86	0.989	15526	heat shock protein 9	Acetylation; ATP-binding; Chaperone; Direct protein sequencing; Mitochondrion; Nucleotide-binding; Phosphoprotein; Transit peptide.
ETFA_MOUSE		43.2	333	35009	Electron transfer flavoprotein subunit alpha, mitochondrial	86	86	1	110842	electron transferring flavoprotein, alpha polypeptide	Direct protein sequencing; Electron transport; FAD; Flavoprotein; Mitochondrion; Phosphoprotein; Transit peptide; Transport.
LAMA4_MOUSE		15.4	1816	201818	Laminin subunit alpha-4	85	85	1	16775	laminin, alpha 4	Basement membrane; Cell adhesion; Coiled coil; Direct protein sequencing; Extracellular matrix; Glycoprotein; Laminin EGF-like domain; Phosphoprotein; Repeat; Secreted; Signal.
K2C1B_MOUSE		8.7	572	61359	Keratin, type II cytoskeletal 1b	83	10	0.12	406220	keratin 77	Citrullination; Coiled coil; Direct protein sequencing; Intermediate filament; Keratin; Phosphoprotein.
COX5A_MOUSE		27.4	146	16101	Cytochrome c oxidase subunit 5A, mitochondrial	80	80	1	12858	cytochrome c oxidase, subunit Va	Direct protein sequencing; Heme; Inner membrane; Iron; Membrane; Metal-binding; Mitochondrion; Transit peptide.
TLN1_MOUSE		18.8	2541	269831	Talin-1	79	57	0.722	21894	talin 1	3D-structure; Cell projection; Cytoplasm; Cytoskeleton; Membrane; Phosphoprotein; Structural protein.
GLNA_MOUSE		32.2	373	42120	Glutamine synthetase	78	78	1	14645	glutamate-ammonia ligase (glutamine synthetase)	Acetylation; Cytoplasm; Direct protein sequencing; Ligase; Phosphoprotein.
CX7A2_MOUSE		27.7	83	9291	Cytochrome c oxidase polypeptide 7A2, mitochondrial	77	77	1	12866	cytochrome c oxidase, subunit VIIa 2	Direct protein sequencing; Inner membrane; Membrane; Mitochondrion; Transit peptide.
GAS2_MOUSE		44.6	314	34901	Growth arrest-specific protein 2	76	76	1	14453	growth arrest specific 2	3D-structure; Apoptosis; Cell cycle; Cell shape; Cytoplasm; Cytoskeleton; Growth arrest; Membrane; Phosphoprotein.
PPIA_MOUSE		49.4	164	17971	Peptidyl-prolyl cis-trans isomerase A	75	75	1	268373	peptidylprolyl isomerase A	Acetylation; Cyclosporin; Cytoplasm; Direct protein sequencing; Isomerase; Phosphoprotein; Rotamase.
ACADV_MOUSE		31.9	656	70876	Very long-chain specific acyl-CoA dehydrogenase, mitochondrial	74	74	1	11370	acyl-Coenzyme A dehydrogenase, very long chain	Acetylation; FAD; Fatty acid metabolism; Flavoprotein; Lipid metabolism; Membrane; Mitochondrion; Oxidoreductase; Transit peptide; Ubl conjugation.
AT5F1_MOUSE		29.7	256	28949	ATP synthase subunit b, mitochondrial	73	73	1	11950	ATP synthase, H+ transporting, mitochondrial F0 complex, subunit b, isoform 1	Acetylation; CF(0); Direct protein sequencing; Hydrogen ion transport; Inner membrane; Ion transport; Membrane; Mitochondrion; Transit peptide; Transport.
ATP5L_MOUSE		39.8	103	11424	ATP synthase subunit g, mitochondrial	73	73	1	27425	ATP synthase, H+ transporting, mitochondrial F0 complex, subunit g	Acetylation; ATP synthesis; CF(0); Direct protein sequencing; Hydrogen ion transport; Inner membrane; Ion transport; Membrane; Mitochondrion; Transport.
ITB1_MOUSE		21.3	798	88231	Integrin beta-1	73	73	1	16412	integrin beta 1 (fibronectin receptor beta)	Cell adhesion; Glycoprotein; Integrin; Membrane; Phosphoprotein; Receptor; Repeat; Signal; Transmembrane.
H2AY_MOUSE		29.8	372	39735	Core histone macro-H2A.1	72	48	0.667	26914	H2A histone family, member Y	Alternative splicing; Chromatin regulator; Chromosomal protein; DNA-binding; Methylation; Nucleosome core; Nucleus; Phosphoprotein; Ubl conjugation.
VDAC3_MOUSE		19.4	283	30753	Voltage-dependent anion-selective channel protein 3	72	21	0.292	22335	voltage-dependent anion channel 3	Acetylation; Direct protein sequencing; Ion transport; Membrane; Mitochondrion; Outer membrane; Phosphoprotein; Porin; Transmembrane; Transport.
ODPA_MOUSE		26.7	390	43232	Pyruvate dehydrogenase E1 component subunit alpha, somatic form, mitochondrial	68	68	1	18597	pyruvate dehydrogenase E1 alpha 1	Direct protein sequencing; Glycolysis; Mitochondrion; Oxidoreductase; Phosphoprotein; Pyruvate; Thiamine pyrophosphate; Transit peptide.
PRDX1_MOUSE		37.2	199	22176	Peroxiredoxin-1	67	67	1	18477	peroxiredoxin 1	Antioxidant; Cytoplasm; Direct protein sequencing; Oxidoreductase; Peroxidase; Phosphoprotein; Redox-active center.
AGRIN_MOUSE		18.1	1950	207537	Agrin	66	66	1	11603	agrin
FLNB_MOUSE		19	2602	277750	Filamin-B	66	60	0.909	286940	filamin, beta	Actin-binding; Cytoplasm; Cytoskeleton; Phosphoprotein; Repeat.
COX6C_MOUSE		28.9	76	8469	Cytochrome c oxidase subunit 6C	65	65	1	12864	cytochrome c oxidase, subunit VIc	Acetylation; Direct protein sequencing; Inner membrane; Membrane; Mitochondrion; Transmembrane.
EF1A1_MOUSE		21.9	462	50114	Elongation factor 1-alpha 1	65	65	1	13627	eukaryotic translation elongation factor 1 alpha 1	Acetylation; Cytoplasm; Direct protein sequencing; Elongation factor; GTP-binding; Methylation; Nucleotide-binding; Phosphoprotein; Protein biosynthesis.
ANXA6_MOUSE		22	673	75886	Annexin A6	63	63	1	11749	annexin A6	Annexin; Calcium; Calcium/phospholipid-binding; Cytoplasm; Direct protein sequencing; Phosphoprotein; Repeat.
PGK1_MOUSE		37.6	417	44550	Phosphoglycerate kinase 1	63	63	1	18655	phosphoglycerate kinase 1	ATP-binding; Cytoplasm; Direct protein sequencing; Glycolysis; Kinase; Nucleotide-binding; Phosphoprotein; Transferase.
QCR7_MOUSE		43.2	111	13527	Cytochrome b-c1 complex subunit 7	63	63	1	67530	ubiquinol-cytochrome c reductase binding protein	Acetylation; Direct protein sequencing; Electron transport; Inner membrane; Membrane; Mitochondrion; Respiratory chain; Transport.
QCR9_MOUSE		37.5	64	7446	Cytochrome b-c1 complex subunit 9	62	62	1	66152	RIKEN cDNA 1110020P15 gene	Direct protein sequencing; Electron transport; Inner membrane; Membrane; Mitochondrion; Respiratory chain; Transport.
CO4A1_MOUSE		5.1	1669	160679	Collagen alpha-1(IV) chain	61	61	1	12826	collagen, type IV, alpha 1	Basement membrane; Collagen; Extracellular matrix; Glycoprotein; Hydroxylation; Repeat; Secreted; Signal; Structural protein.
COCH_MOUSE		17.2	552	59950	Cochlin	61	61	1	12810	coagulation factor C homolog (Limulus polyphemus)	Glycoprotein; Repeat; Secreted; Signal.
CLH_MOUSE		13.4	1675	191555	Clathrin heavy chain 1	60	60	1	67300	clathrin, heavy polypeptide (Hc)	Acetylation; Coated pit; Cytoplasmic vesicle; Direct protein sequencing; Membrane; Phosphoprotein.
CLUS_MOUSE		34.6	448	51656	Clusterin	59	59	1	12759	clusterin	Glycoprotein; Secreted; Signal.
GPDM_MOUSE		22.6	727	80954	Glycerol-3-phosphate dehydrogenase, mitochondrial	59	59	1	14571	glycerol phosphate dehydrogenase 2, mitochondrial	Calcium; Direct protein sequencing; FAD; Flavoprotein; Membrane; Mitochondrion; Oxidoreductase; Phosphoprotein; Repeat; Transit peptide.
K1C18_MOUSE		14.2	423	47538	Keratin, type I cytoskeletal 18	59	6	0.102	16668	keratin 18	Acetylation; Coiled coil; Glycoprotein; Intermediate filament; Keratin; Phosphoprotein.
CMC2_MOUSE		14.5	676	74467	Calcium-binding mitochondrial carrier protein Aralar2	58	10	0.172	50799	solute carrier family 25 (mitochondrial carrier, adenine nucleotide translocator), member 13	Acetylation; Calcium; Direct protein sequencing; Inner membrane; Membrane; Mitochondrion; Repeat; Transmembrane; Transport.
IMMT_MOUSE		27.5	757	83900	Mitochondrial inner membrane protein	58	58	1	76614	inner membrane protein, mitochondrial	Acetylation; Alternative splicing; Direct protein sequencing; Inner membrane; Membrane; Mitochondrion; Phosphoprotein; Transmembrane.
DLDH_MOUSE		23.6	509	54272	Dihydrolipoyl dehydrogenase, mitochondrial	57	57	1	13382	dihydrolipoamide dehydrogenase	Acetylation; Direct protein sequencing; FAD; Flavoprotein; Mitochondrion; NAD; Oxidoreductase; Redox-active center; Transit peptide.
COX5B_MOUSE		50.8	128	13813	Cytochrome c oxidase subunit 5B, mitochondrial	56	56	1	12859	cytochrome c oxidase, subunit Vb	Direct protein sequencing; Inner membrane; Membrane; Metal-binding; Mitochondrion; Transit peptide; Zinc.
GRP78_MOUSE		27.6	655	72422	78 kDa glucose-regulated protein	56	37	0.661	14828	heat shock protein 5	ATP-binding; Direct protein sequencing; Endoplasmic reticulum; Nitration; Nucleotide-binding; Phosphoprotein; Signal.
COX2_MOUSE		30.8	227	25976	Cytochrome c oxidase subunit 2	55	55	1	17709	cytochrome c oxidase subunit II	Copper; Direct protein sequencing; Electron transport; Inner membrane; Membrane; Metal-binding; Mitochondrion; Respiratory chain; Transmembrane; Transport.
PDIA3_MOUSE		35.4	505	56678	Protein disulfide-isomerase A3	55	55	1	14827	protein disulfide isomerase associated 3	Direct protein sequencing; Endoplasmic reticulum; Isomerase; Phosphoprotein; Redox-active center; Repeat; Signal.
H10_MOUSE		39.2	194	20861	Histone H1.0	54	54	1	14958	H1 histone family, member 0	Chromosomal protein; DNA-binding; Nucleus; Phosphoprotein.
IQGA1_MOUSE		19	1657	188755	Ras GTPase-activating-like protein IQGAP1	54	42	0.778	29875	IQ motif containing GTPase activating protein 1	Calmodulin-binding; Membrane; Phosphoprotein; Repeat.
THIL_MOUSE		35.4	424	44816	Acetyl-CoA acetyltransferase, mitochondrial	54	54	1	110446	acetyl-Coenzyme A acetyltransferase 1	Acetylation; Acyltransferase; Direct protein sequencing; Mitochondrion; Transferase; Transit peptide.
RAB1A_MOUSE		46.8	205	22678	Ras-related protein Rab-1A	52	22	0.423	19324	RAB1, member RAS oncogene family	Acetylation; Direct protein sequencing; Endoplasmic reticulum; ER-Golgi transport; Golgi apparatus; GTP-binding; Lipoprotein; Nucleotide-binding; Phosphoprotein; Prenylation; Protein transport; Transport.
ECHB_MOUSE		19.8	475	51386	Trifunctional enzyme subunit beta, mitochondrial	51	51	1	231086	hydroxyacyl-Coenzyme A dehydrogenase/3-ketoacyl-Coenzyme A thiolase/enoyl-Coenzyme A hydratase (trifunctional protein), beta subunit	Acetylation; Acyltransferase; Fatty acid metabolism; Lipid metabolism; Mitochondrion; Transferase; Transit peptide.
ATP5J_MOUSE		43.5	108	12496	ATP synthase-coupling factor 6, mitochondrial	50	50	1	11957	ATP synthase, H+ transporting, mitochondrial F0 complex, subunit F	Acetylation; CF(0); Hydrogen ion transport; Inner membrane; Ion transport; Membrane; Mitochondrion; Transit peptide; Transport.
VINC_MOUSE		27.2	1066	116717	Vinculin	50	50	1	22330	vinculin	Actin-binding; Cell adhesion; Cell junction; Cytoplasm; Cytoskeleton; Lipoprotein; Phosphoprotein; Repeat; Structural protein.
DHSB_MOUSE		33.7	282	31814	Succinate dehydrogenase [ubiquinone] iron-sulfur subunit, mitochondrial	49	49	1	67680	succinate dehydrogenase complex, subunit B, iron sulfur (Ip)	2Fe-2S; 3Fe-4S; 4Fe-4S; Direct protein sequencing; Electron transport; Iron; Iron-sulfur; Membrane; Metal-binding; Mitochondrion; Oxidoreductase; Transit peptide; Transport; Tricarboxylic acid cycle.
NID2_MOUSE		10.1	1403	154249	Nidogen-2	49	41	0.837	18074	nidogen 2	Basement membrane; Calcium; Cell adhesion; EGF-like domain; Extracellular matrix; Glycoprotein; Repeat; Secreted; Signal.
GTR1_MOUSE		11.8	492	53935	Solute carrier family 2, facilitated glucose transporter member 1	48	48	1	20525	solute carrier family 2 (facilitated glucose transporter), member 1	Glycoprotein; Membrane; Phosphoprotein; Sugar transport; Transmembrane; Transport.
M2OM_MOUSE		32.2	314	34155	Mitochondrial 2-oxoglutarate/malate carrier protein	48	48	1	67863	solute carrier family 25 (mitochondrial carrier oxoglutarate carrier), member 11	Acetylation; Direct protein sequencing; Inner membrane; Membrane; Mitochondrion; Phosphoprotein; Repeat; Transmembrane; Transport.
UCRI_MOUSE		34.7	274	29368	Cytochrome b-c1 complex subunit Rieske, mitochondrial	48	48	1	66694	ubiquinol-cytochrome c reductase, Rieske iron-sulfur polypeptide 1	2Fe-2S; Direct protein sequencing; Electron transport; Inner membrane; Iron; Iron-sulfur; Membrane; Metal-binding; Mitochondrion; Oxidoreductase; Respiratory chain; Transit peptide; Transmembrane; Transport.
FLNA_MOUSE		12.4	2647	281191	Filamin-A	47	41	0.872	192176	filamin, alpha	Acetylation; Actin-binding; Alternative splicing; Cytoplasm; Cytoskeleton; Phosphoprotein; Repeat.
LMNA_MOUSE		27.8	665	74238	Lamin-A/C	47	44	0.936	16905	lamin A	3D-structure; Acetylation; Alternative splicing; Coiled coil; Direct protein sequencing; Intermediate filament; Lipoprotein; Nucleus; Phosphoprotein; Prenylation.
IQGA2_MOUSE		13	1575	180527	Ras GTPase-activating-like protein IQGAP2	46	34	0.739	544963	IQ motif containing GTPase activating protein 2
NDUS3_MOUSE		25.1	263	30149	NADH dehydrogenase [ubiquinone] iron-sulfur protein 3, mitochondrial	46	46	1	68349	NADH dehydrogenase (ubiquinone) Fe-S protein 3	Direct protein sequencing; Electron transport; Membrane; Mitochondrion; NAD; Oxidoreductase; Respiratory chain; Transit peptide; Transport; Ubiquinone.
SCOT1_MOUSE		18.1	520	55989	Succinyl-CoA:3-ketoacid-coenzyme A transferase 1, mitochondrial	46	46	1	67041	3-oxoacid CoA transferase 1	Direct protein sequencing; Mitochondrion; Transferase; Transit peptide.
ALDOA_MOUSE		25.5	364	39356	Fructose-bisphosphate aldolase A	45	45	1	11674	aldolase 1, A isoform	Acetylation; Direct protein sequencing; Glycolysis; Lyase; Nitration; Phosphoprotein; Schiff base.
ES1_MOUSE		16.9	266	28090	ES1 protein homolog, mitochondrial	45	45	1	28295	DNA segment, Chr 10, Johns Hopkins University 81 expressed	Acetylation; Direct protein sequencing; Mitochondrion; Transit peptide.
NDUA4_MOUSE		36.6	82	9327	NADH dehydrogenase [ubiquinone] 1 alpha subcomplex subunit 4	45	45	1	17992	NADH dehydrogenase (ubiquinone) 1 alpha subcomplex, 4	3D-structure; Acetylation; Direct protein sequencing; Electron transport; Membrane; Mitochondrion; Respiratory chain; Transport.
ODO2_MOUSE		20.9	454	48995	Dihydrolipoyllysine-residue succinyltransferase component of 2-oxoglutarate dehydrogenase complex, mitochondrial	45	45	1	78920	dihydrolipoamide S-succinyltransferase (E2 component of 2-oxo-glutarate complex)	Acyltransferase; Alternative splicing; Direct protein sequencing; Lipoyl; Mitochondrion; Transferase; Transit peptide; Tricarboxylic acid cycle.
TPIS_MOUSE		32.5	249	26713	Triosephosphate isomerase	45	45	1	21991	triosephosphate isomerase 1	Acetylation; Direct protein sequencing; Fatty acid biosynthesis; Gluconeogenesis; Glycolysis; Isomerase; Lipid synthesis; Nitration; Pentose shunt.
ATPD_MOUSE		33.9	168	17600	ATP synthase subunit delta, mitochondrial	44	44	1	66043	ATP synthase, H+ transporting, mitochondrial F1 complex, delta subunit	ATP synthesis; CF(1); Direct protein sequencing; Hydrogen ion transport; Inner membrane; Ion transport; Membrane; Mitochondrion; Transit peptide; Transport; Ubl conjugation.
HS71B_MOUSE		23.1	642	70176	Heat shock 70 kDa protein 1B	44	10	0.227	15511	heat shock protein 1B	ATP-binding; Chaperone; Nucleotide-binding; Stress response.
D3D2_MOUSE		20.8	289	32078	3,2-trans-enoyl-CoA isomerase, mitochondrial	43	43	1	13177	dodecenoyl-Coenzyme A delta isomerase (3,2 trans-enoyl-Coenyme A isomerase)	Fatty acid metabolism; Isomerase; Lipid metabolism; Mitochondrion; Transit peptide.
GBB1_MOUSE		33.8	340	37377	Guanine nucleotide-binding protein G(I)/G(S)/G(T) subunit beta-1	43	13	0.302	14688	guanine nucleotide binding protein (G protein), beta 1	Acetylation; Direct protein sequencing; Repeat; Transducer; WD repeat.
3HIDH_MOUSE		40.3	335	35440	3-hydroxyisobutyrate dehydrogenase, mitochondrial	42	42	1	58875	3-hydroxyisobutyrate dehydrogenase	Mitochondrion; NAD; Oxidoreductase; Transit peptide.
LAMB1_MOUSE		13.8	1786	196904	Laminin subunit beta-1	42	34	0.81	16777	laminin B1 subunit 1	Basement membrane; Cell adhesion; Coiled coil; Direct protein sequencing; Extracellular matrix; Glycoprotein; Laminin EGF-like domain; Repeat; Secreted; Signal.
LMNB1_MOUSE		20.9	588	66786	Lamin-B1	42	39	0.929	16906	lamin B1	Coiled coil; Direct protein sequencing; Intermediate filament; Lipoprotein; Membrane; Nucleus; Phosphoprotein; Prenylation.
ATP5I_MOUSE		50.7	71	8236	ATP synthase subunit e, mitochondrial	41	41	1	11958	ATP synthase, H+ transporting, mitochondrial F1F0 complex, subunit e	ATP synthesis; CF(0); Direct protein sequencing; Hydrogen ion transport; Inner membrane; Ion transport; Membrane; Mitochondrion; Phosphoprotein; Transport.
CD166_MOUSE		25.2	583	65092	CD166 antigen	41	41	1	11658	activated leukocyte cell adhesion molecule	Cell adhesion; Glycoprotein; Immunoglobulin domain; Membrane; Repeat; Signal; Transmembrane.
NDUAA_MOUSE		18.9	355	40603	NADH dehydrogenase [ubiquinone] 1 alpha subcomplex subunit 10, mitochondrial	41	41	1	67273	NADH dehydrogenase (ubiquinone) 1 alpha subcomplex 10	Acetylation; Direct protein sequencing; Electron transport; FAD; Flavoprotein; Mitochondrion; Respiratory chain; Transit peptide; Transport.
RAB1B_MOUSE		41.8	201	22187	Ras-related protein Rab-1B	41	11	0.268	76308	RAB1B, member RAS oncogene family	Acetylation; Direct protein sequencing; GTP-binding; Lipoprotein; Membrane; Nucleotide-binding; Prenylation; Protein transport; Transport.
ROA2_MOUSE		19.5	353	37403	Heterogeneous nuclear ribonucleoproteins A2/B1	41	41	1	53379	heterogeneous nuclear ribonucleoprotein A2/B1	Alternative splicing; Direct protein sequencing; Methylation; mRNA processing; mRNA splicing; Nucleus; Phosphoprotein; Repeat; Ribonucleoprotein; RNA-binding; Spliceosome.
CX7A1_MOUSE		28.8	80	8986	Cytochrome c oxidase polypeptide 7A1, mitochondrial	40	40	1	12865	cytochrome c oxidase, subunit VIIa 1	Inner membrane; Membrane; Mitochondrion; Transit peptide; Transmembrane.
DHE3_MOUSE		26.2	558	61337	Glutamate dehydrogenase 1, mitochondrial	40	40	1	14661	glutamate dehydrogenase 1	Acetylation; ATP-binding; Direct protein sequencing; GTP-binding; Mitochondrion; NADP; Nucleotide-binding; Oxidoreductase; Phosphoprotein; Transit peptide.
IDHP_MOUSE		29.9	452	50906	Isocitrate dehydrogenase [NADP], mitochondrial	40	40	1	269951	isocitrate dehydrogenase 2 (NADP+), mitochondrial	Acetylation; Direct protein sequencing; Glyoxylate bypass; Magnesium; Manganese; Metal-binding; Mitochondrion; NADP; Oxidoreductase; Stress response; Transit peptide; Tricarboxylic acid cycle.
LDHB_MOUSE		25.7	334	36572	L-lactate dehydrogenase B chain	40	39	0.975	16832	lactate dehydrogenase B	Acetylation; Cytoplasm; Direct protein sequencing; Glycolysis; NAD; Oxidoreductase; Phosphoprotein.
MACD1_MOUSE		25.1	323	35295	MACRO domain-containing protein 1	40	40	1	107227	MACRO domain containing 1
NDUS2_MOUSE		21.2	463	52626	NADH dehydrogenase [ubiquinone] iron-sulfur protein 2, mitochondrial	40	40	1	226646	NADH dehydrogenase (ubiquinone) Fe-S protein 2	4Fe-4S; Direct protein sequencing; Electron transport; Iron; Iron-sulfur; Membrane; Metal-binding; Mitochondrion; NAD; Oxidoreductase; Respiratory chain; Transit peptide; Transport; Ubiquinone.
ODP2_MOUSE		21.2	642	67942	Dihydrolipoyllysine-residue acetyltransferase component of pyruvate dehydrogenase complex, mitochondrial	40	40	1	235339	dihydrolipoamide S-acetyltransferase (E2 component of pyruvate dehydrogenase complex)	Acyltransferase; Direct protein sequencing; Glycolysis; Lipoyl; Mitochondrion; Repeat; Transferase; Transit peptide.
GBB2_MOUSE		24.7	340	37331	Guanine nucleotide-binding protein G(I)/G(S)/G(T) subunit beta-2	38	8	0.211	14693	guanine nucleotide binding protein (G protein), beta 2	Acetylation; Direct protein sequencing; Phosphoprotein; Repeat; Transducer; WD repeat.
NDUV1_MOUSE		20.5	464	50834	NADH dehydrogenase [ubiquinone] flavoprotein 1, mitochondrial	38	38	1	17995	NADH dehydrogenase (ubiquinone) flavoprotein 1	4Fe-4S; Acetylation; Direct protein sequencing; Electron transport; Flavoprotein; FMN; Iron; Iron-sulfur; Membrane; Metal-binding; Mitochondrion; NAD; Oxidoreductase; Respiratory chain; Transit peptide; Transport; Ubiquinone.
TLN2_MOUSE		10.7	2375	253554	Talin-2	38	16	0.421	70549	talin 2	Cell junction; Cytoplasm; Cytoskeleton; Membrane; Phosphoprotein; Structural protein; Synapse.
CTNA1_MOUSE		19.9	906	100106	Catenin alpha-1	37	35	0.946	12385	catenin (cadherin associated protein), alpha 1	3D-structure; Cell adhesion; Cell junction; Cytoplasm; Cytoskeleton; Direct protein sequencing; Phosphoprotein; Structural protein; Ubl conjugation.
NDUBA_MOUSE		38.1	176	21024	NADH dehydrogenase [ubiquinone] 1 beta subcomplex subunit 10	37	37	1	68342	NADH dehydrogenase (ubiquinone) 1 beta subcomplex, 10	Direct protein sequencing; Electron transport; Membrane; Mitochondrion; Respiratory chain; Transport.
RAB10_MOUSE		16.5	200	22541	Ras-related protein Rab-10	37	9	0.243	19325	RAB10, member RAS oncogene family	Direct protein sequencing; GTP-binding; Lipoprotein; Membrane; Nucleotide-binding; Prenylation; Protein transport; Transport.
SUCB1_MOUSE		24	463	50114	Succinyl-CoA ligase [ADP-forming] subunit beta, mitochondrial	37	37	1	20916	succinate-Coenzyme A ligase, ADP-forming, beta subunit	Direct protein sequencing; Ligase; Mitochondrion; Phosphoprotein; Transit peptide; Tricarboxylic acid cycle.
TGM2_MOUSE		25.9	686	77061	Protein-glutamine gamma-glutamyltransferase 2	37	37	1	21817	transglutaminase 2, C polypeptide	Acetylation; Acyltransferase; Calcium; Direct protein sequencing; Metal-binding; Phosphoprotein; Transferase.
UBIQ_MOUSE		61.8	76	8565	Ubiquitin	37	37	1	22190	ubiquitin C	Cytoplasm; Nucleus; Phosphoprotein; Ubl conjugation.
FUMH_MOUSE		21.7	507	54371	Fumarate hydratase, mitochondrial	36	36	1	14194	fumarate hydratase 1	Acetylation; Alternative initiation; Cytoplasm; Direct protein sequencing; Lyase; Mitochondrion; Transit peptide; Tricarboxylic acid cycle.
MDHC_MOUSE		19.2	334	36511	Malate dehydrogenase, cytoplasmic	36	36	1	17449	malate dehydrogenase 1, NAD (soluble)	Acetylation; Cytoplasm; Direct protein sequencing; NAD; Oxidoreductase; Phosphoprotein; Tricarboxylic acid cycle.
MIF_MOUSE		53.9	115	12504	Macrophage migration inhibitory factor	36	36	1	17319	macrophage migration inhibitory factor	3D-structure; Cytokine; Direct protein sequencing; Inflammatory response; Isomerase; Phosphoprotein.
NB5R3_MOUSE		22.3	301	34128	NADH-cytochrome b5 reductase 3	36	36	1	109754	cytochrome b5 reductase 3	Acetylation; Alternative promoter usage; Cholesterol biosynthesis; Cytoplasm; Direct protein sequencing; Endoplasmic reticulum; FAD; Flavoprotein; Lipid synthesis; Lipoprotein; Membrane; Mitochondrion; Myristate; NAD; Oxidoreductase; Phosphoprotein; Stero
NDUA8_MOUSE		21.5	172	19992	NADH dehydrogenase [ubiquinone] 1 alpha subcomplex subunit 8	36	36	1	68375	NADH dehydrogenase (ubiquinone) 1 alpha subcomplex, 8	Direct protein sequencing; Electron transport; Mitochondrion; Repeat; Respiratory chain; Transport.
ANXA1_MOUSE		29.8	346	38734	Annexin A1	35	35	1	16952	annexin A1	Annexin; Calcium; Calcium/phospholipid-binding; Cell projection; Cilium; Cytoplasm; Membrane; Nucleus; Phospholipase A2 inhibitor; Phosphoprotein; Repeat.
CISY_MOUSE		16.2	464	51737	Citrate synthase, mitochondrial	35	35	1	12974	citrate synthase	Direct protein sequencing; Mitochondrion; Transferase; Transit peptide; Tricarboxylic acid cycle.
H15_MOUSE		26.9	223	22576	Histone H1.5	35	25	0.714	56702	histone cluster 1, H1b	Acetylation; Chromosomal protein; DNA-binding; Nucleus; Phosphoprotein.
SODM_MOUSE		16.7	222	24603	Superoxide dismutase [Mn], mitochondrial	35	35	1	20656	superoxide dismutase 2, mitochondrial	Acetylation; Direct protein sequencing; Manganese; Metal-binding; Mitochondrion; Oxidoreductase; Transit peptide.
AIFM1_MOUSE		21.2	612	66766	Apoptosis-inducing factor 1, mitochondrial	34	34	1	26926	apoptosis-inducing factor, mitochondrion-associated 1	3D-structure; Acetylation; Apoptosis; Direct protein sequencing; DNA-binding; FAD; Flavoprotein; Mitochondrion; Nucleus; Oxidoreductase; Transit peptide.
DYHC1_MOUSE		4.7	4644	532030	Cytoplasmic dynein 1 heavy chain 1	34	34	1	13424	dynein cytoplasmic 1 heavy chain 1	ATP-binding; Coiled coil; Cytoplasm; Disease mutation; Dynein; Microtubule; Motor protein; Nucleotide-binding; Phosphoprotein; Repeat.
MYO1C_MOUSE		16.3	1063	121944	Myosin-Ic	34	29	0.853	17913	myosin IC	Acetylation; Actin-binding; Alternative splicing; ATP-binding; Calmodulin-binding; Methylation; Motor protein; Myosin; Nucleotide-binding; Phosphoprotein; Repeat.
MYL6_MOUSE		49.7	151	16930	Myosin light polypeptide 6	33	32	0.97	17904	myosin, light polypeptide 6, alkali, smooth muscle and non-muscle	Acetylation; Alternative splicing; Direct protein sequencing; Motor protein; Muscle protein; Myosin; Repeat.
PEBP1_MOUSE		44.4	187	20830	Phosphatidylethanolamine-binding protein 1	33	33	1	23980	phosphatidylethanolamine binding protein 1	Acetylation; ATP-binding; Cytoplasm; Direct protein sequencing; Lipid-binding; Nucleotide-binding; Phosphoprotein; Protease inhibitor; Serine protease inhibitor.
FINC_MOUSE		7.3	2477	272487	Fibronectin	32	32	1	14268	fibronectin 1	3D-structure; Acute phase; Alternative splicing; Cell adhesion; Extracellular matrix; Glycoprotein; Heparin-binding; Phosphoprotein; Repeat; Secreted; Signal; Sulfation.
NNTM_MOUSE		14.5	1086	113838	NAD(P) transhydrogenase, mitochondrial	32	32	1	18115	nicotinamide nucleotide transhydrogenase	Direct protein sequencing; Membrane; Mitochondrion; NAD; NADP; Oxidoreductase; Transit peptide; Transmembrane.
GNA13_MOUSE		13.3	377	44055	Guanine nucleotide-binding protein subunit alpha-13	31	15	0.484	14674	guanine nucleotide binding protein, alpha 13	3D-structure; Direct protein sequencing; GTP-binding; Lipoprotein; Membrane; Nucleotide-binding; Palmitate; Phosphoprotein; Transducer.
HNRPK_MOUSE		19.7	463	50976	Heterogeneous nuclear ribonucleoprotein K	31	31	1	15387	heterogeneous nuclear ribonucleoprotein K	Acetylation; Alternative splicing; Cytoplasm; Direct protein sequencing; DNA-binding; Methylation; mRNA processing; mRNA splicing; Nucleus; Phosphoprotein; Repeat; Ribonucleoprotein; RNA-binding; Spliceosome.
IDH3G_MOUSE		19.6	393	42785	Isocitrate dehydrogenase [NAD] subunit gamma, mitochondrial	31	31	1	15929	isocitrate dehydrogenase 3 (NAD+), gamma	ATP-binding; Direct protein sequencing; Magnesium; Manganese; Metal-binding; Mitochondrion; NAD; Nucleotide-binding; Oxidoreductase; Phosphoprotein; Transit peptide; Tricarboxylic acid cycle.
PHB_MOUSE		32	272	29820	Prohibitin	31	31	1	18673	prohibitin	Coiled coil; Direct protein sequencing; DNA synthesis; Inner membrane; Membrane; Mitochondrion; Phosphoprotein.
MRLC2_MOUSE		40.1	172	19779	Myosin regulatory light chain MRLC2	30	30	1	67938	myosin light chain, regulatory B	Acetylation; Calcium; Direct protein sequencing; Motor protein; Muscle protein; Myosin; Phosphoprotein; Repeat.
HS90B_MOUSE		18.8	724	83325	Heat shock protein HSP 90-beta	29	4	0.138	15516	heat shock protein 90kDa alpha (cytosolic), class B member 1	Acetylation; ATP-binding; Chaperone; Cytoplasm; Direct protein sequencing; Nucleotide-binding; Phosphoprotein; Stress response.
VAT1_MOUSE		21.4	406	43097	Synaptic vesicle membrane protein VAT-1 homolog	29	29	1	26949	vesicle amine transport protein 1 homolog (T californica)	Oxidoreductase.
DPYL2_MOUSE		22.7	572	62278	Dihydropyrimidinase-related protein 2	28	23	0.821	12934	dihydropyrimidinase-like 2	Cytoplasm; Developmental protein; Differentiation; Direct protein sequencing; Neurogenesis; Phosphoprotein.
MTCH2_MOUSE		14.5	303	33499	Mitochondrial carrier homolog 2	28	28	1	56428	mitochondrial carrier homolog 2 (C. elegans)	Acetylation; Direct protein sequencing; Inner membrane; Membrane; Mitochondrion; Repeat; Transmembrane; Transport.
NDUAD_MOUSE		41	144	16860	NADH dehydrogenase [ubiquinone] 1 alpha subcomplex subunit 13	28	28	1	67184	NADH dehydrogenase (ubiquinone) 1 alpha subcomplex, 13	Acetylation; Apoptosis; Direct protein sequencing; Electron transport; Membrane; Mitochondrion; Nucleus; Respiratory chain; Transmembrane; Transport.
NDUS8_MOUSE		17.9	212	24038	NADH dehydrogenase [ubiquinone] iron-sulfur protein 8, mitochondrial	28	28	1	225887	NADH dehydrogenase (ubiquinone) Fe-S protein 8	4Fe-4S; Direct protein sequencing; Electron transport; Iron; Iron-sulfur; Metal-binding; Mitochondrion; NAD; Oxidoreductase; Repeat; Respiratory chain; Transit peptide; Transport; Ubiquinone.
CISD1_MOUSE		34.3	108	12097	CDGSH iron sulfur domain-containing protein 1	27	27	1	52637	CDGSH iron sulfur domain 1	2Fe-2S; Acetylation; Direct protein sequencing; Iron; Iron-sulfur; Membrane; Metal-binding; Mitochondrion; Signal-anchor; Transmembrane.
CYC_MOUSE		47.6	105	11605	Cytochrome c, somatic	27	27	1	13063	cytochrome c, somatic	Acetylation; Direct protein sequencing; Electron transport; Heme; Iron; Metal-binding; Mitochondrion; Respiratory chain; Transport.
GNAI2_MOUSE		25.4	355	40471	Guanine nucleotide-binding protein G(i), alpha-2 subunit	27	10	0.37	14678	guanine nucleotide binding protein (G protein), alpha inhibiting 2	Direct protein sequencing; GTP-binding; Lipoprotein; Myristate; Nucleotide-binding; Palmitate; Transducer.
KCRB_MOUSE		16.5	381	42713	Creatine kinase B-type	27	27	1	12709	creatine kinase, brain	ATP-binding; Cytoplasm; Direct protein sequencing; Kinase; Nitration; Nucleotide-binding; Phosphoprotein; Transferase.
NDKA_MOUSE		26.3	152	17208	Nucleoside diphosphate kinase A	27	27	1	18102	non-metastatic cells 1, protein (NM23A) expressed in	ATP-binding; Cytoplasm; Direct protein sequencing; Kinase; Magnesium; Metal-binding; Nucleotide metabolism; Nucleotide-binding; Nucleus; Phosphoprotein; Transferase.
NDUV2_MOUSE		36.7	248	27285	NADH dehydrogenase [ubiquinone] flavoprotein 2, mitochondrial	27	27	1	72900	NADH dehydrogenase (ubiquinone) flavoprotein 2	2Fe-2S; Alternative splicing; Direct protein sequencing; Electron transport; Iron; Iron-sulfur; Membrane; Metal-binding; Mitochondrion; NAD; Oxidoreductase; Respiratory chain; Transit peptide; Transport; Ubiquinone.
PGAM1_MOUSE		30.3	254	28832	Phosphoglycerate mutase 1	27	27	1	18648	phosphoglycerate mutase 1	Acetylation; Direct protein sequencing; Glycolysis; Hydrolase; Isomerase; Phosphoprotein.
ANXA4_MOUSE		43.9	319	35990	Annexin A4	26	26	1	11746	annexin A4	Annexin; Calcium; Calcium/phospholipid-binding; Repeat.
CHDH_MOUSE		15.9	596	66415	Choline dehydrogenase, mitochondrial	26	26	1	218865	choline dehydrogenase	Acetylation; FAD; Flavoprotein; Mitochondrion; Oxidoreductase; Transit peptide.
ETFD_MOUSE		19.3	616	68091	Electron transfer flavoprotein-ubiquinone oxidoreductase, mitochondrial	26	26	1	66841	electron transferring flavoprotein, dehydrogenase	4Fe-4S; Acetylation; Direct protein sequencing; Electron transport; FAD; Flavoprotein; Iron; Iron-sulfur; Membrane; Metal-binding; Mitochondrion; Oxidoreductase; Transit peptide; Transmembrane; Transport; Ubiquinone.
HS90A_MOUSE		10.6	733	84788	Heat shock protein HSP 90-alpha	26	4	0.154	15519	heat shock protein 90, alpha (cytosolic), class A member 1	ATP-binding; Chaperone; Cytoplasm; Direct protein sequencing; Nucleotide-binding; Phosphoprotein; Stress response.
OAT_MOUSE		18.7	439	48355	Ornithine aminotransferase, mitochondrial	26	26	1	18242	ornithine aminotransferase	Aminotransferase; Direct protein sequencing; Mitochondrion; Pyridoxal phosphate; Transferase; Transit peptide.
PHB2_MOUSE		29.4	299	33296	Prohibitin-2	26	26	1	12034	prohibitin 2	Coiled coil; Cytoplasm; Direct protein sequencing; Inner membrane; Membrane; Mitochondrion; Nucleus; Phosphoprotein; Receptor; Repressor; Transcription; Transcription regulation.
PLEC1_MOUSE		5.1	4691	534221	Plectin-1	26	25	0.962	18810	plectin 1	3D-structure; Actin-binding; Alternative splicing; Coiled coil; Cytoplasm; Cytoskeleton; Phosphoprotein; Repeat; Structural protein.
ITA5_MOUSE		9.6	1053	115056	Integrin alpha-5	25	25	1	16402	integrin alpha 5 (fibronectin receptor alpha)	Calcium; Cell adhesion; Cleavage on pair of basic residues; Glycoprotein; Integrin; Membrane; Receptor; Repeat; Signal; Transmembrane.
NDUA9_MOUSE		9.5	377	42509	NADH dehydrogenase [ubiquinone] 1 alpha subcomplex subunit 9, mitochondrial	25	25	1	66108	NADH dehydrogenase (ubiquinone) 1 alpha subcomplex, 9	Acetylation; Direct protein sequencing; Electron transport; FAD; Flavoprotein; Mitochondrion; Respiratory chain; Transit peptide; Transport.
PROM2_MOUSE		14.6	835	93206	Prominin-2	25	25	1	192212	prominin 2	Alternative splicing; Cell projection; Cilium; Coiled coil; Glycoprotein; Membrane; Signal; Transmembrane.
4F2_MOUSE		18.1	526	58337	4F2 cell-surface antigen heavy chain	24	24	1	17254	solute carrier family 3 (activators of dibasic and neutral amino acid transport), member 2	Amino-acid transport; Direct protein sequencing; Glycoprotein; Membrane; Phosphoprotein; Signal-anchor; Transmembrane; Transport.
ATPK_MOUSE		26.1	88	10344	ATP synthase subunit f, mitochondrial	24	24	1	57423	ATP synthase, H+ transporting, mitochondrial F0 complex, subunit f, isoform 2	Acetylation; ATP synthesis; CF(0); Direct protein sequencing; Hydrogen ion transport; Inner membrane; Ion transport; Membrane; Mitochondrion; Transport.
ITA2_MOUSE		5.8	1178	128927	Integrin alpha-2	24	24	1	16398	integrin alpha 2	Calcium; Cell adhesion; Glycoprotein; Integrin; Magnesium; Membrane; Phosphoprotein; Receptor; Repeat; Signal; Transmembrane.
TERA_MOUSE		16.1	806	89322	Transitional endoplasmic reticulum ATPase	24	24	1	269523	valosin containing protein	3D-structure; Acetylation; ATP-binding; Cytoplasm; Direct protein sequencing; Lipid-binding; Nucleotide-binding; Nucleus; Phosphoprotein; Repeat; Transport; Ubl conjugation pathway.
AT1B3_MOUSE		19.8	278	31776	Sodium/potassium-transporting ATPase subunit beta-3	23	23	1	11933	ATPase, Na+/K+ transporting, beta 3 polypeptide	Direct protein sequencing; Glycoprotein; Ion transport; Membrane; Potassium; Potassium transport; Signal-anchor; Sodium; Sodium transport; Sodium/potassium transport; Transmembrane; Transport.
ENPL_MOUSE		12.3	802	92476	Endoplasmin	23	20	0.87	22027	heat shock protein 90, beta (Grp94), member 1	ATP-binding; Calcium; Chaperone; Direct protein sequencing; Endoplasmic reticulum; Glycoprotein; Nucleotide-binding; Phosphoprotein; Signal.
KRA71_MOUSE		55.2	87	9516	Keratin-associated protein 7-1	23	23	1	71363	keratin associated protein 7-1	Keratin; Repeat.
LETM1_MOUSE		15.7	738	82989	LETM1 and EF-hand domain-containing protein 1, mitochondrial	23	23	1	56384	leucine zipper-EF-hand containing transmembrane protein 1	Calcium; Coiled coil; Membrane; Mitochondrion; Transit peptide; Transmembrane.
PRDX3_MOUSE		18.3	257	28127	Thioredoxin-dependent peroxide reductase, mitochondrial	23	23	1	11757	peroxiredoxin 3	Antioxidant; Direct protein sequencing; Mitochondrion; Oxidoreductase; Peroxidase; Redox-active center; Transit peptide.
SODC_MOUSE		23.4	154	15943	Superoxide dismutase [Cu-Zn]	23	23	1	20655	superoxide dismutase 1, soluble	Acetylation; Antioxidant; Copper; Cytoplasm; Direct protein sequencing; Metal-binding; Oxidoreductase; Zinc.
GPNMB_MOUSE		4.4	574	63675	Transmembrane glycoprotein NMB	22	22	1	93695	glycoprotein (transmembrane) nmb	Cytoplasmic vesicle; Glycoprotein; Membrane; Signal; Transmembrane.
HCD2_MOUSE		28.7	261	27419	3-hydroxyacyl-CoA dehydrogenase type-2	22	22	1	15108	hydroxysteroid (17-beta) dehydrogenase 10	Acetylation; Direct protein sequencing; NAD; Oxidoreductase.
PROF1_MOUSE		37.1	140	14957	Profilin-1	22	22	1	18643	profilin 1	Acetylation; Actin-binding; Cytoplasm; Cytoskeleton; Direct protein sequencing; Phosphoprotein.
DECR_MOUSE		18.5	335	36214	2,4-dienoyl-CoA reductase, mitochondrial	21	21	1	67460	2,4-dienoyl CoA reductase 1, mitochondrial	Acetylation; Mitochondrion; NADP; Oxidoreductase; Transit peptide.
DPYL3_MOUSE		26	570	61936	Dihydropyrimidinase-related protein 3	21	16	0.762	22240	dihydropyrimidinase-like 3	Cell projection; Cytoplasm; Direct protein sequencing; Phosphoprotein.
GNAS1_MOUSE		3.3	1133	121505	Guanine nucleotide-binding protein G(s) subunit alpha isoforms XLas	21	5	0.238	14683	GNAS (guanine nucleotide binding protein, alpha stimulating) complex locus	Cell projection; Membrane.; ADP-ribosylation; Alternative splicing; Coiled coil; GTP-binding; Membrane; Nucleotide-binding; Phosphoprotein; Transducer.; Alternative splicing; Direct protein sequencing; Disease mutation; GTP-binding; Lipoprotein; Nucleotid
GNAS2_MOUSE	redundant	9.4	394	45664	Guanine nucleotide-binding protein G(s) subunit alpha isoforms short	21	5	0.238	14683	GNAS (guanine nucleotide binding protein, alpha stimulating) complex locus	Cell projection; Membrane.; ADP-ribosylation; Alternative splicing; Coiled coil; GTP-binding; Membrane; Nucleotide-binding; Phosphoprotein; Transducer.; Alternative splicing; Direct protein sequencing; Disease mutation; GTP-binding; Lipoprotein; Nucleotid
RLA1_MOUSE		51.8	114	11475	60S acidic ribosomal protein P1	21	21	1	56040	ribosomal protein, large, P1	Phosphoprotein; Ribonucleoprotein; Ribosomal protein.
CTNB1_MOUSE		13.2	781	85471	Catenin beta-1	20	20	1	12387	catenin (cadherin associated protein), beta 1	3D-structure; Activator; Cell adhesion; Cytoplasm; Cytoskeleton; Nucleus; Phosphoprotein; Repeat; Structural protein; Transcription; Transcription regulation; Ubl conjugation; Wnt signaling pathway.
ECHM_MOUSE		31.4	290	31474	Enoyl-CoA hydratase, mitochondrial	20	20	1	93747	enoyl Coenzyme A hydratase, short chain, 1, mitochondrial	Acetylation; Direct protein sequencing; Fatty acid metabolism; Lipid metabolism; Lyase; Mitochondrion; Transit peptide.
KAD3_MOUSE		40.5	227	25426	GTP:AMP phosphotransferase mitochondrial	20	20	1	56248	adenylate kinase 3	Acetylation; GTP-binding; Kinase; Mitochondrion; Nucleotide-binding; Transferase.
KR168_MOUSE		46.2	78	7945	Keratin-associated protein 16-8	20	20	1	68484	keratin associated protein 16-8
PADI2_MOUSE		9.1	673	76220	Protein-arginine deiminase type-2	20	20	1	18600	peptidyl arginine deiminase, type II	Acetylation; Calcium; Citrullination; Cytoplasm; Direct protein sequencing; Hydrolase.
RAB7A_MOUSE		30	207	23490	Ras-related protein Rab-7a	20	20	1	19349	RAB7, member RAS oncogene family	Cytoplasmic vesicle; Direct protein sequencing; Endosome; GTP-binding; Lipoprotein; Lysosome; Methylation; Nucleotide-binding; Phosphoprotein; Prenylation; Protein transport; Transport.
RS3_MOUSE		28.4	243	26674	40S ribosomal protein S3	20	20	1	27050	ribosomal protein S3	Acetylation; Phosphoprotein; Ribonucleoprotein; Ribosomal protein; RNA-binding.
SAP_MOUSE		15.4	557	61422	Sulfated glycoprotein 1	20	20	1	19156	prosaposin	Direct protein sequencing; Glycoprotein; Repeat; Secreted; Signal.
1433Z_MOUSE		46.9	245	27771	14-3-3 protein zeta/delta	19	12	0.632	22631	tyrosine 3-monooxygenase/tryptophan 5-monooxygenase activation protein, zeta polypeptide	Acetylation; Cytoplasm; Direct protein sequencing; Phosphoprotein.
CAH2_MOUSE		28.8	260	29033	Carbonic anhydrase 2	19	19	1	12349	carbonic anhydrase 2	Acetylation; Cytoplasm; Direct protein sequencing; Lyase; Metal-binding; Phosphoprotein; Zinc.
CALX_MOUSE		10	591	67278	Calnexin	19	19	1	12330	calnexin	Calcium; Chaperone; Endoplasmic reticulum; Lectin; Membrane; Phosphoprotein; Repeat; Signal; Transmembrane.
DESM_MOUSE		11.9	469	53498	Desmin	19	4	0.211	13346	desmin	Coiled coil; Cytoplasm; Intermediate filament; Muscle protein.
GNAI3_MOUSE		9.6	354	40538	Guanine nucleotide-binding protein G(k) subunit alpha	19	2	0.105	14679	guanine nucleotide binding protein (G protein), alpha inhibiting 3	Direct protein sequencing; GTP-binding; Lipoprotein; Myristate; Nucleotide-binding; Palmitate; Transducer.
HPSE_MOUSE		7.3	535	60051	Heparanase	19	19	1	15442	heparanase	Calcium; Direct protein sequencing; Glycoprotein; Hydrolase; Lysosome; Magnesium; Membrane; Secreted; Signal.
HS74L_MOUSE		13.8	838	94382	Heat shock 70 kDa protein 4L	19	14	0.737	18415	heat shock protein 4 like	Alternative splicing; ATP-binding; Chaperone; Cytoplasm; Direct protein sequencing; Nucleotide-binding; Nucleus; Phosphoprotein; Stress response.
PTGDS_MOUSE		18.5	189	21066	Prostaglandin-H2 D-isomerase	19	19	1	19215	prostaglandin D2 synthase (brain)	3D-structure; Cytoplasm; Endoplasmic reticulum; Fatty acid biosynthesis; Glycoprotein; Golgi apparatus; Isomerase; Lipid synthesis; Membrane; Nucleus; Prostaglandin biosynthesis; Pyrrolidone carboxylic acid; Secreted; Signal; Transport.
RAB14_MOUSE		18.6	215	23897	Ras-related protein Rab-14	19	5	0.263	68365	RAB14, member RAS oncogene family	Acetylation; Direct protein sequencing; GTP-binding; Lipoprotein; Membrane; Methylation; Nucleotide-binding; Phosphoprotein; Prenylation; Protein transport; Transport.
SFRS3_MOUSE		14	164	19330	Splicing factor, arginine/serine-rich 3	19	19	1	20383	splicing factor, arginine/serine-rich 3 (SRp20)	Alternative splicing; mRNA processing; mRNA splicing; Nucleus; Phosphoprotein; Repeat; RNA-binding.
SFXN3_MOUSE		27.7	321	35406	Sideroflexin-3	19	19	1	94280	sideroflexin 3	Alternative splicing; Direct protein sequencing; Ion transport; Iron; Iron transport; Membrane; Mitochondrion; Transmembrane; Transport.
TKT_MOUSE		10.6	623	67631	Transketolase	19	19	1	21881	transketolase	Acetylation; Calcium; Direct protein sequencing; Metal-binding; Phosphoprotein; Thiamine pyrophosphate; Transferase.
1433E_MOUSE		34.9	255	29174	14-3-3 protein epsilon	18	11	0.611	22627	tyrosine 3-monooxygenase/tryptophan 5-monooxygenase activation protein, epsilon polypeptide	Acetylation; Cytoplasm; Direct protein sequencing; Phosphoprotein.
ACADL_MOUSE		15.8	430	47908	Long-chain specific acyl-CoA dehydrogenase, mitochondrial	18	18	1	11363	acyl-Coenzyme A dehydrogenase, long-chain	FAD; Fatty acid metabolism; Flavoprotein; Lipid metabolism; Mitochondrion; Oxidoreductase; Transit peptide.
ANXA3_MOUSE		15.2	323	36371	Annexin A3	18	13	0.722	11745	annexin A3	Acetylation; Annexin; Calcium; Calcium/phospholipid-binding; Phospholipase A2 inhibitor; Repeat.
GELS_MOUSE		9.2	780	85942	Gelsolin	18	18	1	227753	gelsolin	3D-structure; Acetylation; Actin capping; Actin-binding; Alternative initiation; Calcium; Cytoplasm; Cytoskeleton; Direct protein sequencing; Phosphoprotein; Repeat; Secreted; Signal.
HCDH_MOUSE		16.6	314	34464	Hydroxyacyl-coenzyme A dehydrogenase, mitochondrial	18	18	1	15107	hydroxyacyl-Coenzyme A dehydrogenase	Acetylation; Fatty acid metabolism; Lipid metabolism; Mitochondrion; NAD; Oxidoreductase; Transit peptide.
HNRH1_MOUSE		7.6	449	49199	Heterogeneous nuclear ribonucleoprotein H	18	4	0.222	59013	heterogeneous nuclear ribonucleoprotein H1	Acetylation; Direct protein sequencing; Methylation; mRNA processing; mRNA splicing; Nucleus; Phosphoprotein; Repeat; Ribonucleoprotein; RNA-binding; Spliceosome.
HNRPC_MOUSE		16.6	313	34385	Heterogeneous nuclear ribonucleoproteins C1/C2	18	18	1	15381	heterogeneous nuclear ribonucleoprotein C	Acetylation; Alternative splicing; Direct protein sequencing; mRNA processing; mRNA splicing; Nucleus; Phosphoprotein; Ribonucleoprotein; RNA-binding; Spliceosome; Ubl conjugation.
MDR3_MOUSE		13	1276	140754	Multidrug resistance protein 3	18	18	1	18671	ATP-binding cassette, sub-family B (MDR/TAP), member 1A	ATP-binding; Glycoprotein; Hydrolase; Membrane; Nucleotide-binding; Repeat; Transmembrane; Transport.
MYH14_MOUSE		4.8	2000	228583	Myosin-14	18	5	0.278	71960	myosin, heavy polypeptide 14	Acetylation; Actin-binding; Alternative splicing; ATP-binding; Calmodulin-binding; Cell shape; Coiled coil; Motor protein; Myosin; Nucleotide-binding.
MYH4_MOUSE		7.4	1939	222857	Myosin-4	18	16	0.889	17884	myosin, heavy polypeptide 4, skeletal muscle	Actin-binding; ATP-binding; Calmodulin-binding; Coiled coil; Cytoplasm; Methylation; Motor protein; Muscle protein; Myosin; Nucleotide-binding; Thick filament; Ubl conjugation.
PTRF_MOUSE		16.6	392	43954	Polymerase I and transcript release factor	18	18	1	19285	polymerase I and transcript release factor	Acetylation; Coiled coil; Cytoplasm; Endoplasmic reticulum; Membrane; Microsome; Mitochondrion; Nucleus; Phosphoprotein; RNA-binding; rRNA-binding; Transcription; Transcription regulation; Transcription termination.
CRIP2_MOUSE		26	208	22727	Cysteine-rich protein 2	17	17	1	68337	cysteine rich protein 2	LIM domain; Metal-binding; Repeat; Zinc.
GSTA1_MOUSE		20.2	223	25608	Glutathione S-transferase A1	17	7	0.412	14857	glutathione S-transferase, alpha 1 (Ya)	3D-structure; Direct protein sequencing; Transferase.
GSTA2_MOUSE	redundant	20.3	222	25533	Glutathione S-transferase A2	17	7	0.412	14858	glutathione S-transferase, alpha 2 (Yc2)	3D-structure; Transferase.
HNRPF_MOUSE		8.2	415	45730	Heterogeneous nuclear ribonucleoprotein F	17	3	0.176	98758	heterogeneous nuclear ribonucleoprotein F	3D-structure; Acetylation; Alternative splicing; mRNA processing; mRNA splicing; Nucleus; Phosphoprotein; Repeat; Ribonucleoprotein; RNA-binding; Spliceosome.
RB11B_MOUSE		28.9	218	24489	Ras-related protein Rab-11B	17	17	1	19326	RAB11B, member RAS oncogene family	Acetylation; Direct protein sequencing; GTP-binding; Lipoprotein; Membrane; Nucleotide-binding; Prenylation; Protein transport; Transport.
RLA2_MOUSE		55.7	115	11651	60S acidic ribosomal protein P2	17	17	1	67186	ribosomal protein, large P2	Direct protein sequencing; Phosphoprotein; Ribonucleoprotein; Ribosomal protein.
SEPT7_MOUSE		7.8	436	50550	Septin-7	17	8	0.471	235072	septin 7	Cell cycle; Cell division; Coiled coil; Direct protein sequencing; GTP-binding; Nucleotide-binding; Phosphoprotein.
G6PI_MOUSE		12.4	558	62767	Glucose-6-phosphate isomerase	16	16	1	14751	glucose phosphate isomerase 1	3D-structure; Acetylation; Cytokine; Cytoplasm; Direct protein sequencing; Gluconeogenesis; Glycolysis; Growth factor; Isomerase.
HIBCH_MOUSE		12.7	385	43038	3-hydroxyisobutyryl-CoA hydrolase, mitochondrial	16	16	1	227095	3-hydroxyisobutyryl-Coenzyme A hydrolase	Branched-chain amino acid catabolism; Hydrolase; Mitochondrion; Transit peptide.
PARK7_MOUSE		34.4	189	20021	Protein DJ-1	16	16	1	57320	Parkinson disease (autosomal recessive, early onset) 7	Chaperone; Cytoplasm; Direct protein sequencing; Nucleus; Oncogene; Oxidation; Phosphoprotein; Ubl conjugation.
RLA0_MOUSE		23.3	317	34216	60S acidic ribosomal protein P0	16	16	1	11837	acidic ribosomal phosphoprotein P0	Direct protein sequencing; Phosphoprotein; Ribonucleoprotein; Ribosomal protein.
SUCB2_MOUSE		18.5	433	46840	Succinyl-CoA ligase [GDP-forming] subunit beta, mitochondrial	16	16	1	20917	succinate-Coenzyme A ligase, GDP-forming, beta subunit	Alternative splicing; Ligase; Mitochondrion; Transit peptide; Tricarboxylic acid cycle.
THEM2_MOUSE		20	140	15183	Thioesterase superfamily member 2	16	16	1	66834	thioesterase superfamily member 2	3D-structure; Hydrolase.
AATC_MOUSE		17.9	413	46232	Aspartate aminotransferase, cytoplasmic	15	15	1	14718	glutamate oxaloacetate transaminase 1, soluble	Aminotransferase; Cytoplasm; Direct protein sequencing; Phosphoprotein; Pyridoxal phosphate; Transferase.
GSTP1_MOUSE		15.2	210	23609	Glutathione S-transferase P 1	15	15	1	14870	glutathione S-transferase, pi 1	3D-structure; Direct protein sequencing; Phosphoprotein; Transferase.
MOES_MOUSE		10.7	577	67767	Moesin	15	15	1	17698	moesin	Acetylation; Cell projection; Cytoplasm; Cytoskeleton; Membrane; Phosphoprotein; Structural protein.
SEPT2_MOUSE		14.7	361	41526	Septin-2	15	13	0.867	18000	septin 2	Cell cycle; Cell division; Direct protein sequencing; GTP-binding; Nucleotide-binding; Phosphoprotein.
SSDH_MOUSE		17.6	523	55968	Succinate-semialdehyde dehydrogenase, mitochondrial	15	15	1	214579	aldhehyde dehydrogenase family 5, subfamily A1	Direct protein sequencing; Mitochondrion; NAD; Oxidoreductase; Phosphoprotein; Transit peptide.
ACADS_MOUSE		15.3	412	44947	Short-chain specific acyl-CoA dehydrogenase, mitochondrial	14	14	1	18759	protein kinase C, iota	ATP-binding; Cytoplasm; Endosome; Kinase; Membrane; Metal-binding; Nucleotide-binding; Nucleus; Oncogene; Phorbol-ester binding; Phosphoprotein; Serine/threonine-protein kinase; Transferase; Zinc; Zinc-finger.
AOFB_MOUSE		15.4	520	58544	Amine oxidase [flavin-containing] B	14	14	1	109731	monoamine oxidase B	Acetylation; FAD; Flavoprotein; Membrane; Mitochondrion; Oxidoreductase; Transmembrane.
AT2A2_MOUSE		8.8	1044	114858	Sarcoplasmic/endoplasmic reticulum calcium ATPase 2	14	14	1	11938	ATPase, Ca++ transporting, cardiac muscle, slow twitch 2	Alternative splicing; ATP-binding; Calcium; Calcium transport; Direct protein sequencing; Endoplasmic reticulum; Hydrolase; Ion transport; Magnesium; Membrane; Metal-binding; Nucleotide-binding; Phosphoprotein; Sarcoplasmic reticulum; Transmembrane; Trans
CENPV_MOUSE		16.3	252	27541	Centromere protein V	14	14	1	73139	proline-rich polypeptide 6	Alternative splicing; Nucleus.
CHCH3_MOUSE		18.9	227	26335	Coiled-coil-helix-coiled-coil-helix domain-containing protein 3, mitochondrial	14	14	1	66075	coiled-coil-helix-coiled-coil-helix domain containing 3	Mitochondrion; Phosphoprotein; Transit peptide.
LDHA_MOUSE		25	332	36499	L-lactate dehydrogenase A chain	14	13	0.929	16828	lactate dehydrogenase A	Acetylation; Cytoplasm; Direct protein sequencing; Glycolysis; NAD; Oxidoreductase; Phosphoprotein.
LKHA4_MOUSE		12.6	611	69021	Leukotriene A-4 hydrolase	14	14	1	16993	leukotriene A4 hydrolase	Cytoplasm; Hydrolase; Leukotriene biosynthesis; Metal-binding; Metalloprotease; Multifunctional enzyme; Protease; Zinc.
RS16_MOUSE		19.9	146	16445	40S ribosomal protein S16	14	14	1	20055	ribosomal protein S16	Ribonucleoprotein; Ribosomal protein.
SPRL1_MOUSE		5.8	650	72314	SPARC-like protein 1	14	14	1	13602	SPARC-like 1 (mast9, hevin)	Calcium; Extracellular matrix; Glycoprotein; Secreted; Signal.
AIF1L_MOUSE		22.7	150	17024	Allograft inflammatory factor 1-like	13	13	1	108897	RIKEN cDNA 2810003C17 gene	Calcium; Repeat.
ARF1_MOUSE		27.6	181	20697	ADP-ribosylation factor 1	13	6	0.462	11840	ADP-ribosylation factor 1	3D-structure; Direct protein sequencing; ER-Golgi transport; Golgi apparatus; GTP-binding; Lipoprotein; Myristate; Nucleotide-binding; Protein transport; Transport.
ARF3_MOUSE	redundant	27.6	181	20601	ADP-ribosylation factor 3	13	6	0.462	11842	ADP-ribosylation factor 3	ER-Golgi transport; Golgi apparatus; GTP-binding; Lipoprotein; Myristate; Nucleotide-binding; Protein transport; Transport.
CARKD_MOUSE		27.7	343	36717	Carbohydrate kinase domain-containing protein	13	13	1	69225	RIKEN cDNA 0710008K08 gene	Alternative splicing; Glycoprotein; Phosphoprotein; Signal.
CLPP_MOUSE		12.1	272	29800	Putative ATP-dependent Clp protease proteolytic subunit, mitochondrial	13	13	1	53895	caseinolytic peptidase, ATP-dependent, proteolytic subunit homolog (E. coli)	Hydrolase; Mitochondrion; Protease; Serine protease; Transit peptide.
GLRX5_MOUSE		31.6	152	16292	Glutaredoxin-related protein 5	13	13	1	73046	glutaredoxin 5 homolog (S. cerevisiae)
MMSA_MOUSE		16.8	535	57916	Methylmalonate-semialdehyde dehydrogenase [acylating], mitochondrial	13	13	1	104776	aldehyde dehydrogenase family 6, subfamily A1	Acetylation; Mitochondrion; NAD; Oxidoreductase; Transit peptide.
MUTA_MOUSE		5.1	748	82965	Methylmalonyl-CoA mutase, mitochondrial	13	7	0.538	17850	methylmalonyl-Coenzyme A mutase	Cobalamin; Cobalt; Isomerase; Metal-binding; Mitochondrion; Transit peptide.
NIPS2_MOUSE		7.8	281	32933	Protein NipSnap homolog 2	13	13	1	14467	glioblastoma amplified sequence
PRDX2_MOUSE		30.3	198	21779	Peroxiredoxin-2	13	13	1	21672	peroxiredoxin 2	Acetylation; Antioxidant; Cytoplasm; Direct protein sequencing; Oxidoreductase; Peroxidase; Redox-active center.
PURA_MOUSE		18.4	321	34884	Transcriptional activator protein Pur-alpha	13	13	1	19290	purine rich element binding protein A	Activator; DNA-binding; Nucleus; Phosphoprotein; Transcription; Transcription regulation.
RL7_MOUSE		9.3	270	31420	60S ribosomal protein L7	13	13	1	19989	ribosomal protein L7	Acetylation; Phosphoprotein; Repeat; Ribonucleoprotein; Ribosomal protein; RNA-binding.
RSSA_MOUSE		12.9	295	32838	40S ribosomal protein SA	13	13	1	16785	ribosomal protein SA	Acetylation; Cytoplasm; Direct protein sequencing; Phosphoprotein; Repeat; Ribonucleoprotein; Ribosomal protein.
SAM50_MOUSE		18.6	469	51864	Sorting and assembly machinery component 50 homolog	13	13	1	68653	sorting and assembly machinery component 50 homolog (S. cerevisiae)	Direct protein sequencing; Membrane; Mitochondrion; Outer membrane; Transmembrane.
ACADM_MOUSE		19.2	421	46481	Medium-chain specific acyl-CoA dehydrogenase, mitochondrial	12	12	1	11364	acyl-Coenzyme A dehydrogenase, medium chain	FAD; Fatty acid metabolism; Flavoprotein; Lipid metabolism; Mitochondrion; Oxidoreductase; Transit peptide.
ACSF2_MOUSE		13.7	615	67951	Acyl-CoA synthetase family member 2, mitochondrial	12	12	1	264895	acyl-CoA synthetase family member 2	Fatty acid metabolism; Ligase; Lipid metabolism; Mitochondrion; Transit peptide.
AMPN_MOUSE		10.1	966	109651	Aminopeptidase N	12	12	1	16790	alanyl (membrane) aminopeptidase	Aminopeptidase; Angiogenesis; Developmental protein; Differentiation; Direct protein sequencing; Glycoprotein; Hydrolase; Membrane; Metal-binding; Metalloprotease; Phosphoprotein; Protease; Signal-anchor; Sulfation; Transmembrane; Zinc.
AT2B2_MOUSE		4.5	1198	132587	Plasma membrane calcium-transporting ATPase 2	12	12	1	11941	ATPase, Ca++ transporting, plasma membrane 2	ATP-binding; Calcium; Calcium transport; Calmodulin-binding; Direct protein sequencing; Disease mutation; Hydrolase; Ion transport; Magnesium; Membrane; Metal-binding; Nucleotide-binding; Phosphoprotein; Polymorphism; Transmembrane; Transport.
CATD_MOUSE		19	410	44954	Cathepsin D	12	12	1	13033	cathepsin D	Aspartyl protease; Glycoprotein; Hydrolase; Lysosome; Protease; Signal; Zymogen.
CH10_MOUSE		23.5	102	10963	10 kDa heat shock protein, mitochondrial	12	12	1	15528	heat shock protein 1 (chaperonin 10)	Acetylation; Chaperone; Direct protein sequencing; Mitochondrion; Stress response.
COF1_MOUSE		27.1	166	18560	Cofilin-1	12	12	1	12631	cofilin 1, non-muscle	Acetylation; Actin-binding; Cytoplasm; Cytoskeleton; Direct protein sequencing; Nucleus; Phosphoprotein.
COX7C_MOUSE		28.6	63	7333	Cytochrome c oxidase subunit 7C, mitochondrial	12	12	1	12867	cytochrome c oxidase, subunit VIIc	Direct protein sequencing; Inner membrane; Membrane; Mitochondrion; Transit peptide; Transmembrane.
CRYAB_MOUSE		12	175	20069	Alpha-crystallin B chain	12	12	1	12955	crystallin, alpha B	Acetylation; Direct protein sequencing; Eye lens protein; Methylation; Oxidation; Phosphoprotein.
LAP2B_MOUSE		16.4	452	50295	Lamina-associated polypeptide 2, isoforms beta/delta/epsilon/gamma	12	12	1	21917	thymopoietin	3D-structure; Alternative splicing; Chromosomal protein; DNA-binding; Nucleus; Phosphoprotein.; Alternative splicing; Chromosomal protein; Direct protein sequencing; DNA-binding; Membrane; Nucleus; Phosphoprotein; Signal-anchor; Transmembrane.
LMNB2_MOUSE		10.1	596	67318	Lamin-B2	12	9	0.75	16907	lamin B2	Alternative splicing; Coiled coil; Direct protein sequencing; Intermediate filament; Lipoprotein; Membrane; Nucleus; Phosphoprotein; Prenylation.
LONM_MOUSE		8	949	105843	Lon protease homolog, mitochondrial	12	12	1	74142	lon peptidase 1, mitochondrial	ATP-binding; Direct protein sequencing; DNA-binding; Hydrolase; Mitochondrion; Nucleotide-binding; Protease; Serine protease; Transit peptide.
LRP2_MOUSE		1.9	4660	519212	Low-density lipoprotein receptor-related protein 2	12	12	1	14725	low density lipoprotein receptor-related protein 2	Coated pit; EGF-like domain; Endocytosis; Glycoprotein; Membrane; Phosphoprotein; Receptor; Repeat; SH3-binding; Signal; Transmembrane.
MTCH1_MOUSE		13.9	389	41565	Mitochondrial carrier homolog 1	12	12	1	56462	mitochondrial carrier homolog 1 (C. elegans)	Alternative splicing; Apoptosis; Membrane; Mitochondrion; Phosphoprotein; Repeat; Transmembrane; Transport.
NDUS7_MOUSE		16.1	224	24683	NADH dehydrogenase [ubiquinone] iron-sulfur protein 7, mitochondrial	12	12	1	75406	NADH dehydrogenase (ubiquinone) Fe-S protein 7	4Fe-4S; Direct protein sequencing; Electron transport; Iron; Iron-sulfur; Metal-binding; Mitochondrion; NAD; Oxidoreductase; Respiratory chain; Transit peptide; Transport; Ubiquinone.
RAB5C_MOUSE		29.2	216	23412	Ras-related protein Rab-5C	12	6	0.5	19345	RAB5C, member RAS oncogene family	3D-structure; Direct protein sequencing; Endosome; GTP-binding; Lipoprotein; Membrane; Nucleotide-binding; Prenylation; Protein transport; Transport.
RL18_MOUSE		13.8	188	21645	60S ribosomal protein L18	12	12	1	19899	ribosomal protein L18	Cytoplasm; Phosphoprotein; Ribonucleoprotein; Ribosomal protein.
RS18_MOUSE		24.3	152	17719	40S ribosomal protein S18	12	12	1	20084	ribosomal protein S18	Acetylation; Cytoplasm; Ribonucleoprotein; Ribosomal protein; RNA-binding; rRNA-binding.
1433B_MOUSE		17.5	246	28086	14-3-3 protein beta/alpha	11	4	0.364	54401	tyrosine 3-monooxygenase/tryptophan 5-monooxygenase activation protein, beta polypeptide	Acetylation; Alternative initiation; Cytoplasm; Direct protein sequencing; Nitration; Phosphoprotein.
1433F_MOUSE		23.6	246	28212	14-3-3 protein eta	11	4	0.364	22629	tyrosine 3-monooxygenase/tryptophan 5-monooxygenase activation protein, eta polypeptide	Acetylation; Cytoplasm; Direct protein sequencing; Phosphoprotein.
1433T_MOUSE		20.4	245	27778	14-3-3 protein theta	11	4	0.364	22630	tyrosine 3-monooxygenase/tryptophan 5-monooxygenase activation protein, theta polypeptide	Acetylation; Alternative splicing; Cytoplasm; Direct protein sequencing.
AOFA_MOUSE		6.3	526	59588	Amine oxidase [flavin-containing] A	11	11	1	17161	monoamine oxidase A	Catecholamine metabolism; Direct protein sequencing; FAD; Flavoprotein; Membrane; Mitochondrion; Neurotransmitter degradation; Oxidoreductase; Transmembrane.
ASAH1_MOUSE		13.2	394	44670	Acid ceramidase	11	11	1	11886	N-acylsphingosine amidohydrolase 1	Glycoprotein; Hydrolase; Lysosome; Signal.
CAH14_MOUSE		16.6	337	37505	Carbonic anhydrase 14	11	11	1	23831	carbonic anhydrase 14	3D-structure; Glycoprotein; Lyase; Membrane; Metal-binding; Signal; Transmembrane; Zinc.
DMD_MOUSE		0.5	3678	425819	Dystrophin	11	7	0.636	13405	dystrophin, muscular dystrophy	Actin-binding; Alternative splicing; Calcium; Cytoplasm; Cytoskeleton; Membrane; Metal-binding; Phosphoprotein; Repeat; Structural protein; Zinc; Zinc-finger.
EFTU_MOUSE		14.6	452	49508	Elongation factor Tu, mitochondrial	11	11	1	233870	Tu translation elongation factor, mitochondrial	Alternative splicing; Direct protein sequencing; Elongation factor; GTP-binding; Mitochondrion; Nucleotide-binding; Protein biosynthesis; Transit peptide.
GDIB_MOUSE		9.4	445	50537	Rab GDP dissociation inhibitor beta	11	11	1	14569	guanosine diphosphate (GDP) dissociation inhibitor 2	Alternative splicing; Cytoplasm; Direct protein sequencing; GTPase activation; Membrane.
H2AW_MOUSE		8.9	372	40092	Core histone macro-H2A.2	11	2	0.182	404634	H2A histone family, member Y2	Chromatin regulator; Chromosomal protein; DNA-binding; Nucleosome core; Nucleus.
ITA6_MOUSE		9.2	1091	122148	Integrin alpha-6	11	11	1	16403	integrin alpha 6	Alternative splicing; Calcium; Cell adhesion; Cleavage on pair of basic residues; Glycoprotein; Integrin; Membrane; Phosphoprotein; Receptor; Repeat; Signal; Transmembrane.
NDUA6_MOUSE		11.5	131	15283	NADH dehydrogenase [ubiquinone] 1 alpha subcomplex subunit 6	11	11	1	67130	NADH dehydrogenase (ubiquinone) 1 alpha subcomplex, 6 (B14)	Direct protein sequencing; Electron transport; Membrane; Mitochondrion; Respiratory chain; Transport.
NDUAC_MOUSE		17.9	145	17086	NADH dehydrogenase [ubiquinone] 1 alpha subcomplex subunit 12	11	11	1	66414	NADH dehydrogenase (ubiquinone) 1 alpha subcomplex, 12	Acetylation; Electron transport; Membrane; Mitochondrion; Respiratory chain; Transport.
NDUS5_MOUSE		29.2	106	12648	NADH dehydrogenase [ubiquinone] iron-sulfur protein 5	11	11	1	595136	NADH dehydrogenase (ubiquinone) Fe-S protein 5	Direct protein sequencing; Electron transport; Membrane; Mitochondrion; Respiratory chain; Transport.
PCBP1_MOUSE		18.3	356	37498	Poly(rC)-binding protein 1	11	10	0.909	23983	poly(rC) binding protein 1	DNA-binding; Nucleus; Phosphoprotein; Repeat; Ribonucleoprotein; RNA-binding.
PGRC2_MOUSE		21.7	217	23334	Membrane-associated progesterone receptor component 2	11	11	1	70804	progesterone receptor membrane component 2	Lipid-binding; Membrane; Phosphoprotein; Receptor; Steroid-binding; Transmembrane.
PPIB_MOUSE		19.9	216	23713	Peptidyl-prolyl cis-trans isomerase B	11	11	1	19035	peptidylprolyl isomerase B	Cyclosporin; Endoplasmic reticulum; Isomerase; Rotamase; Signal.
THTR_MOUSE		11.4	297	33466	Thiosulfate sulfurtransferase	11	11	1	22117	thiosulfate sulfurtransferase, mitochondrial	Acetylation; Mitochondrion; Phosphoprotein; Repeat; Transferase.
1433G_MOUSE		20.2	247	28303	14-3-3 protein gamma	10	3	0.3	22628	tyrosine 3-monooxygenase/tryptophan 5-monooxygenase activation protein, gamma polypeptide	Acetylation; Cytoplasm; Direct protein sequencing; Phosphoprotein.
ACTZ_MOUSE		14.6	376	42614	Alpha-centractin	10	10	1	54130	ARP1 actin-related protein 1 homolog A (yeast)	Acetylation; ATP-binding; Cytoplasm; Cytoskeleton; Nucleotide-binding; Structural protein.
AUHM_MOUSE		15	314	33395	Methylglutaconyl-CoA hydratase, mitochondrial	10	10	1	11992	AU RNA binding protein/enoyl-coenzyme A hydratase	Alternative splicing; Branched-chain amino acid catabolism; Lyase; Mitochondrion; RNA-binding; Transit peptide.
BDH_MOUSE		14.9	343	38285	D-beta-hydroxybutyrate dehydrogenase, mitochondrial	10	10	1	71911	3-hydroxybutyrate dehydrogenase, type 1	Acetylation; Allosteric enzyme; Direct protein sequencing; Mitochondrion; NAD; Oxidoreductase; Transit peptide.
CO2A1_MOUSE		2.5	1487	141974	Collagen alpha-1(II) chain	10	10	1	12824	collagen, type II, alpha 1	Alternative splicing; Collagen; Disease mutation; Extracellular matrix; Glycoprotein; Hydroxylation; Repeat; Secreted; Signal; Structural protein.
ERLN2_MOUSE		23.8	340	37873	Erlin-2	10	10	1	244373	ER lipid raft associated 2	Endoplasmic reticulum; Glycoprotein; Membrane; Signal-anchor; Transmembrane.
GBG12_MOUSE		37.5	72	7997	Guanine nucleotide-binding protein G(I)/G(S)/G(O) subunit gamma-12	10	10	1	14701	guanine nucleotide binding protein (G protein), gamma 12	Acetylation; Lipoprotein; Membrane; Phosphoprotein; Prenylation; Transducer.
HSP74_MOUSE		7.1	841	94133	Heat shock 70 kDa protein 4	10	5	0.5	15525	heat shock protein 4	ATP-binding; Cytoplasm; Direct protein sequencing; Nucleotide-binding; Phosphoprotein; Stress response.
HSPB1_MOUSE		23.4	209	23014	Heat shock protein beta-1	10	10	1	15507	heat shock protein 1	Acetylation; Alternative splicing; Direct protein sequencing; Phosphoprotein; Stress response.
IPYR2_MOUSE		16.7	330	38115	Inorganic pyrophosphatase 2, mitochondrial	10	10	1	74776	pyrophosphatase (inorganic) 2	Alternative splicing; Hydrolase; Magnesium; Metal-binding; Mitochondrion; Transit peptide.
K6PL_MOUSE		7.3	780	85301	6-phosphofructokinase, liver type	10	4	0.4	18641	phosphofructokinase, liver, B-type	Allosteric enzyme; ATP-binding; Direct protein sequencing; Glycolysis; Kinase; Magnesium; Metal-binding; Nucleotide-binding; Phosphoprotein; Repeat; Transferase.
NAGAB_MOUSE		8.9	415	47235	Alpha-N-acetylgalactosaminidase	10	10	1	17939	N-acetyl galactosaminidase, alpha	Glycoprotein; Glycosidase; Hydrolase; Lysosome; Phosphoprotein; Signal.
PLAK_MOUSE		9.9	745	81801	Junction plakoglobin	10	10	1	16480	junction plakoglobin	Acetylation; Cell adhesion; Cell junction; Cytoplasm; Cytoskeleton; Membrane; Phosphoprotein; Repeat; Structural protein.
PTBP1_MOUSE		9.5	527	56478	Polypyrimidine tract-binding protein 1	10	10	1	19205	polypyrimidine tract binding protein 1	Acetylation; Direct protein sequencing; mRNA processing; mRNA splicing; Nucleus; Phosphoprotein; Repeat; RNA-binding.
SPRE_MOUSE		22.2	261	27883	Sepiapterin reductase	10	10	1	20751	sepiapterin reductase	3D-structure; Acetylation; Cytoplasm; NADP; Oxidoreductase.
SQRD_MOUSE		12	450	50340	Sulfide:quinone oxidoreductase, mitochondrial	10	10	1	59010	sulfide quinone reductase-like (yeast)	FAD; Flavoprotein; Mitochondrion; NADP; Oxidoreductase; Transit peptide.
TIM13_MOUSE		26.3	95	10458	Mitochondrial import inner membrane translocase subunit Tim13	10	10	1	30055	translocase of inner mitochondrial membrane 13 homolog (yeast)	Chaperone; Direct protein sequencing; Inner membrane; Membrane; Metal-binding; Mitochondrion; Protein transport; Translocation; Transport; Zinc.
TPM1_MOUSE		16.2	284	32681	Tropomyosin alpha-1 chain	10	2	0.2	22003	tropomyosin 1, alpha	Acetylation; Actin-binding; Alternative splicing; Coiled coil; Cytoplasm; Cytoskeleton; Muscle protein; Phosphoprotein; Ubl conjugation.
ACSL1_MOUSE		5.2	699	77923	Long-chain-fatty-acid--CoA ligase 1	9	9	1	14081	acyl-CoA synthetase long-chain family member 1	Acetylation; Direct protein sequencing; Endoplasmic reticulum; Fatty acid metabolism; Ligase; Lipid metabolism; Magnesium; Membrane; Microsome; Mitochondrion; Peroxisome; Phosphoprotein; Signal-anchor; Transmembrane.
ANX11_MOUSE		6.4	503	54111	Annexin A11	9	4	0.444	11744	annexin A11	Annexin; Calcium; Calcium/phospholipid-binding; Nucleus; Repeat.
CAP1_MOUSE		24.7	474	51575	Adenylyl cyclase-associated protein 1	9	9	1	12331	CAP, adenylate cyclase-associated protein 1 (yeast)	Acetylation; Actin-binding; Membrane; Phosphoprotein.
CPT2_MOUSE		12.6	658	73927	Carnitine O-palmitoyltransferase 2, mitochondrial	9	9	1	12896	carnitine palmitoyltransferase 2	Acetylation; Acyltransferase; Fatty acid metabolism; Inner membrane; Lipid metabolism; Membrane; Mitochondrion; Transferase; Transit peptide; Transport.
DCTN2_MOUSE		14.7	402	44117	Dynactin subunit 2	9	9	1	69654	dynactin 2	Coiled coil; Cytoplasm; Cytoskeleton; Direct protein sequencing; Dynein; Membrane; Microtubule; Motor protein; Phosphoprotein.
DHB11_MOUSE		9.4	298	32881	Estradiol 17-beta-dehydrogenase 11	9	9	1	114664	hydroxysteroid (17-beta) dehydrogenase 11	Alternative splicing; Cytoplasm; Lipid synthesis; NADP; Oxidoreductase; Secreted; Signal; Steroid biosynthesis.
DHB8_MOUSE		19.2	260	26645	Estradiol 17-beta-dehydrogenase 8	9	9	1	14979	H2-K region expressed gene 6	Acetylation; Alternative splicing; Lipid synthesis; NAD; Oxidoreductase; Steroid biosynthesis.
EF2_MOUSE		9	858	95314	Elongation factor 2	9	9	1	13629	eukaryotic translation elongation factor 2	Cytoplasm; Direct protein sequencing; Elongation factor; GTP-binding; Nucleotide-binding; Phosphoprotein; Protein biosynthesis.
FAHD2_MOUSE		8.3	313	34690	Fumarylacetoacetate hydrolase domain-containing protein 2A	9	9	1	68126	fumarylacetoacetate hydrolase domain containing 2A	Calcium; Direct protein sequencing; Hydrolase; Magnesium; Metal-binding.
GNAQ_MOUSE		12.2	353	41483	Guanine nucleotide-binding protein G(q) subunit alpha	9	4	0.444	14682	guanine nucleotide binding protein, alpha q polypeptide	3D-structure; Direct protein sequencing; GTP-binding; Lipoprotein; Nucleotide-binding; Palmitate; Transducer.
M6PBP_MOUSE		13	437	47262	Mannose-6-phosphate receptor-binding protein 1	9	9	1	66905	mannose-6-phosphate receptor binding protein 1	3D-structure; Cytoplasm; Endosome; Lipid droplet; Membrane; Transport.
MYO1B_MOUSE		5	1107	128528	Myosin-Ib	9	4	0.444	17912	myosin IB	Actin-binding; Alternative splicing; ATP-binding; Calmodulin-binding; Motor protein; Myosin; Nucleotide-binding; Repeat.
OPA1_MOUSE		8.3	960	111339	Dynamin-like 120 kDa protein, mitochondrial	9	9	1	74143	optic atrophy 1 homolog (human)	Alternative splicing; Apoptosis; Coiled coil; GTP-binding; Membrane; Mitochondrion; Nucleotide-binding; Phosphoprotein; Sensory transduction; Transit peptide; Transmembrane; Vision.
RASK_MOUSE		20.1	189	21656	GTPase KRas	9	9	1	16653	v-Ki-ras2 Kirsten rat sarcoma viral oncogene homolog	Acetylation; Alternative splicing; GTP-binding; Lipoprotein; Membrane; Methylation; Nucleotide-binding; Palmitate; Prenylation; Proto-oncogene.
TPM2_MOUSE		12	284	32837	Tropomyosin beta chain	9	1	0.111	22004	tropomyosin 2, beta	Acetylation; Actin-binding; Alternative splicing; Coiled coil; Cytoplasm; Cytoskeleton; Muscle protein; Phosphoprotein.
VWA1_MOUSE		14.9	415	44709	von Willebrand factor A domain-containing protein 1	9	9	1	246228	von Willebrand factor A domain containing 1	Alternative splicing; Extracellular matrix; Glycoprotein; Repeat; Secreted; Signal.
ZADH2_MOUSE		8	377	40529	Zinc-binding alcohol dehydrogenase domain-containing protein 2	9	9	1	225791	zinc binding alcohol dehydrogenase, domain containing 2	NADP; Oxidoreductase.
ANXA7_MOUSE		14.3	463	49939	Annexin A7	8	8	1	11750	annexin A7	Annexin; Calcium; Calcium/phospholipid-binding; Repeat.
ARF4_MOUSE		11.7	180	20397	ADP-ribosylation factor 4	8	1	0.125	11843	ADP-ribosylation factor 4	ER-Golgi transport; Golgi apparatus; GTP-binding; Lipoprotein; Myristate; Nucleotide-binding; Protein transport; Transport.
GDIR1_MOUSE		15.2	204	23407	Rho GDP-dissociation inhibitor 1	8	8	1	192662	Rho GDP dissociation inhibitor (GDI) alpha	Acetylation; Cytoplasm; Direct protein sequencing; GTPase activation.
HKDC1_MOUSE		3.1	915	102259	Putative hexokinase HKDC1	8	3	0.375	216019	hexokinase domain containing 1	ATP-binding; Glycolysis; Kinase; Nucleotide-binding; Repeat; Transferase.
MAVS_MOUSE		6.2	503	53399	Mitochondrial antiviral-signaling protein	8	8	1	228607	RIKEN cDNA D430028G21 gene	Antiviral defense; Immune response; Innate immunity; Membrane; Mitochondrion; Outer membrane; Phosphoprotein; Transmembrane.
NDUS4_MOUSE		20.6	175	19785	NADH dehydrogenase [ubiquinone] iron-sulfur protein 4, mitochondrial	8	8	1	17993	NADH dehydrogenase (ubiquinone) Fe-S protein 4	Direct protein sequencing; Electron transport; Membrane; Mitochondrion; Respiratory chain; Transit peptide; Transport.
NPM_MOUSE		10.3	292	32560	Nucleophosmin	8	8	1	18148	nucleophosmin 1	Acetylation; Direct protein sequencing; DNA-binding; Nucleus; Phosphoprotein; RNA-binding.
PCCB_MOUSE		12.4	541	58394	Propionyl-CoA carboxylase beta chain, mitochondrial	8	8	1	66904	propionyl Coenzyme A carboxylase, beta polypeptide	Acetylation; Ligase; Mitochondrion; Transit peptide.
QCR6_MOUSE		41.6	89	10435	Cytochrome b-c1 complex subunit 6, mitochondrial	8	8	1	66576	ubiquinol-cytochrome c reductase hinge protein	Acetylation; Direct protein sequencing; Electron transport; Inner membrane; Membrane; Mitochondrion; Phosphoprotein; Respiratory chain; Transit peptide; Transport.
RAB5A_MOUSE		10.7	215	23599	Ras-related protein Rab-5A	8	2	0.25	271457	RAB5A, member RAS oncogene family	Direct protein sequencing; Endosome; GTP-binding; Lipoprotein; Membrane; Nucleotide-binding; Prenylation; Protein transport; Transport.
RAC1_MOUSE		22.9	192	21450	Ras-related C3 botulinum toxin substrate 1	8	8	1	19353	RAS-related C3 botulinum substrate 1	GTP-binding; Lipoprotein; Membrane; Methylation; Nucleotide-binding; Prenylation.
RL12_MOUSE		33.9	165	17805	60S ribosomal protein L12	8	8	1	269261	ribosomal protein L12	3D-structure; Phosphoprotein; Ribonucleoprotein; Ribosomal protein; RNA-binding.
RS9_MOUSE		20.6	194	22591	40S ribosomal protein S9	8	8	1	76846	ribosomal protein S9	Ribonucleoprotein; Ribosomal protein; RNA-binding; rRNA-binding.
RTN4_MOUSE		6	1162	126613	Reticulon-4	8	8	1	68585	reticulon 4	Alternative splicing; Direct protein sequencing; Endoplasmic reticulum; Membrane; Phosphoprotein; Transmembrane.
S10A1_MOUSE		29.8	94	10505	Protein S100-A1	8	8	1	20193	S100 calcium binding protein A1	Calcium; Cytoplasm; Metal-binding; Repeat; Zinc.
SDPR_MOUSE		12	418	46764	Serum deprivation-response protein	8	8	1	20324	serum deprivation response	Acetylation; Coiled coil; Cytoplasm; Lipid-binding; Phosphoprotein.
SNTB2_MOUSE		13.1	520	56382	Beta-2-syntrophin	8	8	1	20650	syntrophin, basic 2	Actin-binding; Calcium; Calmodulin-binding; Cell junction; Cytoplasm; Cytoplasmic vesicle; Cytoskeleton; Membrane; Microtubule; Phosphoprotein; Repeat.
SRBS1_MOUSE		4.3	1290	143070	Sorbin and SH3 domain-containing protein 1	8	8	1	20411	sorbin and SH3 domain containing 1	Alternative splicing; Cell junction; Cytoplasm; Cytoskeleton; Glycoprotein; Membrane; Phosphoprotein; Repeat; SH3 domain; Transport.
SUCA_MOUSE		7.2	346	36155	Succinyl-CoA ligase [GDP-forming] subunit alpha, mitochondrial	8	8	1	56451	succinate-CoA ligase, GDP-forming, alpha subunit	Direct protein sequencing; GTP-binding; Ligase; Mitochondrion; Nucleotide-binding; Phosphoprotein; Transit peptide; Tricarboxylic acid cycle; Ubl conjugation.
TPM3_MOUSE		8.1	284	32863	Tropomyosin alpha-3 chain	8	2	0.25	59069	tropomyosin 3, gamma	Acetylation; Actin-binding; Alternative splicing; Coiled coil; Cytoplasm; Cytoskeleton; Muscle protein; Phosphoprotein.
AL9A1_MOUSE		11.9	494	53515	4-trimethylaminobutyraldehyde dehydrogenase	7	7	1	56752	aldehyde dehydrogenase 9, subfamily A1	Acetylation; Cytoplasm; NAD; Oxidoreductase.
APOO_MOUSE		12.3	212	24137	Apolipoprotein O	7	7	1	68316	apolipoprotein O	Membrane; Transmembrane.
COX7R_MOUSE		40.5	111	12399	Cytochrome c oxidase subunit 7A-related protein, mitochondrial	7	7	1	20463	cytochrome c oxidase subunit VIIa polypeptide 2-like	Inner membrane; Membrane; Mitochondrion; Transit peptide.
CPT1B_MOUSE		4.4	772	88217	Carnitine O-palmitoyltransferase 1, muscle isoform	7	7	1	12895	carnitine palmitoyltransferase 1b, muscle	Acyltransferase; Fatty acid metabolism; Lipid metabolism; Membrane; Mitochondrion; Outer membrane; Transferase; Transmembrane; Transport.
DHRS4_MOUSE		7.7	260	27754	Dehydrogenase/reductase SDR family member 4	7	7	1	28200	dehydrogenase/reductase (SDR family) member 4	NADP; Oxidoreductase; Peroxisome.
FBN1_MOUSE		2.1	2871	312266	Fibrillin-1	7	5	0.714	14118	fibrillin 1	Calcium; EGF-like domain; Extracellular matrix; Glycoprotein; Phosphoprotein; Repeat; Secreted; Signal.
FLOT1_MOUSE		15.9	428	47513	Flotillin-1	7	7	1	14251	flotillin 1	Direct protein sequencing; Membrane.
GNA11_MOUSE		9.7	359	42024	Guanine nucleotide-binding protein subunit alpha-11	7	2	0.286	14672	guanine nucleotide binding protein, alpha 11	Direct protein sequencing; GTP-binding; Nucleotide-binding; Transducer.
HS12B_MOUSE		7.7	685	76119	Heat shock 70 kDa protein 12B	7	7	1	72630	heat shock protein 12B	ATP-binding; Nucleotide-binding; Phosphoprotein.
ITAV_MOUSE		5	1044	115278	Integrin alpha-V	7	7	1	16410	integrin alpha V	Angiogenesis; Calcium; Cell adhesion; Cleavage on pair of basic residues; Developmental protein; Differentiation; Glycoprotein; Integrin; Membrane; Receptor; Repeat; Signal; Transmembrane.
KAD2_MOUSE		14.2	239	26469	Adenylate kinase 2, mitochondrial	7	7	1	11637	adenylate kinase 2	Acetylation; ATP-binding; Direct protein sequencing; Kinase; Mitochondrion; Nucleotide-binding; Transferase.
MECR_MOUSE		14.5	373	40343	Trans-2-enoyl-CoA reductase, mitochondrial	7	7	1	26922	mitochondrial trans-2-enoyl-CoA reductase	Fatty acid biosynthesis; Lipid synthesis; Mitochondrion; NADP; Oxidoreductase; Transit peptide.
NDUA7_MOUSE		39.8	113	12576	NADH dehydrogenase [ubiquinone] 1 alpha subcomplex subunit 7	7	7	1	66416	NADH dehydrogenase (ubiquinone) 1 alpha subcomplex, 7 (B14.5a)	Acetylation; Direct protein sequencing; Electron transport; Membrane; Mitochondrion; Respiratory chain; Transport.
NUCL_MOUSE		8.1	707	76723	Nucleolin	7	7	1	17975	nucleolin	Direct protein sequencing; DNA-binding; Methylation; Nucleus; Phosphoprotein; Repeat; RNA-binding.
PDIA6_MOUSE		10	440	48100	Protein disulfide-isomerase A6	7	7	1	71853	protein disulfide isomerase associated 6	3D-structure; Direct protein sequencing; Endoplasmic reticulum; Isomerase; Phosphoprotein; Redox-active center; Repeat; Signal.
PRDX6_MOUSE		25.4	224	24871	Peroxiredoxin-6	7	7	1	11758	peroxiredoxin 6	Antioxidant; Cytoplasm; Direct protein sequencing; Hydrolase; Lipid degradation; Lysosome; Multifunctional enzyme; Oxidoreductase; Peroxidase; Phosphoprotein; Redox-active center.
RL4_MOUSE		10	419	47154	60S ribosomal protein L4	7	7	1	67891	ribosomal protein L4	Acetylation; Direct protein sequencing; Phosphoprotein; Ribonucleoprotein; Ribosomal protein.
RL7A_MOUSE		12.4	266	29977	60S ribosomal protein L7a	7	7	1	27176	ribosomal protein L7a	Ribonucleoprotein; Ribosomal protein.
SFRS2_MOUSE		11.3	221	25476	Splicing factor, arginine/serine-rich 2	7	7	1	20382	splicing factor, arginine/serine-rich 2 (SC-35)	Acetylation; mRNA processing; mRNA splicing; Nucleus; Phosphoprotein; RNA-binding.
TPM4_MOUSE		15.7	248	28468	Tropomyosin alpha-4 chain	7	7	1	326618	tropomyosin 4	Acetylation; Actin-binding; Coiled coil; Cytoplasm; Cytoskeleton; Muscle protein.
VAMP2_MOUSE		20.7	116	12691	Vesicle-associated membrane protein 2	7	7	1	22318	vesicle-associated membrane protein 2	Acetylation; Cell junction; Coiled coil; Cytoplasmic vesicle; Direct protein sequencing; Membrane; Phosphoprotein; Synapse; Synaptosome; Transmembrane.
VAMP3_MOUSE	redundant	23.3	103	11480	Vesicle-associated membrane protein 3	7	7	1	22319	vesicle-associated membrane protein 3	Cell junction; Coiled coil; Membrane; Phosphoprotein; Synapse; Synaptosome; Transmembrane.
ABHEB_MOUSE		11.9	210	22451	Abhydrolase domain-containing protein 14B	6	6	1	76491	abhydrolase domain containing 14b	Cytoplasm; Hydrolase; Nucleus.
ADDA_MOUSE		7.5	735	80647	Alpha-adducin	6	6	1	11518	adducin 1 (alpha)	Actin-binding; Alternative splicing; Calmodulin-binding; Cytoplasm; Cytoskeleton; Membrane; Phosphoprotein.
AIBP_MOUSE		10.6	282	30973	Apolipoprotein A-I-binding protein	6	6	1	246703	apolipoprotein A-I binding protein	3D-structure; Secreted; Signal.
ALDR_MOUSE		7	316	35732	Aldose reductase	6	6	1	11677	aldo-keto reductase family 1, member B3 (aldose reductase)	Acetylation; Cytoplasm; Direct protein sequencing; NADP; Oxidoreductase; Phosphoprotein.
CALR_MOUSE		15.6	416	47995	Calreticulin	6	6	1	12317	calreticulin	Calcium; Chaperone; Direct protein sequencing; Endoplasmic reticulum; Lectin; Metal-binding; Repeat; Signal; Zinc.
CAPZB_MOUSE		8.7	277	31345	F-actin-capping protein subunit beta	6	6	1	12345	capping protein (actin filament) muscle Z-line, beta	Acetylation; Actin capping; Actin-binding; Alternative splicing; Cytoplasm; Cytoskeleton; Direct protein sequencing; Phosphoprotein.
CATB_MOUSE		14.2	339	37280	Cathepsin B	6	6	1	13030	cathepsin B	Glycoprotein; Hydrolase; Lysosome; Protease; Signal; Thiol protease; Zymogen.
CBR4_MOUSE		11.9	236	25415	Carbonyl reductase 4	6	6	1	234309	carbonyl reductase 4	Cytoplasm; NADP; Oxidoreductase.
EHD3_MOUSE		8.4	535	60821	EH domain-containing protein 3	6	6	1	57440	EH-domain containing 3	Acetylation; ATP-binding; Calcium; Coiled coil; Direct protein sequencing; Nucleotide-binding.
GRN_MOUSE		4.9	589	63458	Granulins	6	6	1	14824	granulin	Cytokine; Direct protein sequencing; Glycoprotein; Repeat; Secreted; Signal.
K6PF_MOUSE		4.2	780	85269	6-phosphofructokinase, muscle type	6	3	0.5	18642	phosphofructokinase, muscle	Allosteric enzyme; ATP-binding; Direct protein sequencing; Glycolysis; Kinase; Magnesium; Metal-binding; Nucleotide-binding; Phosphoprotein; Repeat; Transferase.
LAMP1_MOUSE		5.7	406	43865	Lysosome-associated membrane glycoprotein 1	6	6	1	16783	lysosomal-associated membrane protein 1	Direct protein sequencing; Endosome; Glycoprotein; Lysosome; Membrane; Signal; Transmembrane.
MIRO1_MOUSE		5.5	631	72242	Mitochondrial Rho GTPase 1	6	6	1	59040	ras homolog gene family, member T1	Alternative splicing; Calcium; GTP-binding; Hydrolase; Membrane; Mitochondrion; Nucleotide-binding; Outer membrane; Repeat; Transmembrane.
ODPX_MOUSE		7.2	501	53999	Pyruvate dehydrogenase protein X component, mitochondrial	6	6	1	27402	pyruvate dehydrogenase complex, component X	Lipoyl; Mitochondrion; Transit peptide.
PCBP2_MOUSE		13.5	362	38222	Poly(rC)-binding protein 2	6	5	0.833	18521	poly(rC) binding protein 2	Alternative splicing; Direct protein sequencing; DNA-binding; Nucleus; Phosphoprotein; Repeat; Ribonucleoprotein; RNA-binding.
RAP1A_MOUSE		20.7	184	20987	Ras-related protein Rap-1A	6	6	1	109905	RAS-related protein-1a	Anti-oncogene; Cell cycle; GTP-binding; Lipoprotein; Membrane; Methylation; Nucleotide-binding; Prenylation.
RAP1B_MOUSE	redundant	20.7	184	20825	Ras-related protein Rap-1b	6	6	1	215449	RAS related protein 1b	ADP-ribosylation; Cytoplasm; GTP-binding; Lipoprotein; Membrane; Methylation; Nucleotide-binding; Phosphoprotein; Prenylation.
RL13_MOUSE		15.6	211	24305	60S ribosomal protein L13	6	6	1	270106	ribosomal protein L13	Ribonucleoprotein; Ribosomal protein.
RL30_MOUSE		24.3	115	12784	60S ribosomal protein L30	6	6	1	19946	ribosomal protein L30	Phosphoprotein; Ribonucleoprotein
RLBP1_MOUSE		8.2	317	36408	Retinaldehyde-binding protein 1	6	6	1	19771	retinaldehyde binding protein 1	Acetylation; Cytoplasm; Retinol-binding; Sensory transduction; Transport; Vision.
RRAS_MOUSE		12.4	218	23764	Ras-related protein R-Ras	6	6	1	20130	Harvey rat sarcoma oncogene, subgroup R	GTP-binding; Lipoprotein; Membrane; Methylation; Nucleotide-binding; Prenylation.
RS2_MOUSE		10.2	293	31231	40S ribosomal protein S2	6	6	1	16898	ribosomal protein S2	Phosphoprotein; Repeat; Ribonucleoprotein; Ribosomal protein.
SEPT9_MOUSE		6.5	583	65575	Septin-9	6	4	0.667	53860	septin 9	Alternative splicing; Cell cycle; Cell division; GTP-binding; Membrane; Nucleotide-binding; Phosphoprotein.
TADBP_MOUSE		13.8	414	44548	TAR DNA-binding protein 43	6	6	1	230908	TAR DNA binding protein	Direct protein sequencing; DNA-binding; Nucleus; Phosphoprotein; Repeat; Repressor; RNA-binding; Transcription; Transcription regulation.
UGPA_MOUSE		4.1	508	56979	UTP--glucose-1-phosphate uridylyltransferase	6	6	1	216558	UDP-glucose pyrophosphorylase 2	Alternative splicing; Cytoplasm; Nucleotidyltransferase; Transferase.
VATB2_MOUSE		5.7	511	56551	V-type proton ATPase subunit B, brain isoform	6	6	1	11966	ATPase, H+ transporting, lysosomal V1 subunit B2	ATP synthesis; Direct protein sequencing; Hydrogen ion transport; Hydrolase; Ion transport; Membrane; Phosphoprotein; Transport.
ACAD8_MOUSE		11.4	413	45020	Isobutyryl-CoA dehydrogenase, mitochondrial	5	5	1	66948	acyl-Coenzyme A dehydrogenase family, member 8	Branched-chain amino acid catabolism; FAD; Flavoprotein; Mitochondrion; Oxidoreductase; Transit peptide.
ACLY_MOUSE		2.7	1091	119728	ATP-citrate synthase	5	5	1	104112	ATP citrate lyase	ATP-binding; Cytoplasm; Lipid synthesis; Magnesium; Metal-binding; Nucleotide-binding; Phosphoprotein; Transferase.
APOOL_MOUSE		15.5	265	29261	Apolipoprotein O-like	5	5	1	68117	apolipoprotein O-like	Glycoprotein; Secreted; Signal.
CTNA2_MOUSE		3.7	953	105286	Catenin alpha-2	5	3	0.6	12386	catenin (cadherin associated protein), alpha 2	Acetylation; Alternative splicing; Cell adhesion; Cell junction; Cytoplasm; Cytoskeleton; Phosphoprotein; Structural protein.
DDAH2_MOUSE		17.2	285	29646	N(G),N(G)-dimethylarginine dimethylaminohydrolase 2	5	5	1	51793	dimethylarginine dimethylaminohydrolase 2	Direct protein sequencing; Hydrolase.
DDX17_MOUSE		5.5	650	72400	Probable ATP-dependent RNA helicase DDX17	5	4	0.8	67040	DEAD (Asp-Glu-Ala-Asp) box polypeptide 17	Alternative splicing; ATP-binding; Helicase; Hydrolase; Nucleotide-binding; Nucleus; Phosphoprotein; RNA-binding.
DDX5_MOUSE	redundant	5.9	614	69320	Probable ATP-dependent RNA helicase DDX5	5	4	0.8	13207	DEAD (Asp-Glu-Ala-Asp) box polypeptide 5	ATP-binding; Helicase; Hydrolase; Methylation; mRNA processing; mRNA splicing; Nucleotide-binding; Nucleus; Phosphoprotein; RNA-binding; Spliceosome.
DHB12_MOUSE		9.9	312	34742	Estradiol 17-beta-dehydrogenase 12	5	5	1	56348	hydroxysteroid (17-beta) dehydrogenase 12	Alternative splicing; Endoplasmic reticulum; Lipid synthesis; Membrane; NADP; Oxidoreductase; Steroid biosynthesis; Transmembrane.
DHRS1_MOUSE		12.8	313	34005	Dehydrogenase/reductase SDR family member 1	5	5	1	52585	dehydrogenase/reductase (SDR family) member 1	Oxidoreductase.
ESAM_MOUSE		8.9	394	41810	Endothelial cell-selective adhesion molecule	5	5	1	69524	endothelial cell-specific adhesion molecule	Cell adhesion; Cell junction; Glycoprotein; Immunoglobulin domain; Membrane; Repeat; Signal; Tight junction; Transmembrane.
GSTK1_MOUSE		11.9	226	25704	Glutathione S-transferase kappa 1	5	5	1	76263	glutathione S-transferase kappa 1	Acetylation; Direct protein sequencing; Mitochondrion; Transferase.
ILK_MOUSE		7.1	452	51373	Integrin-linked protein kinase	5	5	1	16202	integrin linked kinase	ANK repeat; ATP-binding; Cell junction; Kinase; Nucleotide-binding; Phosphoprotein; Repeat; Serine/threonine-protein kinase; Transferase.
ITA1_MOUSE		3.7	1179	130809	Integrin alpha-1	5	5	1	109700	integrin alpha 1	Calcium; Cell adhesion; Glycoprotein; Integrin; Magnesium; Membrane; Receptor; Repeat; Signal; Transmembrane.
K6PP_MOUSE		7.1	784	85455	6-phosphofructokinase type C	5	2	0.4	56421	phosphofructokinase, platelet	Allosteric enzyme; Alternative splicing; ATP-binding; Glycolysis; Kinase; Magnesium; Metal-binding; Nucleotide-binding; Phosphoprotein; Repeat; Transferase.
LGUL_MOUSE		15.8	184	20810	Lactoylglutathione lyase	5	5	1	109801	glyoxalase 1	Lyase; Metal-binding; Zinc.
LPPRC_MOUSE		3.8	1392	156614	Leucine-rich PPR motif-containing protein, mitochondrial	5	5	1	72416	leucine-rich PPR-motif containing	DNA-binding; Membrane; Mitochondrion; mRNA transport; Nucleus; Repeat; RNA-binding; Transcription; Transcription regulation; Transit peptide; Transport.
MATR3_MOUSE		3.8	846	94630	Matrin-3	5	5	1	17184	matrin 3	3D-structure; Metal-binding; Nucleus; Phosphoprotein; Repeat; RNA-binding; Zinc; Zinc-finger.
NDUA2_MOUSE		23.2	99	10916	NADH dehydrogenase [ubiquinone] 1 alpha subcomplex subunit 2	5	5	1	17991	NADH dehydrogenase (ubiquinone) 1 alpha subcomplex, 2	Acetylation; Direct protein sequencing; Electron transport; Membrane; Mitochondrion; Respiratory chain; Transport.
NDUB7_MOUSE		19	137	16331	NADH dehydrogenase [ubiquinone] 1 beta subcomplex subunit 7	5	5	1	66916	NADH dehydrogenase (ubiquinone) 1 beta subcomplex, 7	Direct protein sequencing; Electron transport; Lipoprotein; Membrane; Mitochondrion; Myristate; Respiratory chain; Transport.
PDIA1_MOUSE		5.5	509	57144	Protein disulfide-isomerase	5	5	1	18453	prolyl 4-hydroxylase, beta polypeptide	Chaperone; Endoplasmic reticulum; Isomerase; Membrane; Redox-active center; Repeat; Signal.
PPBT_MOUSE		5.7	524	57455	Alkaline phosphatase, tissue-nonspecific isozyme	5	5	1	11647	alkaline phosphatase, liver/bone/kidney	Glycoprotein; GPI-anchor; Hydrolase; Lipoprotein; Magnesium; Membrane; Metal-binding; Phosphoprotein; Signal; Zinc.
RL22_MOUSE		18.8	128	14759	60S ribosomal protein L22	5	5	1	19934	ribosomal protein L22	Heparin-binding; Ribonucleoprotein; Ribosomal protein; RNA-binding.
RL23_MOUSE		21.4	140	14865	60S ribosomal protein L23	5	5	1	65019	ribosomal protein L23	Phosphoprotein; Ribonucleoprotein; Ribosomal protein.
RPN2_MOUSE		4.9	631	69063	Dolichyl-diphosphooligosaccharide--protein glycosyltransferase subunit 2	5	5	1	20014	ribophorin II	Endoplasmic reticulum; Glycoprotein; Membrane; Signal; Transferase; Transmembrane.
RRBP1_MOUSE		3.9	1605	172878	Ribosome-binding protein 1	5	5	1	81910	ribosome binding protein 1	Alternative splicing; Endoplasmic reticulum; Membrane; Phosphoprotein; Protein transport; Repeat; Translocation; Transmembrane; Transport.
RS15A_MOUSE		17.7	130	14839	40S ribosomal protein S15a	5	5	1	267019	ribosomal protein S15a	Ribonucleoprotein; Ribosomal protein.
SET_MOUSE		8.3	289	33378	Protein SET	5	5	1	56086	SET translocation	Acetylation; Alternative splicing; Cytoplasm; Endoplasmic reticulum; Nucleus; Phosphoprotein.
TCPD_MOUSE		5.4	539	58066	T-complex protein 1 subunit delta	5	5	1	12464	chaperonin subunit 4 (delta)	ATP-binding; Chaperone; Cytoplasm; Direct protein sequencing; Nucleotide-binding.
TCPQ_MOUSE		9.1	548	59556	T-complex protein 1 subunit theta	5	5	1	12469	chaperonin subunit 8 (theta)	Acetylation; ATP-binding; Chaperone; Cytoplasm; Direct protein sequencing; Nucleotide-binding; Phosphoprotein; Ubl conjugation.
THIKA_MOUSE		13.7	424	43953	3-ketoacyl-CoA thiolase A, peroxisomal	5	5	1	113868	acetyl-Coenzyme A acyltransferase 1A	Acyltransferase; Fatty acid metabolism; Lipid metabolism; Peroxisome; Transferase; Transit peptide.
THIKB_MOUSE	redundant	13.7	424	43995	3-ketoacyl-CoA thiolase B, peroxisomal	5	5	1	235674	acetyl-Coenzyme A acyltransferase 1B	Acyltransferase; Fatty acid metabolism; Lipid metabolism; Peroxisome; Transferase; Transit peptide.
THIO_MOUSE		21	105	11675	Thioredoxin	5	5	1	22166	thioredoxin 1	Acetylation; Cytoplasm; Electron transport; Redox-active center; Transport.
THTM_MOUSE		7.7	297	33023	3-mercaptopyruvate sulfurtransferase	5	5	1	246221	mercaptopyruvate sulfurtransferase	Cytoplasm; Direct protein sequencing; Mitochondrion; Repeat; Transferase.
UGGG1_MOUSE		2	1551	176432	UDP-glucose:glycoprotein glucosyltransferase 1	5	5	1	320011	UDP-glucose ceramide glucosyltransferase-like 1	Endoplasmic reticulum; Glycoprotein; Glycosyltransferase; Phosphoprotein; Signal; Transferase.
ADCL1_MOUSE		12.5	408	45740	Arylacetamide deacetylase-like 1	4	4	1	320024	arylacetamide deacetylase-like 1	Glycoprotein; Hydrolase; Membrane; Signal-anchor; Transmembrane.
ADRO_MOUSE		7.9	494	54202	NADPH:adrenodoxin oxidoreductase, mitochondrial	4	4	1	14149	ferredoxin reductase	Cholesterol metabolism; Electron transport; FAD; Flavoprotein; Lipid metabolism; Mitochondrion; NADP; Oxidoreductase; Steroid metabolism; Transit peptide; Transport.
AFAD_MOUSE		2.6	1820	206497	Afadin	4	4	1	17356	myeloid/lymphoid or mixed-lineage leukemia (trithorax homolog, Drosophila); translocated to, 4	3D-structure; Alternative splicing; Cell adhesion; Cell junction; Coiled coil; Phosphoprotein; Repeat.
AK1A1_MOUSE		10.5	325	36587	Alcohol dehydrogenase [NADP+]	4	4	1	58810	aldo-keto reductase family 1, member A4 (aldehyde reductase)	Acetylation; Direct protein sequencing; NADP; Oxidoreductase.
AL7A1_MOUSE		8.8	511	55645	Alpha-aminoadipic semialdehyde dehydrogenase	4	4	1	110695	aldehyde dehydrogenase family 7, member A1	NAD; Oxidoreductase.
AN32A_MOUSE		10.9	247	28538	Acidic leucine-rich nuclear phosphoprotein 32 family member A	4	4	1	11737	acidic (leucine-rich) nuclear phosphoprotein 32 family, member A	Cytoplasm; Leucine-rich repeat; Nucleus; Phosphoprotein; Repeat; Repressor; Transcription; Transcription regulation.
AP2A1_MOUSE		3.4	977	107664	AP-2 complex subunit alpha-1	4	3	0.75	11771	adaptor protein complex AP-2, alpha 1 subunit	Alternative splicing; Cytoplasmic vesicle; Endocytosis; Golgi apparatus; Membrane; Phosphoprotein; Protein transport; Transport.
CADH1_MOUSE		5.1	884	98256	Epithelial cadherin	4	4	1	12550	cadherin 1	3D-structure; Calcium; Cell adhesion; Cell junction; Cleavage on pair of basic residues; Direct protein sequencing; Glycoprotein; Membrane; Phosphoprotein; Repeat; Signal; Transmembrane.
CAV1_MOUSE		9.6	178	20539	Caveolin-1	4	4	1	12389	caveolin, caveolae protein 1	Alternative initiation; Direct protein sequencing; Golgi apparatus; Lipoprotein; Membrane; Palmitate; Phosphoprotein; Transmembrane.
CAZA1_MOUSE		14	286	32940	F-actin-capping protein subunit alpha-1	4	3	0.75	12340	capping protein (actin filament) muscle Z-line, alpha 1	Acetylation; Actin capping; Actin-binding; Direct protein sequencing.
CLIC1_MOUSE		18.7	241	27013	Chloride intracellular channel protein 1	4	4	1	114584	chloride intracellular channel 1	Acetylation; Chloride; Chloride channel; Cytoplasm; Ion transport; Ionic channel; Nucleus; Phosphoprotein; Transport; Voltage-gated channel.
CTL3_MOUSE		4.8	652	73028	Choline transporter-like protein 3	4	4	1	213603	solute carrier family 44, member 3	Membrane; Transmembrane.
DDX3L_MOUSE		7.3	660	73141	Putative ATP-dependent RNA helicase Pl10	4	3	0.75	110957	DNA segment, Chr 1, Pasteur Institute 1	ATP-binding; Developmental protein; Differentiation; DNA-binding; Helicase; Hydrolase; Nucleotide-binding; Phosphoprotein; Repeat; RNA-binding; Spermatogenesis.
DDX3Y_MOUSE	redundant	7.3	658	73428	ATP-dependent RNA helicase DDX3Y	4	3	0.75	26900	DEAD (Asp-Glu-Ala-Asp) box polypeptide 3, Y-linked	ATP-binding; Cytoplasm; Direct protein sequencing; Helicase; Hydrolase; Nucleotide-binding; Nucleus; Phosphoprotein; RNA-binding.
DDX3X_MOUSE	redundant	7.3	662	73102	ATP-dependent RNA helicase DDX3X	4	3	0.75	13205	DEAD/H (Asp-Glu-Ala-Asp/His) box polypeptide 3, X-linked	Acetylation; ATP-binding; Cytoplasm; Direct protein sequencing; DNA-binding; Helicase; Hydrolase; Nucleotide-binding; Nucleus; Phosphoprotein; RNA-binding.
[truncated: 152 more rows]
