# Supplementary material for: Na+/K+-ATPase α1 Identified as an Abundant Protein in the Blood-Labyrinth Barrier That Plays an Essential Role in the Barrier Integrity
Source: PLoS One. 2011 Jan 31;6(1):e16547. doi: 10.1371/journal.pone.0016547 (PMC3031570; doi:10.1371/journal.pone.0016547)
Supplement: Dataset S2 — Functional classification and annotation of proteins identified in this stria vascularis capillaries proteomic study. (XLS) [file pone.0016547.s007.xls]

## Sheet: Supplemental_Dataset_S2
Supplemental Dataset S2. Functional classification and annotation of proteins identified in this stria vascularis capillaries proteomic study.
Column key:
Col. A.	"UniProt Aceesion"		UniProt protein accession identifier.
Col. B.	"Total Count"		Protein total spectral count.
Col. C.	"Gene ID"		Entrez gene identifier.
Col. D.	"Gene Name"		Entrez gene name.
Col. E.	"Gene Description"		Entrez gene description.
Col. F.	"Biological Functions"		GO biological functions.
Col. G.	"Cellular Components"		GO cellular components.
UniProt Accession	Total Count	Gene ID	Gene Name	Gene Description	Biological Functions	Cellular Components
1433E_MOUSE	18	22627	Ywhae	tyrosine 3-monooxygenase/tryptophan 5-monooxygenase activation protein, epsilon polypeptide	signal transduction (GO:0007165)	mitochondrion (GO:0005739)
1433Z_MOUSE	19	22631	Ywhaz	tyrosine 3-monooxygenase/tryptophan 5-monooxygenase activation protein, zeta polypeptide	protein targeting (GO:0006605)	nucleus (GO:0005634)
3HIDH_MOUSE	42	58875	Hibadh	3-hydroxyisobutyrate dehydrogenase	metabolic process (GO:0008152)	mitochondrion (GO:0005739)
6PGD_MOUSE	2	110208	Pgd	phosphogluconate dehydrogenase	metabolic process (GO:0008152)	unknown
AATC_MOUSE	15	14718	Got1	glutamate oxaloacetate transaminase 1, soluble	metabolic process (GO:0008152)	cytosol (GO:0005829)
AATM_MOUSE	164	14719	Got2	glutamate oxaloacetate transaminase 2, mitochondrial	metabolic process (GO:0008152)	mitochondrial inner membrane (GO:0005743)
ABCB7_MOUSE	3	11306	Abcb7	ATP-binding cassette, sub-family B (MDR/TAP), member 7	homeostatic process (GO:0042592)	mitochondrial inner membrane (GO:0005743)
ABCD3_MOUSE	2	19299	Abcd3	ATP-binding cassette, sub-family D (ALD), member 3	transport (GO:0006810)	mitochondrial inner membrane (GO:0005743)
ABHEB_MOUSE	6	76491	Abhd14b	abhydrolase domain containing 14b	metabolic process (GO:0008127)	nucleus (GO:0005634)
ABLM1_MOUSE	3	226251	Ablim1	actin-binding LIM protein 1	regulation of biological process (GO: 0050789)	actin cytoskeleton (GO:0015629)
ACAD8_MOUSE	5	66948	Acad8	acyl-Coenzyme A dehydrogenase family, member 8	metabolic process (GO:0008152)	mitochondrion (GO:0005739)
ACAD9_MOUSE	3	229211	Acad9	acyl-Coenzyme A dehydrogenase family, member 9	metabolic process (GO:0008152)	mitochondrion (GO:0005739)
ACADL_MOUSE	18	11363	Acadl	acyl-Coenzyme A dehydrogenase, long-chain	metabolic process (GO:0008152)	mitochondrion (GO:0005739)
ACADM_MOUSE	12	11364	Acadm	acyl-Coenzyme A dehydrogenase, medium chain	metabolic process (GO:0008152)	mitochondrion (GO:0005739)
ACADS_MOUSE	14	18759	Prkci	protein kinase C, iota	metabolic process (GO:0008152)	nucleus (GO:0005634)
ACADV_MOUSE	74	11370	Acadvl	acyl-Coenzyme A dehydrogenase, very long chain	metabolic process (GO:0008152)	mitochondrion (GO:0005739)
ACLY_MOUSE	5	104112	Acly	ATP citrate lyase	metabolic process (GO:0008152)	cytoplasm (GO:0005737)
ACON_MOUSE	293	11429	Aco2	aconitase 2, mitochondrial	tricarboxylic acid cycle (GO:0006099)	mitochondrion (GO:0005739)
ACSF2_MOUSE	12	264895	Acsf2	acyl-CoA synthetase family member 2	metabolic process (GO:0008152)	mitochondrion (GO:0005739)
ACSL1_MOUSE	9	14081	Acsl1	acyl-CoA synthetase long-chain family member 1	metabolic process (GO:0008152)	peroxisome (GO:0005777)
ACTB_MOUSE	800	11461	Actb	actin, beta, cytoplasmic	unknown	cytosol (GO:0005829)
ACTZ_MOUSE	10	54130	Actr1a	ARP1 actin-related protein 1 homolog A (yeast)	transport (GO:0006810)	actin cytoskeleton (GO:0015629)
ADCL1_MOUSE	4	320024	Aadacl1	arylacetamide deacetylase-like 1	metabolic process (GO:0008152)	integral to membrane (GO:0016021)
ADDA_MOUSE	6	11518	Add1	adducin 1 (alpha)	cellular process (GO:0009987)	cytoskeleton (GO:0005856)
ADRO_MOUSE	4	14149	Fdxr	ferredoxin reductase	metabolic process (GO:0008152)	mitochondrial inner membrane (GO:0005743)
ADT1_MOUSE	399	11739	Slc25a4	solute carrier family 25 (mitochondrial carrier, adenine nucleotide translocator), member 4	transport (GO:0006810)	mitochondrial inner membrane (GO:0005743)
AFAD_MOUSE	4	17356	Mllt4	myeloid/lymphoid or mixed-lineage leukemia (trithorax homolog, Drosophila); translocated to, 4	signal transduction (GO:0007165)	cell-cell adherens junction (GO:0005913)
AGRIN_MOUSE	66	11603	Agrn	agrin	regulation of biological process (GO: 0050789)	basal lamina (GO:0005605)
AIBP_MOUSE	6	246703	Apoa1bp	apolipoprotein A-I binding protein	unknown	extracellular region (GO:0005576)
AIF1L_MOUSE	13	108897	Aif1l	allograft inflammatory factor 1-like	unknown	unknown
AIFM1_MOUSE	34	26926	Aifm1	apoptosis-inducing factor, mitochondrion-associated 1	apoptosis (GO:0006915)	mitochondrial outer membrane (GO:0005741)
AK1A1_MOUSE	4	58810	Akr1a4	aldo-keto reductase family 1, member A4 (aldehyde reductase)	metabolic process (GO:0008152)	cytosol (GO:0005829)
AKAP2_MOUSE	2	11641	Akap2	A kinase (PRKA) anchor protein 2	regulation of biological process (GO: 0050789)	unknown
AL4A1_MOUSE	3	212647	Aldh4a1	aldehyde dehydrogenase 4 family, member A1	metabolic process (GO:0008152)	mitochondrial matrix (GO:0005759)
AL7A1_MOUSE	4	110695	Aldh7a1	aldehyde dehydrogenase family 7, member A1	sensory perception of sound (GO:0007605)	mitochondrion (GO:0005739)
AL9A1_MOUSE	7	56752	Aldh9a1	aldehyde dehydrogenase 9, subfamily A1	metabolic process (GO:0008152)	cytosol (GO:0005829)
ALDH2_MOUSE	218	11669	Aldh2	aldehyde dehydrogenase 2, mitochondrial	metabolic process (GO:0008152)	mitochondrion (GO:0005739)
ALDOA_MOUSE	45	11674	Aldoa	aldolase 1, A isoform	metabolic process (GO:0008152)	unknown
ALDR_MOUSE	6	11677	Akr1b3	aldo-keto reductase family 1, member B3 (aldose reductase)	metabolic process (GO:0008152)	cytoplasm (GO:0005737)
AMPE_MOUSE	183	13809	Enpep	glutamyl aminopeptidase	developmental process (GO:0032502)	external side of plasma membrane (GO:0009897)
AMPN_MOUSE	12	16790	Anpep	alanyl (membrane) aminopeptidase	developmental process (GO:0032503)	integral to membrane (GO:0016021)
AN32A_MOUSE	4	11737	Anp32a	acidic (leucine-rich) nuclear phosphoprotein 32 family, member A	regulation of biological process (GO: 0050789)	nucleus (GO:0005634)
ANXA1_MOUSE	35	16952	Anxa1	annexin A1	developmental process (GO:0032506)	nucleus (GO:0005634)
ANXA2_MOUSE	106	12306	Anxa2	annexin A2	developmental process (GO:0032504)	stress fiber (GO:0001725)
ANXA3_MOUSE	18	11745	Anxa3	annexin A3	developmental process (GO:0032510)	unknown
ANXA4_MOUSE	26	11746	Anxa4	annexin A4	developmental process (GO:0032505)	apical plasma membrane (GO:0016324)
ANXA5_MOUSE	143	11747	Anxa5	annexin A5	developmental process (GO:0032507)	unknown
ANXA6_MOUSE	63	11749	Anxa6	annexin A6	transport (GO:0006810)	perinuclear region of cytoplasm (GO:0048471)
ANXA7_MOUSE	8	11750	Anxa7	annexin A7	homeostatic process (GO:0042592)	nucleus (GO:0005634)
AOFA_MOUSE	11	17161	Maoa	monoamine oxidase A	metabolic process (GO:0008152)	mitochondrion (GO:0005739)
AOFB_MOUSE	14	109731	Maob	monoamine oxidase B	metabolic process (GO:0008152)	mitochondrial inner membrane (GO:0005743)
AP1B1_MOUSE	3	11764	Ap1b1	adaptor protein complex AP-1, beta 1 subunit	transport (GO:0006810)	trans-Golgi network (GO:0005802)
AP2A1_MOUSE	4	11771	Ap2a1	adaptor protein complex AP-2, alpha 1 subunit	transport (GO:0006810)	secretory granule (GO:0030141)
AP2A2_MOUSE	2	11772	Ap2a2	adaptor protein complex AP-2, alpha 2 subunit	protein targeting (GO:0006607)	secretory granule (GO:0030141)
APOO_MOUSE	7	68316	Apoo	apolipoprotein O	unknown	integral to membrane (GO:0016021)
APOOL_MOUSE	5	68117	Apool	apolipoprotein O-like	unknown	mitochondrial inner membrane (GO:0005743)
ARP2_MOUSE	3	66713	Actr2	ARP2 actin-related protein 2 homolog (yeast)	cell motility (GO:0006928)	actin cytoskeleton (GO:0015629)
ASAH1_MOUSE	11	11886	Asah1	N-acylsphingosine amidohydrolase 1	metabolic process (GO:0008152)	lysosome (GO:0005764)
AT1A1_MOUSE	2385	11928	Atp1a1	ATPase, Na+/K+ transporting, alpha 1 polypeptide	transport (GO:0006810)	microsome (GO:0005792)
AT1B1_MOUSE	149	11931	Atp1b1	ATPase, Na+/K+ transporting, beta 1 polypeptide	transport (GO:0006810)	integral to membrane (GO:0016021)
AT1B2_MOUSE	388	11932	Atp1b2	ATPase, Na+/K+ transporting, beta 2 polypeptide	transport (GO:0006810)	integral to membrane (GO:0016021)
AT1B3_MOUSE	23	11933	Atp1b3	ATPase, Na+/K+ transporting, beta 3 polypeptide	transport (GO:0006810)	integral to membrane (GO:0016021)
AT2A2_MOUSE	14	11938	Atp2a2	ATPase, Ca++ transporting, cardiac muscle, slow twitch 2	homeostatic process (GO:0042592)	microsome (GO:0005792)
AT2B2_MOUSE	12	11941	Atp2b2	ATPase, Ca++ transporting, plasma membrane 2	homeostatic process (GO:0042592)	microsome (GO:0005792)
AT5F1_MOUSE	73	11950	Atp5f1	ATP synthase, H+ transporting, mitochondrial F0 complex, subunit b, isoform 1	transport (GO:0006810)	mitochondrial inner membrane (GO:0005743)
ATP5H_MOUSE	182	71679	Atp5h	ATP synthase, H+ transporting, mitochondrial F0 complex, subunit d	transport (GO:0006810)	mitochondrial inner membrane (GO:0005743)
ATP5I_MOUSE	41	11958	Atp5k	ATP synthase, H+ transporting, mitochondrial F1F0 complex, subunit e	transport (GO:0006810)	mitochondrion (GO:0005739)
ATP5J_MOUSE	50	11957	Atp5j	ATP synthase, H+ transporting, mitochondrial F0 complex, subunit F	transport (GO:0006810)	mitochondrial inner membrane (GO:0005743)
ATP5L_MOUSE	73	27425	Atp5l	ATP synthase, H+ transporting, mitochondrial F0 complex, subunit g	transport (GO:0006810)	mitochondrial inner membrane (GO:0005743)
ATPA_MOUSE	970	11946	Atp5a1	ATP synthase, H+ transporting, mitochondrial F1 complex, alpha subunit, isoform 1	transport (GO:0006810)	mitochondrial inner membrane (GO:0005743)
ATPB_MOUSE	924	11947	Atp5b	ATP synthase, H+ transporting mitochondrial F1 complex, beta subunit	transport (GO:0006810)	mitochondrial inner membrane (GO:0005743)
ATPD_MOUSE	44	66043	Atp5d	ATP synthase, H+ transporting, mitochondrial F1 complex, delta subunit	transport (GO:0006810)	mitochondrial inner membrane (GO:0005743)
ATPG_MOUSE	133	11949	Atp5c1	ATP synthase, H+ transporting, mitochondrial F1 complex, gamma polypeptide 1	transport (GO:0006810)	mitochondrial inner membrane (GO:0005743)
ATPK_MOUSE	24	57423	Atp5j2	ATP synthase, H+ transporting, mitochondrial F0 complex, subunit f, isoform 2	transport (GO:0006810)	mitochondrial inner membrane (GO:0005743)
ATPO_MOUSE	247	28080	Atp5o	ATP synthase, H+ transporting, mitochondrial F1 complex, O subunit	transport (GO:0006810)	mitochondrion (GO:0005739)
AUHM_MOUSE	10	11992	Auh	AU RNA binding protein/enoyl-coenzyme A hydratase	metabolic process (GO:0008152)	mitochondrion (GO:0005739)
B3AT_MOUSE	2	20533	Slc4a1	solute carrier family 4 (anion exchanger), member 1	transport (GO:0006810)	integral to membrane (GO:0016021)
BDH_MOUSE	10	71911	Bdh1	3-hydroxybutyrate dehydrogenase, type 1	metabolic process (GO:0008152)	mitochondrial inner membrane (GO:0005743)
CADH1_MOUSE	4	12550	Cdh1	cadherin 1	regulation of biological process (GO: 0050789)	cell-cell adherens junction (GO:0005913)
CAH14_MOUSE	11	23831	Car14	carbonic anhydrase 14	metabolic process (GO:0008152)	integral to membrane (GO:0016021)
CAH2_MOUSE	19	12349	Car2	carbonic anhydrase 2	transport (GO:0006810)	cytoplasm (GO:0005737)
CALR_MOUSE	6	12317	Calr	calreticulin	cellular process (GO:0009987)	microsome (GO:0005792)
CALX_MOUSE	19	12330	Canx	calnexin	protein folding (GO:0006457)	endoplasmic reticulum (GO:0005783)
CAP1_MOUSE	9	12331	Cap1	CAP, adenylate cyclase-associated protein 1 (yeast)	transport (GO:0006810)	cortical actin cytoskeleton (GO:0030864)
CAPZB_MOUSE	6	12345	Capzb	capping protein (actin filament) muscle Z-line, beta	regulation of biological process (GO: 0050789)	intercalated disc (GO:0014704)
CARKD_MOUSE	13	69225	0710008K08Rik	RIKEN cDNA 0710008K08 gene	unknown	unknown
CASS4_MOUSE	2	320664	Cass4	Cas scaffolding protein family member 4	cell adhesion (GO:0007155)	unknown
CATB_MOUSE	6	13030	Ctsb	cathepsin B	metabolic process (GO:0008152)	lysosome (GO:0005764)
CATD_MOUSE	12	13033	Ctsd	cathepsin D	metabolic process (GO:0008152)	lysosome (GO:0005764)
CAV1_MOUSE	4	12389	Cav1	caveolin, caveolae protein 1	signal transduction (GO:0007165)	integral to plasma membrane (GO:0005887)
CAZA1_MOUSE	4	12340	Capza1	capping protein (actin filament) muscle Z-line, alpha 1	regulation of biological process (GO: 0050789)	F-actin capping protein complex (GO:0008290)
CAZA2_MOUSE	2	12343	Capza2	capping protein (actin filament) muscle Z-line, alpha 2	regulation of biological process (GO: 0050789)	F-actin capping protein complex (GO:0008290)
CBR4_MOUSE	6	234309	Cbr4	carbonyl reductase 4	metabolic process (GO:0008152)	cytoplasm (GO:0005737)
CBX1_MOUSE	2	12412	Cbx1	chromobox homolog 1 (Drosophila HP1 beta)	cellular process (GO:0009987)	female pronucleus (GO:0001939)
CC123_MOUSE	2	72140	Ccdc123	coiled-coil domain containing 123	unknown	mitochondrion (GO:0005739)
CD166_MOUSE	41	11658	Alcam	activated leukocyte cell adhesion molecule	cellular process (GO:0009987)	external side of plasma membrane (GO:0009897)
CDS2_MOUSE	3	110911	Cds2	CDP-diacylglycerol synthase (phosphatidate cytidylyltransferase) 2	metabolic process (GO:0008152)	mitochondrion (GO:0005739)
CENPV_MOUSE	14	73139	Prr6	proline-rich polypeptide 6	metabolic process (GO:0008152)	nucleus (GO:0005634)
CH10_MOUSE	12	15528	Hspe1	heat shock protein 1 (chaperonin 10)	protein folding (GO:0006457)	mitochondrion (GO:0005739)
CH60_MOUSE	125	15510	Hspd1	heat shock protein 1 (chaperonin)	protein folding (GO:0006457)	mitochondrial inner membrane (GO:0005743)
CHCH3_MOUSE	14	66075	Chchd3	coiled-coil-helix-coiled-coil-helix domain containing 3	unknown	mitochondrial inner membrane (GO:0005743)
CHDH_MOUSE	26	218865	Chdh	choline dehydrogenase	metabolic process (GO:0008152)	mitochondrial inner membrane (GO:0005743)
CHMP5_MOUSE	2	76959	Chmp5	chromatin modifying protein 5	regulation of biological process (GO: 0050789)	nucleus (GO:0005634)
CHP1_MOUSE	3	56398	1500003O03Rik	RIKEN cDNA 1500003O03 gene	unknown	cytoplasm (GO:0005737)
CISD1_MOUSE	27	52637	Cisd1	CDGSH iron sulfur domain 1	regulation of metabolic process (GO:0019222)	mitochondrion (GO:0005739)
CISY_MOUSE	35	12974	Cs	citrate synthase	tricarboxylic acid cycle (GO:0006099)	mitochondrion (GO:0005739)
CJ058_MOUSE	3	70564	5730469M10Rik	RIKEN cDNA 5730469M10 gene	unknown	extracellular region (GO:0005576)
CK054_MOUSE	3	70984	4931406C07Rik	RIKEN cDNA 4931406C07 gene	unknown	nucleus (GO:0005634)
CLCKA_MOUSE	2	12733	Clcnka	chloride channel Ka	transport (GO:0006810)	integral to membrane (GO:0016021)
CLH_MOUSE	60	67300	Cltc	clathrin, heavy polypeptide (Hc)	transport (GO:0006810)	clathrin coat of trans-Golgi network vesicle (GO:0030130)
CLIC1_MOUSE	4	114584	Clic1	chloride intracellular channel 1	transport (GO:0006810)	nucleus (GO:0005634)
CLPP_MOUSE	13	53895	Clpp	caseinolytic peptidase, ATP-dependent, proteolytic subunit homolog (E. coli)	metabolic process (GO:0008152)	mitochondrion (GO:0005739)
CLUS_MOUSE	59	12759	Clu	clusterin	cell death (GO:0008219)	extracellular space (GO:0005615)
CMC1_MOUSE	150	78830	Slc25a12	solute carrier family 25 (mitochondrial carrier, Aralar), member 12	transport (GO:0006810)	mitochondrial inner membrane (GO:0005743)
CN166_MOUSE	2	68045	2700060E02Rik	RIKEN cDNA 2700060E02 gene	unknown	nucleus (GO:0005634)
CNN3_MOUSE	2	71994	Cnn3	calponin 3, acidic	regulation of biological process (GO: 0050789)	unknown
CO2A1_MOUSE	10	12824	Col2a1	collagen, type II, alpha 1	transport (GO:0006810)	cytoplasm (GO:0005737)
CO4A1_MOUSE	61	12826	Col4a1	collagen, type IV, alpha 1	transport (GO:0006810)	collagen type IV (GO:0005587)
CO4A2_MOUSE	106	12827	Col4a2	collagen, type IV, alpha 2	transport (GO:0006810)	collagen type IV (GO:0005587)
COCH_MOUSE	61	12810	Coch	coagulation factor C homolog (Limulus polyphemus)	unknown	extracellular space (GO:0005615)
COF1_MOUSE	12	12631	Cfl1	cofilin 1, non-muscle	regulation of biological process (GO: 0050789)	cortical actin cytoskeleton (GO:0030864)
COIA1_MOUSE	3	12822	Col18a1	collagen, type XVIII, alpha 1	cellular process (GO:0009987)	cytoplasm (GO:0005737)
COMT_MOUSE	2	12846	Comt	catechol-O-methyltransferase	metabolic process (GO:0008152)	integral to membrane (GO:0016021)
COX2_MOUSE	55	17709	COX2	cytochrome c oxidase subunit II	transport (GO:0006810)	mitochondrion (GO:0005739)
COX41_MOUSE	95	12857	Cox4i1	cytochrome c oxidase subunit IV isoform 1	unknown	mitochondrial inner membrane (GO:0005743)
COX5A_MOUSE	80	12858	Cox5a	cytochrome c oxidase, subunit Va	unknown	mitochondrial inner membrane (GO:0005743)
COX5B_MOUSE	56	12859	Cox5b	cytochrome c oxidase, subunit Vb	unknown	mitochondrial inner membrane (GO:0005743)
COX6C_MOUSE	65	12864	Cox6c	cytochrome c oxidase, subunit VIc	unknown	mitochondrial inner membrane (GO:0005743)
COX7C_MOUSE	12	12867	Cox7c	cytochrome c oxidase, subunit VIIc	unknown	mitochondrial inner membrane (GO:0005743)
COX7R_MOUSE	7	20463	Cox7a2l	cytochrome c oxidase subunit VIIa polypeptide 2-like	unknown	mitochondrion (GO:0005739)
CPT1B_MOUSE	7	12895	Cpt1b	carnitine palmitoyltransferase 1b, muscle	metabolic process (GO:0008152)	mitochondrial outer membrane (GO:0005741)
CPT2_MOUSE	9	12896	Cpt2	carnitine palmitoyltransferase 2	metabolic process (GO:0008152)	mitochondrion (GO:0005739)
CRIP2_MOUSE	17	68337	Crip2	cysteine rich protein 2	regulation of biological process (GO: 0050789)	cellular_component (GO:0005575)
CRYAB_MOUSE	12	12955	Cryab	crystallin, alpha B	signal transduction (GO:0007165)	Z disc (GO:0030018)
CTL3_MOUSE	4	213603	Slc44a3	solute carrier family 44, member 3	unknown	integral to membrane (GO:0016021)
CTNA1_MOUSE	37	12385	Ctnna1	catenin (cadherin associated protein), alpha 1	regulation of biological process (GO: 0050789)	zonula adherens (GO:0005915)
CTNA2_MOUSE	5	12386	Ctnna2	catenin (cadherin associated protein), alpha 2	cellular process (GO:0009987)	cell-cell adherens junction (GO:0005913)
CTNB1_MOUSE	20	12387	Ctnnb1	catenin (cadherin associated protein), beta 1	regulation of biological process (GO: 0050789)	fascia adherens (GO:0005916)
CX6B1_MOUSE	99	110323	Cox6b1	cytochrome c oxidase, subunit VIb polypeptide 1	unknown	mitochondrial inner membrane (GO:0005743)
CX7A1_MOUSE	40	12865	Cox7a1	cytochrome c oxidase, subunit VIIa 1	unknown	mitochondrion (GO:0005739)
CX7A2_MOUSE	77	12866	Cox7a2	cytochrome c oxidase, subunit VIIa 2	unknown	mitochondrial inner membrane (GO:0005743)
CY1_MOUSE	97	66445	Cyc1	cytochrome c-1	transport (GO:0006810)	mitochondrial inner membrane (GO:0005743)
CYC_MOUSE	27	13063	Cycs	cytochrome c, somatic	regulation of biological process (GO: 0050789)	mitochondrion (GO:0005739)
D3D2_MOUSE	43	13177	Dci	dodecenoyl-Coenzyme A delta isomerase (3,2 trans-enoyl-Coenyme A isomerase)	metabolic process (GO:0008152)	mitochondrial inner membrane (GO:0005743)
DBNL_MOUSE	3	13169	Dbnl	drebrin-like	regulation of biological process (GO: 0050789)	cytoskeleton (GO:0005856)
DCLK1_MOUSE	95	13175	Dclk1	doublecortin-like kinase 1	developmental process (GO:0032506)	unknown
DCMC_MOUSE	3	56690	Mlycd	malonyl-CoA decarboxylase	metabolic process (GO:0008152)	peroxisome (GO:0005777)
DCTN2_MOUSE	9	69654	Dctn2	dynactin 2	cellular process (GO:0009987)	cytoskeleton (GO:0005856)
DDAH2_MOUSE	5	51793	Ddah2	dimethylarginine dimethylaminohydrolase 2	regulation of biological process (GO: 0050789)	cytoplasm (GO:0005737)
DDX17_MOUSE	5	67040	Ddx17	DEAD (Asp-Glu-Ala-Asp) box polypeptide 17	unknown	nucleus (GO:0005634)
DDX3L_MOUSE	4	110957	D1Pas1	DNA segment, Chr 1, Pasteur Institute 1	cellular process (GO:0009987)	unknown
DECR_MOUSE	21	67460	Decr1	2,4-dienoyl CoA reductase 1, mitochondrial	metabolic process (GO:0008152)	mitochondrion (GO:0005739)
DESM_MOUSE	19	13346	Des	desmin	developmental process (GO:0032507)	Z disc (GO:0030018)
DHB11_MOUSE	9	114664	Hsd17b11	hydroxysteroid (17-beta) dehydrogenase 11	metabolic process (GO:0008152)	cytoplasm (GO:0005737)
DHB12_MOUSE	5	56348	Hsd17b12	hydroxysteroid (17-beta) dehydrogenase 12	metabolic process (GO:0008152)	endoplasmic reticulum (GO:0005783)
DHB8_MOUSE	9	14979	H2-Ke6	H2-K region expressed gene 6	metabolic process (GO:0008152)	mitochondrion (GO:0005739)
DHE3_MOUSE	40	14661	Glud1	glutamate dehydrogenase 1	signal transduction (GO:0007165)	mitochondrial inner membrane (GO:0005743)
DHRS1_MOUSE	5	52585	Dhrs1	dehydrogenase/reductase (SDR family) member 1	metabolic process (GO:0008152)	mitochondrial inner membrane (GO:0005743)
DHRS4_MOUSE	7	28200	Dhrs4	dehydrogenase/reductase (SDR family) member 4	metabolic process (GO:0008152)	peroxisome (GO:0005777)
DHSA_MOUSE	96	66945	Sdha	succinate dehydrogenase complex, subunit A, flavoprotein (Fp)	tricarboxylic acid cycle (GO:0006099)	mitochondrial inner membrane (GO:0005743)
DHSB_MOUSE	49	67680	Sdhb	succinate dehydrogenase complex, subunit B, iron sulfur (Ip)	tricarboxylic acid cycle (GO:0006099)	mitochondrial inner membrane (GO:0005743)
DHSO_MOUSE	3	20322	Sord	sorbitol dehydrogenase	metabolic process (GO:0008152)	soluble fraction (GO:0005625)
DHX9_MOUSE	3	13211	Dhx9	DEAH (Asp-Glu-Ala-His) box polypeptide 9	unknown	nucleus (GO:0005634)
DLDH_MOUSE	57	13382	Dld	dihydrolipoamide dehydrogenase	regulation of biological process (GO: 0050789)	acrosomal matrix (GO:0043159)
DMD_MOUSE	11	13405	Dmd	dystrophin, muscular dystrophy	developmental process (GO:0032508)	microsome (GO:0005792)
DNPEP_MOUSE	2	13437	Dnpep	aspartyl aminopeptidase	metabolic process (GO:0008152)	vacuole (GO:0005773)
DOCK9_MOUSE	2	105445	Dock9	dedicator of cytokinesis 9	unknown	membrane (GO:0016020)
DPP2_MOUSE	2	83768	Dpp7	dipeptidylpeptidase 7	metabolic process (GO:0008152)	lysosome (GO:0005764)
DPP4_MOUSE	2	13482	Dpp4	dipeptidylpeptidase 4	metabolic process (GO:0008152)	intercellular canaliculus (GO:0046581)
DPYL2_MOUSE	28	12934	Dpysl2	dihydropyrimidinase-like 2	developmental process (GO:0032503)	mitochondrion (GO:0005739)
DPYL3_MOUSE	21	22240	Dpysl3	dihydropyrimidinase-like 3	developmental process (GO:0032504)	cytoplasm (GO:0005737)
DYHC1_MOUSE	34	13424	Dync1h1	dynein cytoplasmic 1 heavy chain 1	cellular process (GO:0009987)	microtubule (GO:0005874)
E41L2_MOUSE	3	13822	Epb4.1l2	erythrocyte protein band 4.1-like 2	cellular process (GO:0009987)	actin cytoskeleton (GO:0015629)
ECH1_MOUSE	2	51798	Ech1	enoyl coenzyme A hydratase 1, peroxisomal	metabolic process (GO:0008152)	peroxisome (GO:0005777)
ECHA_MOUSE	151	97212	Hadha	hydroxyacyl-Coenzyme A dehydrogenase/3-ketoacyl-Coenzyme A thiolase/enoyl-Coenzyme A hydratase (trifunctional protein), alpha subunit	metabolic process (GO:0008152)	mitochondrial inner membrane (GO:0005743)
ECHB_MOUSE	51	231086	Hadhb	hydroxyacyl-Coenzyme A dehydrogenase/3-ketoacyl-Coenzyme A thiolase/enoyl-Coenzyme A hydratase (trifunctional protein), beta subunit	metabolic process (GO:0008152)	mitochondrial inner membrane (GO:0005743)
ECHM_MOUSE	20	93747	Echs1	enoyl Coenzyme A hydratase, short chain, 1, mitochondrial	metabolic process (GO:0008152)	mitochondrion (GO:0005739)
EF1A1_MOUSE	65	13627	Eef1a1	eukaryotic translation elongation factor 1 alpha 1	translation (GO:0006412)	cytoplasm (GO:0005737)
EF1D_MOUSE	4	66656	Eef1d	eukaryotic translation elongation factor 1 delta (guanine nucleotide exchange protein)	translation (GO:0006412)	eukaryotic translation elongation factor 1 complex (GO:0005853)
EF1G_MOUSE	2	67160	Eef1g	eukaryotic translation elongation factor 1 gamma	translation (GO:0006412)	eukaryotic translation elongation factor 1 complex (GO:0005853)
EF2_MOUSE	9	13629	Eef2	eukaryotic translation elongation factor 2	translation (GO:0006412)	cytoplasm (GO:0005737)
EFTU_MOUSE	11	233870	Tufm	Tu translation elongation factor, mitochondrial	translation (GO:0006412)	mitochondrial inner membrane (GO:0005743)
EHD3_MOUSE	6	57440	Ehd3	EH-domain containing 3	unknown	endocytic vesicle (GO:0030139)
ELAV1_MOUSE	2	15568	Elavl1	ELAV (embryonic lethal, abnormal vision, Drosophila)-like 1 (Hu antigen R)	metabolic process (GO:0008152)	nucleus (GO:0005634)
ENOA_MOUSE	176	13806	Eno1	enolase 1, alpha non-neuron	metabolic process (GO:0008152)	unknown
ENPL_MOUSE	23	22027	Hsp90b1	heat shock protein 90, beta (Grp94), member 1	protein folding (GO:0006457)	endoplasmic reticulum (GO:0005783)
ENTP1_MOUSE	3	12495	Entpd1	ectonucleoside triphosphate diphosphohydrolase 1	metabolic process (GO:0008152)	integral to membrane (GO:0016021)
EPIPL_MOUSE	2	223650	Eppk1	epiplakin 1	unknown	cytoskeleton (GO:0005856)
ERLN2_MOUSE	10	244373	Erlin2	ER lipid raft associated 2	unknown	endoplasmic reticulum (GO:0005783)
ES1_MOUSE	45	28295	D10Jhu81e	DNA segment, Chr 10, Johns Hopkins University 81 expressed	unknown	mitochondrion (GO:0005739)
ESAM_MOUSE	5	69524	Esam1	endothelial cell-specific adhesion molecule	cell adhesion (GO:0007155)	tight junction (GO:0005923)
ETFA_MOUSE	86	110842	Etfa	electron transferring flavoprotein, alpha polypeptide	transport (GO:0006810)	mitochondrial electron transfer flavoprotein complex (GO:0017133)
ETFB_MOUSE	90	110826	Etfb	electron transferring flavoprotein, beta polypeptide	transport (GO:0006810)	mitochondrial matrix (GO:0005759)
ETFD_MOUSE	26	66841	Etfdh	electron transferring flavoprotein, dehydrogenase	transport (GO:0006810)	mitochondrial inner membrane (GO:0005743)
FAHD2_MOUSE	9	68126	Fahd2a	fumarylacetoacetate hydrolase domain containing 2A	metabolic process (GO:0008152)	unknown
FAS_MOUSE	3	14104	Fasn	fatty acid synthase	metabolic process (GO:0008152)	glycogen granule (GO:0042587)
FBN1_MOUSE	7	14118	Fbn1	fibrillin 1	unknown	microfibril (GO:0001527)
FIBB_MOUSE	4	110135	Fgb	fibrinogen, B beta polypeptide	signal transduction (GO:0007166)	cell cortex (GO:0005938)
FINC_MOUSE	32	14268	Fn1	fibronectin 1	signal transduction (GO:0007165)	apical plasma membrane (GO:0016324)
FIS1_MOUSE	4	66437	Fis1	fission 1 (mitochondrial outer membrane) homolog (yeast)	apoptosis (GO:0006915)	peroxisome (GO:0005777)
FLNA_MOUSE	47	192176	Flna	filamin, alpha	transport (GO:0006810)	trans-Golgi network (GO:0005802)
FLNB_MOUSE	66	286940	Flnb	filamin, beta	developmental process (GO:0032509)	focal adhesion (GO:0005925)
FLOT1_MOUSE	7	14251	Flot1	flotillin 1	unknown	integral to membrane (GO:0016021)
FLOT2_MOUSE	3	14252	Flot2	flotillin 2	cell adhesion (GO:0007155)	integral to membrane (GO:0016021)
FUBP2_MOUSE	3	16549	Khsrp	KH-type splicing regulatory protein	regulation of biological process (GO: 0050789)	nucleus (GO:0005634)
FUMH_MOUSE	36	14194	Fh1	fumarate hydratase 1	tricarboxylic acid cycle (GO:0006099)	mitochondrion (GO:0005739)
G3P_MOUSE	211	14433	Gapdh	glyceraldehyde-3-phosphate dehydrogenase	metabolic process (GO:0008152)	mitochondrion (GO:0005739)
G6PI_MOUSE	16	14751	Gpi1	glucose phosphate isomerase 1	metabolic process (GO:0008152)	cytoplasm (GO:0005737)
GANAB_MOUSE	3	14376	Ganab	alpha glucosidase 2 alpha neutral subunit	metabolic process (GO:0008152)	endoplasmic reticulum (GO:0005783)
GAS2_MOUSE	76	14453	Gas2	growth arrest specific 2	apoptosis (GO:0006915)	cytoskeleton (GO:0005856)
GAS2_MOUSE	76	14453	Gas2	growth arrest specific 2	regulation of biological process (GO: 0050789)	cytoskeleton (GO:0005856)
GBG12_MOUSE	10	14701	Gng12	guanine nucleotide binding protein (G protein), gamma 12	signal transduction (GO:0007165)	heterotrimeric G-protein complex (GO:0005834)
GDIB_MOUSE	11	14569	Gdi2	guanosine diphosphate (GDP) dissociation inhibitor 2	regulation of biological process (GO: 0050789)	Golgi apparatus (GO:0005794)
GDIR1_MOUSE	8	192662	Arhgdia	Rho GDP dissociation inhibitor (GDI) alpha	signal transduction (GO:0007165)	immunological synapse (GO:0001772)
GELS_MOUSE	18	227753	Gsn	gelsolin	regulation of biological process (GO: 0050789)	actin cytoskeleton (GO:0015629)
GLNA_MOUSE	78	14645	Glul	glutamate-ammonia ligase (glutamine synthetase)	metabolic process (GO:0008152)	mitochondrion (GO:0005739)
GLOD4_MOUSE	2	67201	Glod4	glyoxalase domain containing 4	unknown	mitochondrion (GO:0005739)
GLRX5_MOUSE	13	73046	Glrx5	glutaredoxin 5 homolog (S. cerevisiae)	homeostatic process (GO:0042592)	mitochondrion (GO:0005739)
GPDM_MOUSE	59	14571	Gpd2	glycerol phosphate dehydrogenase 2, mitochondrial	metabolic process (GO:0008152)	mitochondrial inner membrane (GO:0005743)
GPNMB_MOUSE	22	93695	Gpnmb	glycoprotein (transmembrane) nmb	cell adhesion (GO:0007155)	integral to plasma membrane (GO:0005887)
GPX1_MOUSE	2	14775	Gpx1	glutathione peroxidase 1	regulation of biological process (GO:0050789)	mitochondrion (GO:0005739)
GPX41_MOUSE	2	625249	Gpx4	glutathione peroxidase 4	metabolic process (GO:0008126)	mitochondrial inner membrane (GO:0005743)
GRN_MOUSE	6	16773	Lama2	laminin, alpha 2	developmental process (GO:0032508)	mitochondrion (GO:0005739)
GRP75_MOUSE	87	15526	Hspa9	heat shock protein 9	response to stress (GO:0006950)	mitochondrion (GO:0005739)
GRP78_MOUSE	56	14828	Hspa5	heat shock protein 5	response to stress (GO:0006950)	endoplasmic reticulum (GO:0005783)
GSHR_MOUSE	3	14782	Gsr	glutathione reductase	metabolic process (GO:0008152)	mitochondrion (GO:0005739)
GSTA4_MOUSE	156	14860	Gsta4	glutathione S-transferase, alpha 4	metabolic process (GO:0008152)	cytoplasm (GO:0005737)
GSTK1_MOUSE	5	76263	Gstk1	glutathione S-transferase kappa 1	protein targeting (GO:0006605)	mitochondrial inner membrane (GO:0005743)
GSTP1_MOUSE	15	14870	Gstp1	glutathione S-transferase, pi 1	metabolic process (GO:0008152)	unknown
GTR1_MOUSE	48	20525	Slc2a1	solute carrier family 2 (facilitated glucose transporter), member 1	transport (GO:0006810)	integral to membrane (GO:0016021)
H10_MOUSE	54	14958	H1f0	H1 histone family, member 0	cellular process (GO:0009987)	nucleus (GO:0005634)
H15_MOUSE	35	56702	Hist1h1b	histone cluster 1, H1b	cellular process (GO:0009987)	nucleus (GO:0005634)
H2AY_MOUSE	72	26914	H2afy	H2A histone family, member Y	cellular process (GO:0009987)	Barr body (GO:0001740)
H31_MOUSE	122	97908	Hist1h3g	histone cluster 1, H3g	cellular process (GO:0009987)	nucleus (GO:0005634)
H4_MOUSE	937	97122	Hist2h4	histone cluster 2, H4	cellular process (GO:0009987)	nucleus (GO:0005634)
HBA_MOUSE	428	15122	Hba-a1	hemoglobin alpha, adult chain 1	developmental process (GO:0032510)	hemoglobin complex (GO:0005833)
HCD2_MOUSE	22	15108	Hsd17b10	hydroxysteroid (17-beta) dehydrogenase 10	metabolic process (GO:0008152)	mitochondrial inner membrane (GO:0005743)
HCDH_MOUSE	18	15107	Hadh	hydroxyacyl-Coenzyme A dehydrogenase	metabolic process (GO:0008152)	mitochondrial inner membrane (GO:0005743)
HEM2_MOUSE	2	17025	Alad	aminolevulinate, delta-, dehydratase	metabolic process (GO:0008152)	unknown
HIBCH_MOUSE	16	227095	Hibch	3-hydroxyisobutyryl-Coenzyme A hydrolase	metabolic process (GO:0008152)	mitochondrion (GO:0005739)
HNRPC_MOUSE	18	15381	Hnrnpc	heterogeneous nuclear ribonucleoprotein C	transcription (GO:0006350)	pronucleus (GO:0045120)
HNRPK_MOUSE	31	15387	Hnrnpk	heterogeneous nuclear ribonucleoprotein K	transcription (GO:0006350)	nucleus (GO:0005634)
HNRPL_MOUSE	2	15388	Hnrnpl	heterogeneous nuclear ribonucleoprotein L	transcription (GO:0006350)	pronucleus (GO:0045120)
HNRPM_MOUSE	2	76936	Hnrnpm	heterogeneous nuclear ribonucleoprotein M	transcription (GO:0006350)	integral to plasma membrane (GO:0005887)
HP1B3_MOUSE	4	15441	Hp1bp3	heterochromatin protein 1, binding protein 3	cellular process (GO:0009987)	nucleus (GO:0005634)
HPSE_MOUSE	19	15442	Hpse	heparanase	unknown	lysosome (GO:0005764)
HS12B_MOUSE	7	72630	Hspa12b	heat shock protein 12B	response to stress (GO:0006950)	unknown
HS74L_MOUSE	19	18415	Hspa4l	heat shock protein 4 like	response to stress (GO:0006950)	nucleus (GO:0005634)
HSDL2_MOUSE	2	72479	Hsdl2	hydroxysteroid dehydrogenase like 2	metabolic process (GO:0008152)	mitochondrion (GO:0005739)
HSP74_MOUSE	10	15525	Hspa4	heat shock protein 4	response to stress (GO:0006950)	cytoplasm (GO:0005737)
HSPB1_MOUSE	10	15507	Hspb1	heat shock protein 1	response to stress (GO:0006950)	Z disc (GO:0030018)
HXK1_MOUSE	97	15275	Hk1	hexokinase 1	metabolic process (GO:0008152)	mitochondrion (GO:0005739)
HYOU1_MOUSE	3	12282	Hyou1	hypoxia up-regulated 1	response to stress (GO:0006950)	endoplasmic reticulum (GO:0005783)
IDH3A_MOUSE	167	67834	Idh3a	isocitrate dehydrogenase 3 (NAD+) alpha	tricarboxylic acid cycle (GO:0006099)	mitochondrion (GO:0005739)
IDH3G_MOUSE	31	15929	Idh3g	isocitrate dehydrogenase 3 (NAD+), gamma	tricarboxylic acid cycle (GO:0006099)	mitochondrion (GO:0005739)
IDHC_MOUSE	2	15926	Idh1	isocitrate dehydrogenase 1 (NADP+), soluble	tricarboxylic acid cycle (GO:0006099)	cytosol (GO:0005829)
IDHP_MOUSE	40	269951	Idh2	isocitrate dehydrogenase 2 (NADP+), mitochondrial	tricarboxylic acid cycle (GO:0006099)	mitochondrial inner membrane (GO:0005743)
IF4B_MOUSE	2	75705	Eif4b	eukaryotic translation initiation factor 4B	translation (GO:0006412)	unknown
ILK_MOUSE	5	16202	Ilk	integrin linked kinase	metabolic process (GO:0008152)	focal adhesion (GO:0005925)
IMB1_MOUSE	3	16211	Kpnb1	karyopherin (importin) beta 1	transport (GO:0006810)	nucleus (GO:0005634)
IMMT_MOUSE	58	76614	Immt	inner membrane protein, mitochondrial	unknown	mitochondrion (GO:0005739)
IPYR2_MOUSE	10	74776	Ppa2	pyrophosphatase (inorganic) 2	metabolic process (GO:0008152)	mitochondrion (GO:0005739)
IQGA1_MOUSE	54	29875	Iqgap1	IQ motif containing GTPase activating protein 1	regulation of biological process (GO: 0050789)	cytoplasm (GO:0005737)
IQGA2_MOUSE	46	544963	Iqgap2	IQ motif containing GTPase activating protein 2	regulation of biological process (GO: 0050789)	unknown
IRK10_MOUSE	105	16513	Kcnj10	potassium inwardly-rectifying channel, subfamily J, member 10	transport (GO:0006810)	integral to plasma membrane (GO:0005887)
ITA1_MOUSE	5	109700	Itga1	integrin alpha 1	regulation of biological process (GO: 0050789)	integrin complex (GO:0008305)
ITA2_MOUSE	24	16398	Itga2	integrin alpha 2	regulation of biological process (GO: 0050789)	integrin complex (GO:0008305)
ITA3_MOUSE	4	16400	Itga3	integrin alpha 3	regulation of biological process (GO: 0050789)	integrin complex (GO:0008305)
ITA5_MOUSE	25	16402	Itga5	integrin alpha 5 (fibronectin receptor alpha)	developmental process (GO:0032505)	integrin complex (GO:0008305)
ITA6_MOUSE	11	16403	Itga6	integrin alpha 6	cellular process (GO:0009987)	integrin complex (GO:0008305)
ITA7_MOUSE	4	16404	Itga7	integrin alpha 7	regulation of biological process (GO: 0050789)	integrin complex (GO:0008305)
ITAV_MOUSE	7	16410	Itgav	integrin alpha V	developmental process (GO:0032510)	integrin complex (GO:0008305)
ITB1_MOUSE	73	16412	Itgb1	integrin beta 1 (fibronectin receptor beta)	developmental process (GO:0032502)	integrin complex (GO:0008305)
K6PF_MOUSE	6	18642	Pfkm	phosphofructokinase, muscle	metabolic process (GO:0008152)	cytoplasm (GO:0005737)
KAD2_MOUSE	7	11637	Ak2	adenylate kinase 2	metabolic process (GO:0008152)	mitochondrial inner membrane (GO:0005743)
KAD3_MOUSE	20	56248	Ak3	adenylate kinase 3	metabolic process (GO:0008152)	mitochondrion (GO:0005739)
KCC2D_MOUSE	4	108058	Camk2d	calcium/calmodulin-dependent protein kinase II, delta	metabolic process (GO:0008152)	nucleus (GO:0005634)
KCRB_MOUSE	27	12709	Ckb	creatine kinase, brain	unknown	mitochondrion (GO:0005739)
KCRU_MOUSE	2	12716	Ckmt1	creatine kinase, mitochondrial 1, ubiquitous	unknown	mitochondrion (GO:0005739)
KINH_MOUSE	4	16573	Kif5b	kinesin family member 5B	transport (GO:0006810)	kinesin complex (GO:0005871)
KPYM_MOUSE	174	18746	Pkm2	pyruvate kinase, muscle	metabolic process (GO:0008152)	mitochondrion (GO:0005739)
KR165_MOUSE	2	77918	Krtap16-5	keratin associated protein 16-5	unknown	intermediate filament (GO:0005882)
KR168_MOUSE	20	68484	Krtap16-8	keratin associated protein 16-8	unknown	intermediate filament (GO:0005882)
KRA71_MOUSE	23	71363	Krtap7-1	keratin associated protein 7-1	unknown	intermediate filament (GO:0005882)
LAMA2_MOUSE	123	14824	Grn	granulin	regulation of biological process (GO: 0050789)	laminin-1 complex (GO:0005606)
LAMA4_MOUSE	85	16775	Lama4	laminin, alpha 4	developmental process (GO:0032510)	laminin-1 complex (GO:0005606)
LAMA5_MOUSE	193	16776	Lama5	laminin, alpha 5	developmental process (GO:0032502)	laminin-1 complex (GO:0005606)
LAMB1_MOUSE	42	16777	Lamb1-1	laminin B1 subunit 1	cell adhesion (GO:0007155)	laminin-10 complex (GO:0043259)
LAMB2_MOUSE	277	16779	Lamb2	laminin, beta 2	developmental process (GO:0032509)	proteinaceous extracellular matrix (GO:0005578)
LAMC1_MOUSE	350	226519	Lamc1	laminin, gamma 1	cell adhesion (GO:0007155)	laminin-10 complex (GO:0043259)
LAMP1_MOUSE	6	16783	Lamp1	lysosomal-associated membrane protein 1	unknown	lysosome (GO:0005764)
LAMP2_MOUSE	3	16784	Lamp2	lysosomal-associated membrane protein 2	unknown	platelet dense granule membrane (GO:0031088)
LAP2B_MOUSE	12	21917	Tmpo	thymopoietin	regulation of biological process (GO: 0050789)	chromatin (GO:0000785)
LBR_MOUSE	3	98386	Lbr	lamin B receptor	unknown	nuclear inner membrane (GO:0005637)
LDHA_MOUSE	14	16828	Ldha	lactate dehydrogenase A	metabolic process (GO:0008152)	cytosol (GO:0005829)
LDHB_MOUSE	40	16832	Ldhb	lactate dehydrogenase B	metabolic process (GO:0008152)	cytoplasm (GO:0005737)
LETM1_MOUSE	23	56384	Letm1	leucine zipper-EF-hand containing transmembrane protein 1	unknown	mitochondrial inner membrane (GO:0005743)
LGUL_MOUSE	5	109801	Glo1	glyoxalase 1	metabolic process (GO:0008152)	unknown
LKHA4_MOUSE	14	16993	Lta4h	leukotriene A4 hydrolase	metabolic process (GO:0008152)	cytoplasm (GO:0005737)
LMNA_MOUSE	47	16905	Lmna	lamin A	cellular process (GO: 0009987)	lamin filament (GO:0005638)
LMNB1_MOUSE	42	16906	Lmnb1	lamin B1	unknown	lamin filament (GO:0005638)
LMNB2_MOUSE	12	16907	Lmnb2	lamin B2	unknown	lamin filament (GO:0005638)
LONM_MOUSE	12	74142	Lonp1	lon peptidase 1, mitochondrial	metabolic process (GO:0008152)	mitochondrion (GO:0005739)
LPPRC_MOUSE	5	72416	Lrpprc	leucine-rich PPR-motif containing	transport (GO:0006810)	nucleus (GO:0005634)
LRC59_MOUSE	2	98238	Lrrc59	leucine rich repeat containing 59	unknown	microsome (GO:0005792)
LRP2_MOUSE	12	14725	Lrp2	low density lipoprotein receptor-related protein 2	transport (GO:0006810)	endocytic vesicle (GO:0030139)
M2OM_MOUSE	48	67863	Slc25a11	solute carrier family 25 (mitochondrial carrier oxoglutarate carrier), member 11	transport (GO:0006810)	mitochondrial inner membrane (GO:0005743)
M6PBP_MOUSE	9	66905	M6prbp1	mannose-6-phosphate receptor binding protein 1	transport (GO:0006810)	endosome (GO:0005768)
MAAI_MOUSE	4	14874	Gstz1	glutathione transferase zeta 1 (maleylacetoacetate isomerase)	metabolic process (GO:0008152)	mitochondrion (GO:0005739)
MACD1_MOUSE	40	107227	Macrod1	MACRO domain containing 1	unknown	mitochondrion (GO:0005739)
MACF1_MOUSE	4	11426	Macf1	microtubule-actin crosslinking factor 1	protein targeting (GO:0006605)	actin cytoskeleton (GO:0015629)
MAP4_MOUSE	4	17758	Mtap4	microtubule-associated protein 4	regulation of biological process (GO: 0050789)	microtubule (GO:0005874)
MATR3_MOUSE	5	17184	Matr3	matrin 3	unknown	nucleus (GO:0005634)
MAVS_MOUSE	8	228607	D430028G21Rik	RIKEN cDNA D430028G21 gene	immune system response (GO:0002376)	mitochondrion (GO:0005739)
MDHC_MOUSE	36	17449	Mdh1	malate dehydrogenase 1, NAD (soluble)	metabolic process (GO:0008152)	cytosol (GO:0005829)
MDHM_MOUSE	314	17448	Mdh2	malate dehydrogenase 2, NAD (mitochondrial)	metabolic process (GO:0008152)	mitochondrial inner membrane (GO:0005743)
MDR3_MOUSE	18	18671	Abcb1a	ATP-binding cassette, sub-family B (MDR/TAP), member 1A	transport (GO:0006810)	intercellular canaliculus (GO:0046581)
MECP2_MOUSE	4	17257	Mecp2	methyl CpG binding protein 2	regulation of biological process (GO: 0050789)	heterochromatin (GO:0000792)
MECR_MOUSE	7	26922	Mecr	mitochondrial trans-2-enoyl-CoA reductase	metabolic process (GO:0008152)	nucleus (GO:0005634)
MIF_MOUSE	36	17319	Mif	macrophage migration inhibitory factor	regulation of biological process (GO: 0050789)	extracellular space (GO:0005615)
MIRO1_MOUSE	6	59040	Rhot1	ras homolog gene family, member T1	regulation of biological process (GO: 0050789)	mitochondrion (GO:0005739)
MLE1_MOUSE	4	17901	Myl1	myosin, light polypeptide 1	unknown	myosin complex (GO:0016459)
MLL4_MOUSE	2	75410	Wbp7	WW domain binding protein 7	regulation of biological process (GO: 0050789)	nucleus (GO:0005634)
MMSA_MOUSE	13	104776	Aldh6a1	aldehyde dehydrogenase family 6, subfamily A1	metabolic process (GO:0008152)	mitochondrion (GO:0005739)
MOES_MOUSE	15	17698	Msn	moesin	unknown	cytoskeleton (GO:0005856)
MOSC2_MOUSE	4	67247	Mosc2	MOCO sulphurase C-terminal domain containing 2	metabolic process (GO:0008152)	mitochondrial inner membrane (GO:0005743)
MPCP_MOUSE	279	18674	Slc25a3	solute carrier family 25 (mitochondrial carrier, phosphate carrier), member 3	transport (GO:0006810)	mitochondrial inner membrane (GO:0005743)
MRLC2_MOUSE	30	67938	Mylc2b	myosin light chain, regulatory B	unknown	myosin complex (GO:0016459)
MTCH1_MOUSE	12	56462	Mtch1	mitochondrial carrier homolog 1 (C. elegans)	apoptosis (GO:0006915)	mitochondrion (GO:0005739)
MTCH2_MOUSE	28	56428	Mtch2	mitochondrial carrier homolog 2 (C. elegans)	transport (GO:0006810)	mitochondrial inner membrane (GO:0005743)
MTX2_MOUSE	2	53375	Mtx2	metaxin 2	transport (GO:0006810)	mitochondrion (GO:0005739)
MUTA_MOUSE	13	17850	Mut	methylmalonyl-Coenzyme A mutase	developmental process (GO:0032510)	mitochondrion (GO:0005739)
MVP_MOUSE	3	78388	Mvp	major vault protein	unknown	cytoplasm (GO:0005737)
MYH4_MOUSE	18	17884	Myh4	myosin, heavy polypeptide 4, skeletal muscle	system process (GO:0003008)	striated muscle thick filament (GO:0005863)
MYH9_MOUSE	159	17886	Myh9	myosin, heavy polypeptide 9, non-muscle	system process (GO:0003009)	cell-cell adherens junction (GO:0005913)
MYL6_MOUSE	33	17904	Myl6	myosin, light polypeptide 6, alkali, smooth muscle and non-muscle	cellular process (GO:0009987)	unconventional myosin complex (GO:0016461)
MYO1C_MOUSE	34	17913	Myo1c	myosin IC	transport (GO:0006810)	myosin I complex (GO:0045160)
MYO6_MOUSE	3	17920	Myo6	myosin VI	sensory perception of sound (GO:0007605)	nucleus (GO:0005634)
NAGAB_MOUSE	10	17939	Naga	N-acetyl galactosaminidase, alpha	metabolic process (GO:0008152)	lysosome (GO:0005764)
NB5R3_MOUSE	36	109754	Cyb5r3	cytochrome b5 reductase 3	metabolic process (GO:0008152)	mitochondrial inner membrane (GO:0005743)
NCKP1_MOUSE	2	50884	Nckap1	NCK-associated protein 1	cellular process (GO:0009987)	integral to membrane (GO:0016021)
NDK3_MOUSE	2	79059	Nme3	non-metastatic cells 3, protein expressed in	metabolic process (GO:0008152)	extracellular space (GO:0005615)
NDKA_MOUSE	27	18102	Nme1	non-metastatic cells 1, protein (NM23A) expressed in	metabolic process (GO:0008152)	microsome (GO:0005792)
NDUA2_MOUSE	5	17991	Ndufa2	NADH dehydrogenase (ubiquinone) 1 alpha subcomplex, 2	transport (GO:0006810)	mitochondrion (GO:0005739)
NDUA4_MOUSE	45	17992	Ndufa4	NADH dehydrogenase (ubiquinone) 1 alpha subcomplex, 4	transport (GO:0006810)	mitochondrial inner membrane (GO:0005743)
NDUA5_MOUSE	3	68202	Ndufa5	NADH dehydrogenase (ubiquinone) 1 alpha subcomplex, 5	transport (GO:0006810)	mitochondrial inner membrane (GO:0005743)
NDUA6_MOUSE	11	67130	Ndufa6	NADH dehydrogenase (ubiquinone) 1 alpha subcomplex, 6 (B14)	transport (GO:0006810)	mitochondrion (GO:0005739)
NDUA7_MOUSE	7	66416	Ndufa7	NADH dehydrogenase (ubiquinone) 1 alpha subcomplex, 7 (B14.5a)	transport (GO:0006810)	mitochondrial inner membrane (GO:0005743)
NDUA8_MOUSE	36	68375	Ndufa8	NADH dehydrogenase (ubiquinone) 1 alpha subcomplex, 8	transport (GO:0006810)	mitochondrial inner membrane (GO:0005743)
NDUA9_MOUSE	25	66108	Ndufa9	NADH dehydrogenase (ubiquinone) 1 alpha subcomplex, 9	transport (GO:0006810)	mitochondrial inner membrane (GO:0005743)
NDUAA_MOUSE	41	67273	Ndufa10	NADH dehydrogenase (ubiquinone) 1 alpha subcomplex 10	transport (GO:0006810)	mitochondrion (GO:0005739)
NDUAC_MOUSE	11	66414	Ndufa12	NADH dehydrogenase (ubiquinone) 1 alpha subcomplex, 12	transport (GO:0006810)	mitochondrion (GO:0005739)
NDUAD_MOUSE	28	67184	Ndufa13	NADH dehydrogenase (ubiquinone) 1 alpha subcomplex, 13	apoptosis (GO:0006915)	mitochondrial inner membrane (GO:0005743)
NDUB7_MOUSE	5	66916	Ndufb7	NADH dehydrogenase (ubiquinone) 1 beta subcomplex, 7	transport (GO:0006810)	mitochondrial inner membrane (GO:0005743)
NDUB8_MOUSE	3	67264	Ndufb8	NADH dehydrogenase (ubiquinone) 1 beta subcomplex 8	transport (GO:0006810)	mitochondrial inner membrane (GO:0005743)
NDUB9_MOUSE	4	66218	Ndufb9	NADH dehydrogenase (ubiquinone) 1 beta subcomplex, 9	sensory perception of sound (GO:0007605)	mitochondrial inner membrane (GO:0005743)
NDUBA_MOUSE	37	68342	Ndufb10	NADH dehydrogenase (ubiquinone) 1 beta subcomplex, 10	transport (GO:0006810)	mitochondrial inner membrane (GO:0005743)
NDUS1_MOUSE	139	227197	Ndufs1	NADH dehydrogenase (ubiquinone) Fe-S protein 1	transport (GO:0006810)	mitochondrion (GO:0005739)
NDUS2_MOUSE	40	226646	Ndufs2	NADH dehydrogenase (ubiquinone) Fe-S protein 2	transport (GO:0006810)	mitochondrion (GO:0005739)
NDUS3_MOUSE	46	68349	Ndufs3	NADH dehydrogenase (ubiquinone) Fe-S protein 3	transport (GO:0006810)	mitochondrial inner membrane (GO:0005743)
NDUS4_MOUSE	8	17993	Ndufs4	NADH dehydrogenase (ubiquinone) Fe-S protein 4	transport (GO:0006810)	mitochondrial inner membrane (GO:0005743)
NDUS5_MOUSE	11	595136	Ndufs5	NADH dehydrogenase (ubiquinone) Fe-S protein 5	transport (GO:0006810)	mitochondrion (GO:0005739)
NDUS7_MOUSE	12	75406	Ndufs7	NADH dehydrogenase (ubiquinone) Fe-S protein 7	transport (GO:0006810)	mitochondrial inner membrane (GO:0005743)
NDUS8_MOUSE	28	225887	Ndufs8	NADH dehydrogenase (ubiquinone) Fe-S protein 8	transport (GO:0006810)	mitochondrion (GO:0005739)
NDUV1_MOUSE	38	17995	Ndufv1	NADH dehydrogenase (ubiquinone) flavoprotein 1	transport (GO:0006810)	mitochondrial inner membrane (GO:0005743)
NDUV2_MOUSE	27	72900	Ndufv2	NADH dehydrogenase (ubiquinone) flavoprotein 2	transport (GO:0006810)	mitochondrion (GO:0005739)
NIBL1_MOUSE	2	227737	9130404D14Rik	RIKEN cDNA 9130404D14 gene	unknown	unknown
NID1_MOUSE	203	18073	Nid1	nidogen 1	developmental process (GO:0032502)	proteinaceous extracellular matrix (GO:0005578)
NID2_MOUSE	49	18074	Nid2	nidogen 2	cell adhesion (GO:0007155)	proteinaceous extracellular matrix (GO:0005578)
NIPS2_MOUSE	13	14467	Gbas	glioblastoma amplified sequence	unknown	mitochondrion (GO:0005739)
NNTM_MOUSE	32	18115	Nnt	nicotinamide nucleotide transhydrogenase	transport (GO:0006810)	mitochondrial inner membrane (GO:0005743)
NONO_MOUSE	4	53610	Nono	non-POU-domain-containing, octamer binding protein	transcription (GO:0006350)	nucleus (GO:0005634)
NPM_MOUSE	8	18148	Npm1	nucleophosmin 1	regulation of biological process (GO: 0050789)	nucleus (GO:0005634)
NSF1C_MOUSE	4	386649	Nsfl1c	NSFL1 (p97) cofactor (p47)	unknown	nucleus (GO:0005634)
NUCL_MOUSE	7	17975	Ncl	nucleolin	unknown	nucleus (GO:0005634)
OAT_MOUSE	26	18242	Oat	ornithine aminotransferase	unknown	mitochondrion (GO:0005739)
ODO1_MOUSE	94	18293	Ogdh	oxoglutarate dehydrogenase (lipoamide)	metabolic process (GO:0008152)	mitochondrion (GO:0005739)
ODO2_MOUSE	45	78920	Dlst	dihydrolipoamide S-succinyltransferase (E2 component of 2-oxo-glutarate complex)	tricarboxylic acid cycle (GO:0006099)	mitochondrion (GO:0005739)
ODP2_MOUSE	40	235339	Dlat	dihydrolipoamide S-acetyltransferase (E2 component of pyruvate dehydrogenase complex)	metabolic process (GO:0008152)	mitochondrial pyruvate dehydrogenase complex (GO:0005967)
ODPA_MOUSE	68	18597	Pdha1	pyruvate dehydrogenase E1 alpha 1	metabolic process (GO:0008152)	mitochondrion (GO:0005739)
ODPB_MOUSE	93	68263	Pdhb	pyruvate dehydrogenase (lipoamide) beta	metabolic process (GO:0008152)	mitochondrion (GO:0005739)
ODPX_MOUSE	6	27402	Pdhx	pyruvate dehydrogenase complex, component X	metabolic process (GO:0008152)	mitochondrial pyruvate dehydrogenase complex (GO:0005967)
OPA1_MOUSE	9	74143	Opa1	optic atrophy 1 homolog (human)	apoptosis (GO:0006915)	mitochondrial inner membrane (GO:0005743)
OST48_MOUSE	2	13200	Ddost	dolichyl-di-phosphooligosaccharide-protein glycotransferase	metabolic process (GO:0008152)	endoplasmic reticulum (GO:0005783)
PACN2_MOUSE	4	23970	Pacsin2	protein kinase C and casein kinase substrate in neurons 2	regulation of biological process (GO: 0050789)	trans-Golgi network (GO:0005802)
PADI2_MOUSE	20	18600	Padi2	peptidyl arginine deiminase, type II	metabolic process (GO:0008152)	cytoplasm (GO:0005737)
PARK7_MOUSE	16	57320	Park7	Parkinson disease (autosomal recessive, early onset) 7	response to stress (GO:0006950)	nucleus (GO:0005634)
PARVA_MOUSE	3	57342	Parva	parvin, alpha	cell adhesion (GO:0007155)	focal adhesion (GO:0005925)
PCBP1_MOUSE	11	23983	Pcbp1	poly(rC) binding protein 1	transcription (GO:0006350)	nucleus (GO:0005634)
PCBP2_MOUSE	6	18521	Pcbp2	poly(rC) binding protein 2	unknown	nucleus (GO:0005634)
PCCA_MOUSE	3	110821	Pcca	propionyl-Coenzyme A carboxylase, alpha polypeptide	metabolic process (GO:0008152)	mitochondrion (GO:0005739)
PCCB_MOUSE	8	66904	Pccb	propionyl Coenzyme A carboxylase, beta polypeptide	metabolic process (GO:0008152)	mitochondrion (GO:0005739)
PDCD6_MOUSE	3	18570	Pdcd6	programmed cell death 6	apoptosis (GO:0006915)	microsome (GO:0005792)
PDIA1_MOUSE	5	18453	P4hb	prolyl 4-hydroxylase, beta polypeptide	homeostatic process (GO:0042593)	microsome (GO:0005792)
PDIA3_MOUSE	55	14827	Pdia3	protein disulfide isomerase associated 3	regulation of biological process (GO: 0050789)	endoplasmic reticulum (GO:0005783)
PDIA3_MOUSE	55	14827	Pdia3	protein disulfide isomerase associated 3	regulation of biological process (GO:0050789)	endoplasmic reticulum (GO:0005783)
PDIA4_MOUSE	4	12304	Pdia4	protein disulfide isomerase associated 4	homeostatic process (GO:0042594)	endoplasmic reticulum (GO:0005783)
PDIA6_MOUSE	7	71853	Pdia6	protein disulfide isomerase associated 6	homeostatic process (GO:0042595)	endoplasmic reticulum (GO:0005783)
PEBP1_MOUSE	33	23980	Pebp1	phosphatidylethanolamine binding protein 1	cellular process (GO:0009987)	cytoplasm (GO:0005737)
PGAM1_MOUSE	27	18648	Pgam1	phosphoglycerate mutase 1	metabolic process (GO:0008152)	cytosol (GO:0005829)
PGBM_MOUSE	521	15530	Hspg2	perlecan (heparan sulfate proteoglycan 2)	localization (GO:0051179)	proteinaceous extracellular matrix (GO:0005578)
PGK1_MOUSE	63	18655	Pgk1	phosphoglycerate kinase 1	metabolic process (GO:0008152)	cytoplasm (GO:0005737)
PGRC2_MOUSE	11	70804	Pgrmc2	progesterone receptor membrane component 2	unknown	integral to membrane (GO:0016021)
PHB_MOUSE	31	18673	Phb	prohibitin	cellular process (GO: 0009990)	mitochondrial inner membrane (GO:0005743)
PHB2_MOUSE	26	12034	Phb2	prohibitin 2	regulation of biological process (GO: 0050789)	mitochondrial inner membrane (GO:0005743)
PLAK_MOUSE	10	16480	Jup	junction plakoglobin	cell adhesion (GO:0007155)	cell-cell adherens junction (GO:0005913)
PLEC1_MOUSE	26	18810	Plec1	plectin 1	unknown	cytoskeleton (GO:0005856)
POSTN_MOUSE	4	50706	Postn	periostin, osteoblast specific factor	cellular process (GO:0009987)	proteinaceous extracellular matrix (GO:0005578)
PP1B_MOUSE	3	19046	Ppp1cb	protein phosphatase 1, catalytic subunit, beta isoform	metabolic process (GO:0008152)	cytoplasm (GO:0005737)
PPBT_MOUSE	5	11647	Alpl	alkaline phosphatase, liver/bone/kidney	metabolic process (GO:0008152)	anchored to membrane (GO:0031225)
PPIA_MOUSE	75	268373	Ppia	peptidylprolyl isomerase A	protein folding (GO:0006457)	cytosol (GO:0005829)
PPIB_MOUSE	11	19035	Ppib	peptidylprolyl isomerase B	protein folding (GO:0006457)	endoplasmic reticulum (GO:0005783)
PPN_MOUSE	4	170721	Papln	papilin, proteoglycan-like sulfated glycoprotein	unknown	proteinaceous extracellular matrix (GO:0005578)
PRDX1_MOUSE	67	18477	Prdx1	peroxiredoxin 1	regulation of biological process (GO: 0050789)	nucleus (GO:0005634)
PRDX2_MOUSE	13	21672	Prdx2	peroxiredoxin 2	regulation of biological process (GO:0050789)	cytoplasm (GO:0005737)
PRDX3_MOUSE	23	11757	Prdx3	peroxiredoxin 3	metabolic process (GO:0008152)	mitochondrion (GO:0005739)
PRDX5_MOUSE	89	54683	Prdx5	peroxiredoxin 5	metabolic process (GO:0008152)	peroxisome (GO:0005777)
PRDX6_MOUSE	7	11758	Prdx6	peroxiredoxin 6	response to stress (GO:0006951)	lysosome (GO:0005764)
PROF1_MOUSE	22	18643	Pfn1	profilin 1	regulation of biological process (GO: 0050789)	actin cytoskeleton (GO:0015629)
PSA4_MOUSE	2	26441	Psma4	proteasome (prosome, macropain) subunit, alpha type 4	metabolic process (GO:0008152)	nucleus (GO:0005634)
PSDE_MOUSE	2	59029	Psmd14	proteasome (prosome, macropain) 26S subunit, non-ATPase, 14	unknown	cytosol (GO:0005829)
PTBP1_MOUSE	10	19205	Ptbp1	polypyrimidine tract binding protein 1	transcription (GO:0006350)	nucleus (GO:0005634)
PTGDS_MOUSE	19	19215	Ptgds	prostaglandin D2 synthase (brain)	metabolic process (GO:0008152)	nucleus (GO:0005634)
PTRF_MOUSE	18	19285	Ptrf	polymerase I and transcript release factor	transcription (GO:0006350)	microsome (GO:0005792)
PURA_MOUSE	13	19290	Pura	purine rich element binding protein A	regulation of biological process (GO: 0050789)	nucleus (GO:0005634)
PYC_MOUSE	4	18563	Pcx	pyruvate carboxylase	metabolic process (GO:0008152)	mitochondrial inner membrane (GO:0005743)
QCR1_MOUSE	206	22273	Uqcrc1	ubiquinol-cytochrome c reductase core protein 1	metabolic process (GO:0008152)	mitochondrial inner membrane (GO:0005743)
QCR2_MOUSE	188	67003	Uqcrc2	ubiquinol cytochrome c reductase core protein 2	metabolic process (GO:0008152)	mitochondrial inner membrane (GO:0005743)
QCR6_MOUSE	8	66576	Uqcrh	ubiquinol-cytochrome c reductase hinge protein	transport (GO:0006810)	mitochondrial inner membrane (GO:0005743)
QCR7_MOUSE	63	67530	Uqcrb	ubiquinol-cytochrome c reductase binding protein	transport (GO:0006810)	mitochondrial inner membrane (GO:0005743)
QCR9_MOUSE	62	66152	1110020P15Rik	RIKEN cDNA 1110020P15 gene	unknown	mitochondrial inner membrane (GO:0005743)
RAB2A_MOUSE	3	59021	Rab2a	RAB2A, member RAS oncogene family	regulation of biological process (GO: 0050789)	endoplasmic reticulum (GO:0005783)
RAB5C_MOUSE	12	19345	Rab5c	RAB5C, member RAS oncogene family	regulation of biological process (GO: 0050789)	endocytic vesicle (GO:0030139)
RAB7A_MOUSE	20	19349	Rab7	RAB7, member RAS oncogene family	regulation of biological process (GO: 0050789)	lysosome (GO:0005764)
RAC1_MOUSE	8	19353	Rac1	RAS-related C3 botulinum substrate 1	developmental process (GO:0032502)	cytoplasmic membrane-bounded vesicle (GO:0016023)
RALA_MOUSE	4	56044	Rala	v-ral simian leukemia viral oncogene homolog A (ras related)	regulation of biological process (GO: 0050789)	intracellular (GO:0005622)
RAN_MOUSE	3	19384	Ran	RAN, member RAS oncogene family	transport (GO:0006810)	nucleus (GO:0005634)
RAP1A_MOUSE	6	109905	Rap1a	RAS-related protein-1a	regulation of biological process (GO: 0050789)	intracellular (GO:0005622)
RASK_MOUSE	9	16653	Kras	v-Ki-ras2 Kirsten rat sarcoma viral oncogene homolog	regulation of biological process (GO: 0050789)	membrane fraction (GO:0005624)
RB11B_MOUSE	17	19326	Rab11b	RAB11B, member RAS oncogene family	regulation of biological process (GO: 0050789)	cytoplasmic membrane-bounded vesicle (GO:0016023)
RDH13_MOUSE	2	108841	Rdh13	retinol dehydrogenase 13 (all-trans and 9-cis)	metabolic process (GO:0008125)	unknown
RHG01_MOUSE	2	228359	Arhgap1	Rho GTPase activating protein 1	regulation of biological process (GO: 0050789)	ruffle (GO:0001726)
RHOA_MOUSE	4	11848	Rhoa	ras homolog gene family, member A	cellular process (GO:0009987)	nucleus (GO:0005634)
RL12_MOUSE	8	269261	Rpl12	ribosomal protein L12	translation (GO:0006412)	nucleus (GO:0005634)
RL13_MOUSE	6	270106	Rpl13	ribosomal protein L13	translation (GO:0006412)	ribosome (GO:0005840)
RL18_MOUSE	12	19899	Rpl18	ribosomal protein L18	translation (GO:0006412)	cytoplasm (GO:0005737)
RL22_MOUSE	5	19934	Rpl22	ribosomal protein L22	translation (GO:0006412)	ribosome (GO:0005840)
RL23_MOUSE	5	65019	Rpl23	ribosomal protein L23	translation (GO:0006412)	nucleolus (GO:0005730)
RL27_MOUSE	2	19942	Rpl27	ribosomal protein L27	translation (GO:0006412)	ribosome (GO:0005840)
RL30_MOUSE	6	19946	Rpl30	ribosomal protein L30	translation (GO:0006412)	ribosome (GO:0005840)
RL4_MOUSE	7	67891	Rpl4	ribosomal protein L4	translation (GO:0006412)	ribosome (GO:0005840)
RL7_MOUSE	13	19989	Rpl7	ribosomal protein L7	translation (GO:0006412)	large ribosomal subunit (GO:0015934)
RL7A_MOUSE	7	27176	Rpl7a	ribosomal protein L7a	translation (GO:0006412)	polysomal ribosome (GO:0042788)
RLA0_MOUSE	16	11837	Arbp	acidic ribosomal phosphoprotein P0	translation (GO:0006412)	unknown
RLA1_MOUSE	21	56040	Rplp1	ribosomal protein, large, P1	translation (GO:0006412)	ribosome (GO:0005840)
RLA2_MOUSE	17	67186	Rplp2	ribosomal protein, large P2	translation (GO:0006412)	ribosome (GO:0005840)
RLBP1_MOUSE	6	19771	Rlbp1	retinaldehyde binding protein 1	system process (GO:0003008)	cytoplasm (GO:0005737)
ROA2_MOUSE	41	53379	Hnrnpa2b1	heterogeneous nuclear ribonucleoprotein A2/B1	transcription (GO:0006350)	nucleus (GO:0005634)
ROA3_MOUSE	4	229279	Hnrnpa3	heterogeneous nuclear ribonucleoprotein A3	transcription (GO:0006350)	nucleus (GO:0005634)
RPN1_MOUSE	3	103963	Rpn1	ribophorin I	metabolic process (GO:0008152)	endoplasmic reticulum (GO:0005783)
RPN2_MOUSE	5	20014	Rpn2	ribophorin II	metabolic process (GO:0008152)	endoplasmic reticulum (GO:0005783)
RRAS_MOUSE	6	20130	Rras	Harvey rat sarcoma oncogene, subgroup R	regulation of biological process (GO: 0050789)	intracellular (GO:0005622)
RRBP1_MOUSE	5	81910	Rrbp1	ribosome binding protein 1	transport (GO:0006810)	integral to endoplasmic reticulum membrane (GO:0030176)
RS14_MOUSE	3	20044	Rps14	ribosomal protein S14	translation (GO:0006412)	cytosolic small ribosomal subunit (GO:0022627)
RS15A_MOUSE	5	267019	Rps15a	ribosomal protein S15a	translation (GO:0006412)	ribosome (GO:0005840)
RS16_MOUSE	14	20055	Rps16	ribosomal protein S16	translation (GO:0006412)	ribosome (GO:0005840)
RS18_MOUSE	12	20084	Rps18	ribosomal protein S18	translation (GO:0006412)	cytoplasm (GO:0005737)
RS19_MOUSE	2	20085	Rps19	ribosomal protein S19	translation (GO:0006412)	nucleolus (GO:0005730)
RS2_MOUSE	6	16898	Rps2	ribosomal protein S2	translation (GO:0006412)	small ribosomal subunit (GO:0015935)
RS25_MOUSE	3	75617	Rps25	ribosomal protein S25	unknown	ribosome (GO:0005840)
RS26_MOUSE	4	27370	Rps26	ribosomal protein S26	translation (GO:0006412)	ribosome (GO:0005840)
RS28_MOUSE	2	54127	Rps28	ribosomal protein S28	translation (GO:0006412)	cytosolic small ribosomal subunit (GO:0022627)
RS3_MOUSE	20	27050	Rps3	ribosomal protein S3	translation (GO:0006412)	small ribosomal subunit (GO:0015935)
RS4X_MOUSE	3	20102	Rps4x	ribosomal protein S4, X-linked	translation (GO:0006412)	cytosolic small ribosomal subunit (GO:0022627)
RS6_MOUSE	2	20104	Rps6	ribosomal protein S6	homeostatic process (GO:0042592)	cytosolic small ribosomal subunit (GO:0022627)
RS7_MOUSE	3	20115	Rps7	ribosomal protein S7	translation (GO:0006412)	cytosolic small ribosomal subunit (GO:0022627)
RS8_MOUSE	4	20116	Rps8	ribosomal protein S8	translation (GO:0006412)	ribosome (GO:0005840)
RS9_MOUSE	8	76846	Rps9	ribosomal protein S9	translation (GO:0006412)	cytosolic small ribosomal subunit (GO:0022627)
RSSA_MOUSE	13	16785	Rpsa	ribosomal protein SA	translation (GO:0006412)	small ribosomal subunit (GO:0015935)
RSU1_MOUSE	3	20163	Rsu1	Ras suppressor protein 1	signal transduction (GO:0007165)	cellular_component (GO:0005575)
RTN4_MOUSE	8	68585	Rtn4	reticulon 4	regulation of biological process (GO: 0050789)	integral to endoplasmic reticulum membrane (GO:0030176)
RU2A_MOUSE	2	68981	Snrpa1	small nuclear ribonucleoprotein polypeptide A'	transcription (GO:0006350)	nucleus (GO:0005634)
S10A1_MOUSE	8	20193	S100a1	S100 calcium binding protein A1	unknown	sarcoplasmic reticulum (GO:0016529)
S12A2_MOUSE	718	20496	Slc12a2	solute carrier family 12, member 2	transport (GO:0006810)	integral to membrane (GO:0016021)
S12A7_MOUSE	3	20499	Slc12a7	solute carrier family 12, member 7	transport (GO:0006810)	integral to membrane (GO:0016021)
SAHH_MOUSE	4	269378	Ahcy	S-adenosylhomocysteine hydrolase	metabolic process (GO:0008152)	cytosol (GO:0005829)
SAM50_MOUSE	13	68653	Samm50	sorting and assembly machinery component 50 homolog (S. cerevisiae)	unknown	mitochondrial inner membrane (GO:0005743)
SAP_MOUSE	20	19156	Psap	prosaposin	metabolic process (GO:0008152)	lysosome (GO:0005764)
SCOT1_MOUSE	46	67041	Oxct1	3-oxoacid CoA transferase 1	metabolic process (GO:0008152)	mitochondrion (GO:0005739)
SDPR_MOUSE	8	20324	Sdpr	serum deprivation response	unknown	cytoplasm (GO:0005737)
SEPT2_MOUSE	15	18000	2010-09-02	septin 2	cellular process (GO: 0009988)	synaptosome (GO:0019717)
SEPT7_MOUSE	17	235072	2010-09-07	septin 7	cellular process (GO: 0009989)	synaptosome (GO:0019717)
SEPT9_MOUSE	6	53860	2010-09-09	septin 9	cellular process (GO: 0009990)	membrane (GO:0016020)
SET_MOUSE	5	56086	Set	SET translocation	cellular process (GO:0009987)	nucleus (GO:0005634)
SF3B3_MOUSE	3	101943	Sf3b3	splicing factor 3b, subunit 3	transcription (GO:0006350)	nucleus (GO:0005634)
SFPQ_MOUSE	4	71514	Sfpq	splicing factor proline/glutamine rich (polypyrimidine tract binding protein associated)	transcription (GO:0006350)	nucleus (GO:0005634)
SFRS2_MOUSE	7	20382	Sfrs2	splicing factor, arginine/serine-rich 2 (SC-35)	transcription (GO:0006350)	nuclear speck (GO:0016607)
SFRS3_MOUSE	19	20383	Sfrs3	splicing factor, arginine/serine-rich 3 (SRp20)	transcription (GO:0006350)	nucleus (GO:0005634)
SFXN3_MOUSE	19	94280	Sfxn3	sideroflexin 3	transport (GO:0006810)	mitochondrion (GO:0005739)
SNAA_MOUSE	3	108124	Napa	N-ethylmaleimide sensitive fusion protein attachment protein alpha	localization (GO:0051179)	endoplasmic reticulum (GO:0005783)
SNTB2_MOUSE	8	20650	Sntb2	syntrophin, basic 2	unknown	cytoskeleton (GO:0005856)
SODC_MOUSE	23	20655	Sod1	superoxide dismutase 1, soluble	homeostatic process (GO:0042592)	mitochondrion (GO:0005739)
SODM_MOUSE	35	20656	Sod2	superoxide dismutase 2, mitochondrial	homeostatic process (GO:0042593)	mitochondrial inner membrane (GO:0005743)
SPB6_MOUSE	3	20719	Serpinb6a	serine (or cysteine) peptidase inhibitor, clade B, member 6a	unknown	cytoplasm (GO:0005737)
SPRE_MOUSE	10	20751	Spr	sepiapterin reductase	metabolic process (GO:0008152)	cytoplasm (GO:0005737)
SPRL1_MOUSE	14	13602	Sparcl1	SPARC-like 1 (mast9, hevin)	signal transduction (GO:0007165)	proteinaceous extracellular matrix (GO:0005578)
SPTA2_MOUSE	194	20740	Spna2	spectrin alpha 2	regulation of biological process (GO: 0050789)	fascia adherens (GO:0005916)
SPTB2_MOUSE	145	20742	Spnb2	spectrin beta 2	regulation of biological process (GO: 0050789)	nucleus (GO:0005634)
SQRD_MOUSE	10	59010	Sqrdl	sulfide quinone reductase-like (yeast)	metabolic process (GO:0008125)	mitochondrial inner membrane (GO:0005743)
SRBS1_MOUSE	8	20411	Sorbs1	sorbin and SH3 domain containing 1	cellular process (GO:0009987)	cell-cell adherens junction (GO:0005913)
SRRM1_MOUSE	3	51796	Srrm1	serine/arginine repetitive matrix 1	metabolic process (GO:0008152)	nucleus (GO:0005634)
SSDH_MOUSE	15	214579	Aldh5a1	aldhehyde dehydrogenase family 5, subfamily A1	metabolic process (GO:0008152)	mitochondrion (GO:0005739)
STEA4_MOUSE	2	117167	Steap4	STEAP family member 4	transport (GO:0006810)	integral to plasma membrane (GO:0005887)
STIP1_MOUSE	3	20867	Stip1	stress-induced phosphoprotein 1	response to stress (GO:0006950)	nucleus (GO:0005634)
STML2_MOUSE	4	66592	Stoml2	stomatin (Epb7.2)-like 2	unknown	mitochondrial inner membrane (GO:0005743)
STOM_MOUSE	3	13830	Stom	stomatin	cellular process (GO:0009987)	integral to membrane (GO:0016021)
STX12_MOUSE	4	100226	Stx12	syntaxin 12	transport (GO:0006810)	Golgi apparatus (GO:0005794)
SUCA_MOUSE	8	56451	Suclg1	succinate-CoA ligase, GDP-forming, alpha subunit	tricarboxylic acid cycle (GO:0006099)	mitochondrial inner membrane (GO:0005743)
SUCB1_MOUSE	37	20916	Sucla2	succinate-Coenzyme A ligase, ADP-forming, beta subunit	tricarboxylic acid cycle (GO:0006099)	mitochondrion (GO:0005739)
SUCB2_MOUSE	16	20917	Suclg2	succinate-Coenzyme A ligase, GDP-forming, beta subunit	tricarboxylic acid cycle (GO:0006099)	mitochondrion (GO:0005739)
SYIM_MOUSE	3	381314	Iars2	isoleucine-tRNA synthetase 2, mitochondrial	translation (GO:0006412)	mitochondrion (GO:0005739)
SYVC_MOUSE	2	22321	Vars	valyl-tRNA synthetase	translation (GO:0006412)	mitochondrion (GO:0005739)
TADBP_MOUSE	6	230908	Tardbp	TAR DNA binding protein	regulation of biological process (GO: 0050789)	nucleus (GO:0005634)
TCPD_MOUSE	5	12464	Cct4	chaperonin subunit 4 (delta)	protein folding (GO:0006457)	cytoplasm (GO:0005737)
TCPE_MOUSE	2	12465	Cct5	chaperonin subunit 5 (epsilon)	protein folding (GO:0006457)	cytoplasm (GO:0005737)
TCPQ_MOUSE	5	12469	Cct8	chaperonin subunit 8 (theta)	protein folding (GO:0006457)	cytoplasm (GO:0005737)
TERA_MOUSE	24	269523	Vcp	valosin containing protein	regulation of biological process (GO: 0050789)	microsome (GO:0005792)
TGM2_MOUSE	37	21817	Tgm2	transglutaminase 2, C polypeptide	signal transduction (GO:0007165)	cytosol (GO:0005829)
THEM2_MOUSE	16	66834	Them2	thioesterase superfamily member 2	unknown	mitochondrion (GO:0005739)
THIKA_MOUSE	5	113868	Acaa1a	acetyl-Coenzyme A acyltransferase 1A	metabolic process (GO:0008152)	peroxisome (GO:0005777)
THIL_MOUSE	54	110446	Acat1	acetyl-Coenzyme A acetyltransferase 1	metabolic process (GO:0008152)	mitochondrial inner membrane (GO:0005743)
THIM_MOUSE	115	52538	Acaa2	acetyl-Coenzyme A acyltransferase 2 (mitochondrial 3-oxoacyl-Coenzyme A thiolase)	metabolic process (GO:0008152)	mitochondrial inner membrane (GO:0005743)
THIO_MOUSE	5	22166	Txn1	thioredoxin 1	homeostatic process (GO:0042596)	mitochondrion (GO:0005739)
THTM_MOUSE	5	246221	Mpst	mercaptopyruvate sulfurtransferase	transport (GO:0006810)	mitochondrial inner membrane (GO:0005743)
THTR_MOUSE	11	22117	Tst	thiosulfate sulfurtransferase, mitochondrial	transport (GO:0006810)	mitochondrial inner membrane (GO:0005743)
TIM13_MOUSE	10	30055	Timm13	translocase of inner mitochondrial membrane 13 homolog (yeast)	protein targeting (GO:0006605)	mitochondrial inner membrane (GO:0005743)
TIM44_MOUSE	2	21856	Timm44	translocase of inner mitochondrial membrane 44	transport (GO:0006810)	mitochondrial inner membrane (GO:0005743)
TINAL_MOUSE	144	94242	Tinagl	tubulointerstitial nephritis antigen-like	metabolic process (GO:0008152)	extracellular region (GO:0005576)
TKT_MOUSE	19	21881	Tkt	transketolase	metabolic process (GO:0008152)	unknown
TLN1_MOUSE	79	21894	Tln1	talin 1	cellular process (GO:0009987)	focal adhesion (GO:0005925)
TMOD3_MOUSE	3	50875	Tmod3	tropomodulin 3	regulation of biological process (GO: 0050789)	cytoskeleton (GO:0005856)
TOM70_MOUSE	2	28185	Tomm70a	translocase of outer mitochondrial membrane 70 homolog A (yeast)	protein targeting (GO:0006606)	mitochondrion (GO:0005739)
TOP2B_MOUSE	2	21974	Top2b	topoisomerase (DNA) II beta	metabolic process (GO:0008152)	nucleus (GO:0005634)
TPD52_MOUSE	2	21985	Tpd52	tumor protein D52	unknown	unknown
TPIS_MOUSE	45	21991	Tpi1	triosephosphate isomerase 1	metabolic process (GO:0008152)	unknown
TPM4_MOUSE	7	326618	Tpm4	tropomyosin 4	unknown	cortical cytoskeleton (GO:0030863)
TPSN_MOUSE	2	21356	Tapbp	TAP binding protein	response to stress (GO:0006951)	microsome (GO:0005792)
U5S1_MOUSE	3	20624	Eftud2	elongation factor Tu GTP binding domain containing 2	transcription (GO:0006350)	nucleus (GO:0005634)
UBA1_MOUSE	3	22201	Uba1	ubiquitin-like modifier activating enzyme 1	metabolic process (GO:0008152)	unknown
UBE3B_MOUSE	2	117146	Ube3b	ubiquitin protein ligase E3B	metabolic process (GO:0008152)	intracellular (GO:0005622)
UBIQ_MOUSE	37	22190	Ubc	ubiquitin C	metabolic process (GO:0008152)	nucleus (GO:0005634)
UBP5_MOUSE	2	22225	Usp5	ubiquitin specific peptidase 5 (isopeptidase T)	metabolic process (GO:0008152)	unknown
UCRI_MOUSE	48	66694	Uqcrfs1	ubiquinol-cytochrome c reductase, Rieske iron-sulfur polypeptide 1	transport (GO:0006810)	mitochondrial inner membrane (GO:0005743)
UGGG1_MOUSE	5	320011	Ugcgl1	UDP-glucose ceramide glucosyltransferase-like 1	metabolic process (GO:0008152)	endoplasmic reticulum (GO:0005783)
UGPA_MOUSE	6	216558	Ugp2	UDP-glucose pyrophosphorylase 2	regulation of biological process (GO: 0050789)	cytoplasm (GO:0005737)
VA0D1_MOUSE	3	11972	Atp6v0d1	ATPase, H+ transporting, lysosomal V0 subunit D1	transport (GO:0006810)	proton-transporting two-sector ATPase complex (GO:0016469)
VAMP2_MOUSE	7	22318	Vamp2	vesicle-associated membrane protein 2	transport (GO:0006810)	synaptic vesicle (GO:0008021)
VAT1_MOUSE	29	26949	Vat1	vesicle amine transport protein 1 homolog (T californica)	metabolic process (GO:0008152)	unknown
VATA_MOUSE	3	11964	Atp6v1a	ATPase, H+ transporting, lysosomal V1 subunit A	metabolic process (GO:0008125)	mitochondrion (GO:0005739)
VATB2_MOUSE	6	11966	Atp6v1b2	ATPase, H+ transporting, lysosomal V1 subunit B2	metabolic process (GO:0008125)	cytoplasm (GO:0005737)
VDAC1_MOUSE	404	22333	Vdac1	voltage-dependent anion channel 1	transport (GO:0006810)	mitochondrial outer membrane (GO:0005741)
VDAC2_MOUSE	285	22334	Vdac2	voltage-dependent anion channel 2	transport (GO:0006810)	mitochondrial outer membrane (GO:0005741)
VIME_MOUSE	130	22352	Vim	vimentin	cellular process (GO:0009987)	type III intermediate filament (GO:0045098)
VINC_MOUSE	50	22330	Vcl	vinculin	cellular process (GO:0009987)	fascia adherens (GO:0005916)
VTNC_MOUSE	4	22370	Vtn	vitronectin	cell adhesion (GO:0007155)	proteinaceous extracellular matrix (GO:0005578)
VWA1_MOUSE	9	246228	Vwa1	von Willebrand factor A domain containing 1	cellular process (GO:0009987)	proteinaceous extracellular matrix (GO:0005578)
YJ005_MOUSE	2	——	——	——	unknown	unknown
ZADH2_MOUSE	9	225791	Zadh2	zinc binding alcohol dehydrogenase, domain containing 2	protein targeting (GO:0006605)	unknown
ZO1_MOUSE	4	21872	Tjp1	tight junction protein 1	unknown	cell-cell adherens junction (GO:0005913)
